# Supplementary material for: Integrative Taxonomy of the Spinous Assassin Bug Genus Sclomina (Heteroptera: Reduviidae: Harpactorinae) Reveals Three Cryptic Species Based on DNA Barcoding and Morphological Evidence
Source: Insects. 2021 Mar 16;12(3):251. doi: 10.3390/insects12030251 (PMC8001484; doi:10.3390/insects12030251)
Supplement: Supplementary file 1 [file insects-12-00251-s001.zip]

Archive with 4 entries (4 files):
- Figure S1. Bayesian phylogenetic tree of cytochrome c oxidase subunit I (COI) sequence for 307 terminals .pdf
- Supporting information.pdf
- Table S3+Table S4.xlsx
- Alignment S1. Alignment of COI dataset.txt
