# Supplementary material for: Integrative Taxonomy of the Spinous Assassin Bug Genus Sclomina (Heteroptera: Reduviidae: Harpactorinae) Reveals Three Cryptic Species Based on DNA Barcoding and Morphological Evidence
Source: Insects. 2021 Mar 16;12(3):251. doi: 10.3390/insects12030251 (PMC8001484; doi:10.3390/insects12030251)
Supplement: Supplementary file 1 [file insects-12-00251-s001.zip › Table S3+Table S4.xlsx]

## Sheet: Table S3
Table S3. Pairwise genetic divergence (Kimura two-parameter) between 307 individuals of five species of the genus Sclomina using cytochrome c oxidase subunit I gene sequence.Table S2. Pairwise genetic divergence (Kimura two-parameter) between 307 individuals of five species of the genus Sclomina using cytochrome c oxidase subunit I gene sequence.
Samlpe individual code	AHFY4_{SE}	AHFY5_{SE}	FJWY3_{SE}	FJWY4_{SE}	FJWY5_{SE}	FJWY6_{SE}	FJWY7_{SE}	GDSG1_{SE}	GDSG2_{SE}	GDSG5_{SE}	GXJX1_{SE}	GXJX2_{SE}	GXJX3_{SE}	GXLZ1_{SG}	GXLZ2_{SG}	GXLZ4_{SG}	GXLZ5_{SG}	GXLZ6_{SG}	GXLZ8_{SG}	GXLZ9_{SG}	GXLZ14_{SG}	GXLZ15_{SG}	GXTL1_{SP}	GXTL2_{SP}	GXTL3_{SP}	GXTL4_{SP}	GXTL5_{SP}	GXTL6_{SP}	GXTL7_{SP}	GXTL8_{SP}	GXTL10_{SP}	GXTL11_{SP}	GXTL21_{SP}	GXTL22_{SP}	GXTL23_{SP}	GXYL1_{SE}	GXYL2_{SE}	GXYL3_{SE}	GXYL4_{SE}	GXYL5_{SE}	GXYL6_{SE}	GXYL7_{SE}	GXYL8_{SE}	GXYL9_{SE}	GZAL2_{SP}	GZAL4_{SP}	GZAL6_{SP}	GZAL7_{SP}	GZAL9_{SP}
AHFY4_{SE}
AHFY5_{SE}	0.00920271
FJWY3_{SE}	0.0107531	0.00152207
FJWY4_{SE}	0.00920271	0.00304879	0.00152207
FJWY5_{SE}	0.0107531	0.00152207	0	0.00152207
FJWY6_{SE}	0.0123083	0.00304879	0.00152207	0.00304879	0.00152207
FJWY7_{SE}	0.0107531	0.00152207	0	0.00152207	0	0.00152207
GDSG1_{SE}	0.0200613	0.0200613	0.0216361	0.0200613	0.0216361	0.0232159	0.0216361
GDSG2_{SE}	0.0107383	0.00764714	0.00919035	0.0107383	0.00919035	0.0107383	0.00919035	0.0184788
GDSG5_{SE}	0.0154113	0.0122911	0.0138488	0.0154113	0.0138488	0.0154113	0.0138488	0.0200462	0.00764068
GXJX1_{SE}	0.00458018	0.00458018	0.00611628	0.00458018	0.00611628	0.00765712	0.00611628	0.0153665	0.00610868	0.0107383
GXJX2_{SE}	0.00765712	0.0107531	0.0123083	0.0107531	0.0123083	0.0138684	0.0123083	0.0216361	0.00919035	0.0138488	0.00611628
GXJX3_{SE}	0.00611628	0.00611628	0.00765712	0.00611628	0.00765712	0.00920271	0.00765712	0.0169265	0.00764714	0.0122911	0.00152207	0.00765712
GXLZ1_{SG}	0.0914082	0.0914082	0.0931939	0.0914082	0.0931939	0.094986	0.0931939	0.0930057	0.0913152	0.089539	0.0896288	0.0878558	0.0914082
GXLZ2_{SG}	0.0914082	0.0914082	0.0931939	0.0914082	0.0931939	0.094986	0.0931939	0.0930057	0.0913152	0.089539	0.0896288	0.0878558	0.0914082	0
GXLZ4_{SG}	0.0914082	0.0914082	0.0931939	0.0914082	0.0931939	0.094986	0.0931939	0.0930057	0.0913152	0.089539	0.0896288	0.0878558	0.0914082	0	0
GXLZ5_{SG}	0.0914082	0.0914082	0.0931939	0.0914082	0.0931939	0.094986	0.0931939	0.0930057	0.0913152	0.089539	0.0896288	0.0878558	0.0914082	0	0	0
GXLZ6_{SG}	0.0914082	0.0914082	0.0931939	0.0914082	0.0931939	0.094986	0.0931939	0.0930057	0.0913152	0.089539	0.0896288	0.0878558	0.0914082	0	0	0	0
GXLZ8_{SG}	0.0914082	0.0914082	0.0931939	0.0914082	0.0931939	0.094986	0.0931939	0.0930057	0.0913152	0.089539	0.0896288	0.0878558	0.0914082	0	0	0	0	0
GXLZ9_{SG}	0.0914082	0.0914082	0.0931939	0.0914082	0.0931939	0.094986	0.0931939	0.0930057	0.0913152	0.089539	0.0896288	0.0878558	0.0914082	0	0	0	0	0	0
GXLZ14_{SG}	0.0914082	0.0914082	0.0931939	0.0914082	0.0931939	0.094986	0.0931939	0.0930057	0.0913152	0.089539	0.0896288	0.0878558	0.0914082	0	0	0	0	0	0	0
GXLZ15_{SG}	0.0914082	0.0914082	0.0931939	0.0914082	0.0931939	0.094986	0.0931939	0.0930057	0.0913152	0.089539	0.0896288	0.0878558	0.0914082	0	0	0	0	0	0	0	0
GXTL1_{SP}	0.0588795	0.0622579	0.0639557	0.0622579	0.0639557	0.0656592	0.0639557	0.0587711	0.063891	0.0589395	0.0605658	0.0605658	0.0622579	0.0891517	0.0891517	0.0891517	0.0891517	0.0891517	0.0891517	0.0891517	0.0891517	0.0891517
GXTL2_{SP}	0.0639557	0.0673686	0.0690839	0.0673686	0.0690839	0.0708051	0.0690839	0.0638302	0.0690105	0.0640242	0.0656592	0.0656592	0.0673686	0.0909123	0.0909123	0.0909123	0.0909123	0.0909123	0.0909123	0.0909123	0.0909123	0.0909123	0.00458018
GXTL3_{SP}	0.0605658	0.0639557	0.0656592	0.0639557	0.0656592	0.0673686	0.0656592	0.0604518	0.0655916	0.0606286	0.0622579	0.0622579	0.0639557	0.0909123	0.0909123	0.0909123	0.0909123	0.0909123	0.0909123	0.0909123	0.0909123	0.0909123	0.00458018	0.00304879
GXTL4_{SP}	0.0655916	0.0690105	0.0672981	0.0655916	0.0672981	0.0690105	0.0672981	0.0757602	0.0706562	0.0690839	0.0672981	0.063891	0.0690105	0.103323	0.103323	0.103323	0.103323	0.103323	0.103323	0.103323	0.103323	0.103323	0.0232979	0.0217106	0.018551
GXTL5_{SP}	0.0622579	0.0656592	0.0673686	0.0656592	0.0673686	0.0690839	0.0673686	0.0621381	0.0672981	0.0623236	0.0639557	0.0639557	0.0656592	0.0891517	0.0891517	0.0891517	0.0891517	0.0891517	0.0891517	0.0891517	0.0891517	0.0891517	0.00304879	0.00152207	0.00152207	0.0201283
GXTL6_{SP}	0.0622579	0.0656592	0.0673686	0.0656592	0.0673686	0.0690839	0.0673686	0.0621381	0.0672981	0.0623236	0.0639557	0.0639557	0.0656592	0.0891517	0.0891517	0.0891517	0.0891517	0.0891517	0.0891517	0.0891517	0.0891517	0.0891517	0.00304879	0.00152207	0.00152207	0.0201283	0
GXTL7_{SP}	0.0708051	0.0742653	0.0725322	0.0708051	0.0725322	0.0742653	0.0725322	0.0810733	0.0794095	0.077842	0.0725322	0.0725322	0.0742653	0.107043	0.107043	0.107043	0.107043	0.107043	0.107043	0.107043	0.107043	0.107043	0.0297427	0.0281324	0.0249273	0.00919035	0.0265273	0.0265273
GXTL8_{SP}	0.0639557	0.0673686	0.0690839	0.0673686	0.0690839	0.0708051	0.0690839	0.0638302	0.0690105	0.0640242	0.0656592	0.0656592	0.0673686	0.0873974	0.0873974	0.0873974	0.0873974	0.0873974	0.0873974	0.0873974	0.0873974	0.0873974	0.00458018	0.00304879	0.00304879	0.0217106	0.00152207	0.00152207	0.0281324
GXTL10_{SP}	0.0622579	0.0656592	0.0673686	0.0656592	0.0673686	0.0690839	0.0673686	0.0621381	0.0672981	0.0623236	0.0639557	0.0639557	0.0656592	0.0891517	0.0891517	0.0891517	0.0891517	0.0891517	0.0891517	0.0891517	0.0891517	0.0891517	0.00304879	0.00152207	0.00152207	0.0201283	0	0	0.0265273	0.00152207
GXTL11_{SP}	0.0588795	0.0622579	0.0639557	0.0622579	0.0639557	0.0656592	0.0639557	0.0587711	0.063891	0.0589395	0.0605658	0.0605658	0.0622579	0.0891517	0.0891517	0.0891517	0.0891517	0.0891517	0.0891517	0.0891517	0.0891517	0.0891517	0	0.00458018	0.00458018	0.0232979	0.00304879	0.00304879	0.0297427	0.00458018	0.00304879
GXTL21_{SP}	0.0655916	0.0690105	0.0672981	0.0655916	0.0672981	0.0690105	0.0672981	0.0757602	0.0706562	0.0690839	0.0672981	0.063891	0.0690105	0.103323	0.103323	0.103323	0.103323	0.103323	0.103323	0.103323	0.103323	0.103323	0.0232979	0.0217106	0.018551	0	0.0201283	0.0201283	0.00919035	0.0217106	0.0201283	0.0232979
GXTL22_{SP}	0.0622579	0.0656592	0.0673686	0.0656592	0.0673686	0.0690839	0.0673686	0.0621381	0.0672981	0.0623236	0.0639557	0.0639557	0.0656592	0.0891517	0.0891517	0.0891517	0.0891517	0.0891517	0.0891517	0.0891517	0.0891517	0.0891517	0.00304879	0.00152207	0.00152207	0.0201283	0	0	0.0265273	0.00152207	0	0.00304879	0.0201283
GXTL23_{SP}	0.0605658	0.0639557	0.0656592	0.0639557	0.0656592	0.0673686	0.0656592	0.0604518	0.0690105	0.0640242	0.0622579	0.0656592	0.0639557	0.0909123	0.0909123	0.0909123	0.0909123	0.0909123	0.0909123	0.0909123	0.0909123	0.0909123	0.00458018	0.00304879	0.00304879	0.0217106	0.00152207	0.00152207	0.0249273	0.00304879	0.00152207	0.00458018	0.0217106	0.00152207
GXYL1_{SE}	0.00765712	0.0107531	0.0123083	0.0107531	0.0123083	0.0138684	0.0123083	0.0216361	0.00919035	0.0138488	0.00611628	0	0.00765712	0.0878558	0.0878558	0.0878558	0.0878558	0.0878558	0.0878558	0.0878558	0.0878558	0.0878558	0.0605658	0.0656592	0.0622579	0.063891	0.0639557	0.0639557	0.0725322	0.0656592	0.0639557	0.0605658	0.063891	0.0639557	0.0656592
GXYL2_{SE}	0.00765712	0.0107531	0.0123083	0.0107531	0.0123083	0.0138684	0.0123083	0.0216361	0.00919035	0.0138488	0.00611628	0	0.00765712	0.0878558	0.0878558	0.0878558	0.0878558	0.0878558	0.0878558	0.0878558	0.0878558	0.0878558	0.0605658	0.0656592	0.0622579	0.063891	0.0639557	0.0639557	0.0725322	0.0656592	0.0639557	0.0605658	0.063891	0.0639557	0.0656592	0
GXYL3_{SE}	0.00765712	0.0107531	0.0123083	0.0107531	0.0123083	0.0138684	0.0123083	0.0216361	0.00919035	0.0138488	0.00611628	0	0.00765712	0.0878558	0.0878558	0.0878558	0.0878558	0.0878558	0.0878558	0.0878558	0.0878558	0.0878558	0.0605658	0.0656592	0.0622579	0.063891	0.0639557	0.0639557	0.0725322	0.0656592	0.0639557	0.0605658	0.063891	0.0639557	0.0656592	0	0
GXYL4_{SE}	0.00765712	0.0107531	0.0123083	0.0107531	0.0123083	0.0138684	0.0123083	0.0216361	0.00919035	0.0138488	0.00611628	0	0.00765712	0.0878558	0.0878558	0.0878558	0.0878558	0.0878558	0.0878558	0.0878558	0.0878558	0.0878558	0.0605658	0.0656592	0.0622579	0.063891	0.0639557	0.0639557	0.0725322	0.0656592	0.0639557	0.0605658	0.063891	0.0639557	0.0656592	0	0	0
GXYL5_{SE}	0.00765712	0.0107531	0.0123083	0.0107531	0.0123083	0.0138684	0.0123083	0.0216361	0.00919035	0.0138488	0.00611628	0	0.00765712	0.0878558	0.0878558	0.0878558	0.0878558	0.0878558	0.0878558	0.0878558	0.0878558	0.0878558	0.0605658	0.0656592	0.0622579	0.063891	0.0639557	0.0639557	0.0725322	0.0656592	0.0639557	0.0605658	0.063891	0.0639557	0.0656592	0	0	0	0
GXYL6_{SE}	0.00765712	0.0107531	0.0123083	0.0107531	0.0123083	0.0138684	0.0123083	0.0216361	0.00919035	0.0138488	0.00611628	0	0.00765712	0.0878558	0.0878558	0.0878558	0.0878558	0.0878558	0.0878558	0.0878558	0.0878558	0.0878558	0.0605658	0.0656592	0.0622579	0.063891	0.0639557	0.0639557	0.0725322	0.0656592	0.0639557	0.0605658	0.063891	0.0639557	0.0656592	0	0	0	0	0
GXYL7_{SE}	0.00765712	0.0107531	0.0123083	0.0107531	0.0123083	0.0138684	0.0123083	0.0216361	0.00919035	0.0138488	0.00611628	0	0.00765712	0.0878558	0.0878558	0.0878558	0.0878558	0.0878558	0.0878558	0.0878558	0.0878558	0.0878558	0.0605658	0.0656592	0.0622579	0.063891	0.0639557	0.0639557	0.0725322	0.0656592	0.0639557	0.0605658	0.063891	0.0639557	0.0656592	0	0	0	0	0	0
GXYL8_{SE}	0.00611628	0.00920271	0.0107531	0.00920271	0.0107531	0.0123083	0.0107531	0.0200613	0.0107383	0.0122911	0.00458018	0.00458018	0.00611628	0.0914082	0.0914082	0.0914082	0.0914082	0.0914082	0.0914082	0.0914082	0.0914082	0.0914082	0.0588795	0.0639557	0.0605658	0.062196	0.0622579	0.0622579	0.0673686	0.0639557	0.0622579	0.0588795	0.062196	0.0622579	0.0605658	0.00458018	0.00458018	0.00458018	0.00458018	0.00458018	0.00458018	0.00458018
GXYL9_{SE}	0.00611628	0.00920271	0.0107531	0.00920271	0.0107531	0.0123083	0.0107531	0.0200613	0.0107383	0.0122911	0.00458018	0.00458018	0.00611628	0.0914082	0.0914082	0.0914082	0.0914082	0.0914082	0.0914082	0.0914082	0.0914082	0.0914082	0.0588795	0.0639557	0.0605658	0.062196	0.0622579	0.0622579	0.0673686	0.0639557	0.0622579	0.0588795	0.062196	0.0622579	0.0605658	0.00458018	0.00458018	0.00458018	0.00458018	0.00458018	0.00458018	0.00458018	0
GZAL2_{SP}	0.062196	0.0655916	0.0672981	0.0655916	0.0672981	0.0690105	0.0672981	0.0620842	0.0706562	0.0656592	0.063891	0.0672981	0.0655916	0.0926079	0.0926079	0.0926079	0.0926079	0.0926079	0.0926079	0.0926079	0.0926079	0.0926079	0.00610868	0.00457494	0.00457494	0.023267	0.00304588	0.00304588	0.0264877	0.00457494	0.00304588	0.00610868	0.023267	0.00304588	0.00152149	0.0672981	0.0672981	0.0672981	0.0672981	0.0672981	0.0672981	0.0672981	0.062196	0.062196
GZAL4_{SP}	0.0622579	0.0622579	0.0639557	0.0622579	0.0639557	0.0656592	0.0639557	0.0587711	0.0672981	0.0623236	0.0605658	0.0639557	0.0622579	0.0926791	0.0926791	0.0926791	0.0926791	0.0926791	0.0926791	0.0926791	0.0926791	0.0926791	0.00611628	0.00458018	0.00458018	0.0232979	0.00304879	0.00304879	0.0265273	0.00458018	0.00304879	0.00611628	0.0232979	0.00304879	0.00152207	0.0639557	0.0639557	0.0639557	0.0639557	0.0639557	0.0639557	0.0639557	0.0588795	0.0588795	0.00304588
GZAL6_{SP}	0.0622579	0.0622579	0.0639557	0.0656592	0.0639557	0.0656592	0.0639557	0.0621381	0.063891	0.0589395	0.0639557	0.0639557	0.0656592	0.0891517	0.0891517	0.0891517	0.0891517	0.0891517	0.0891517	0.0891517	0.0891517	0.0891517	0.00920271	0.00765712	0.00765712	0.0232979	0.00611628	0.00611628	0.0297427	0.00765712	0.00611628	0.00920271	0.0232979	0.00611628	0.00765712	0.0639557	0.0639557	0.0639557	0.0639557	0.0639557	0.0639557	0.0639557	0.0622579	0.0622579	0.00764714	0.00920271
GZAL7_{SP}	0.0656592	0.0690839	0.0708051	0.0690839	0.0708051	0.0725322	0.0708051	0.065528	0.0707287	0.0657307	0.0673686	0.0673686	0.0690839	0.0926791	0.0926791	0.0926791	0.0926791	0.0926791	0.0926791	0.0926791	0.0926791	0.0926791	0.00611628	0.00458018	0.00458018	0.0232979	0.00304879	0.00304879	0.0297427	0.00458018	0.00304879	0.00611628	0.0232979	0.00304879	0.00458018	0.0673686	0.0673686	0.0673686	0.0673686	0.0673686	0.0673686	0.0673686	0.0656592	0.0656592	0.00610868	0.00611628	0.00920271
GZAL9_{SP}	0.0656592	0.0690839	0.0708051	0.0690839	0.0708051	0.0725322	0.0708051	0.065528	0.0707287	0.0657307	0.0673686	0.0673686	0.0690839	0.0926791	0.0926791	0.0926791	0.0926791	0.0926791	0.0926791	0.0926791	0.0926791	0.0926791	0.00611628	0.00458018	0.00458018	0.0232979	0.00304879	0.00304879	0.0297427	0.00458018	0.00304879	0.00611628	0.0232979	0.00304879	0.00458018	0.0673686	0.0673686	0.0673686	0.0673686	0.0673686	0.0673686	0.0673686	0.0656592	0.0656592	0.00610868	0.00611628	0.00920271	0
GZAL17_{SP}	0.0605658	0.0605658	0.0622579	0.0639557	0.0622579	0.0639557	0.0622579	0.0638302	0.062196	0.057256	0.0622579	0.0622579	0.0639557	0.0873974	0.0873974	0.0873974	0.0873974	0.0873974	0.0873974	0.0873974	0.0873974	0.0873974	0.00765712	0.00611628	0.00611628	0.018551	0.00458018	0.00458018	0.0249273	0.00611628	0.00458018	0.00765712	0.018551	0.00458018	0.00611628	0.0622579	0.0622579	0.0622579	0.0622579	0.0622579	0.0622579	0.0622579	0.0605658	0.0605658	0.00764714	0.00765712	0.00458018	0.00765712	0.00765712
GZJP1_{SE}	0.00458018	0.00458018	0.00611628	0.00458018	0.00611628	0.00765712	0.00611628	0.0153665	0.00610868	0.0107383	0	0.00611628	0.00152207	0.0896288	0.0896288	0.0896288	0.0896288	0.0896288	0.0896288	0.0896288	0.0896288	0.0896288	0.0605658	0.0656592	0.0622579	0.0672981	0.0639557	0.0639557	0.0725322	0.0656592	0.0639557	0.0605658	0.0672981	0.0639557	0.0622579	0.00611628	0.00611628	0.00611628	0.00611628	0.00611628	0.00611628	0.00611628	0.00458018	0.00458018	0.063891	0.0605658	0.0639557	0.0673686	0.0673686
GZJP2_{SE}	0.00920271	0.00920271	0.0107531	0.00920271	0.0107531	0.0123083	0.0107531	0.0200613	0.00764714	0.0122911	0.00458018	0.00765712	0.00611628	0.0914082	0.0914082	0.0914082	0.0914082	0.0914082	0.0914082	0.0914082	0.0914082	0.0914082	0.0622579	0.0673686	0.0639557	0.0690105	0.0656592	0.0656592	0.0777496	0.0673686	0.0656592	0.0622579	0.0690105	0.0656592	0.0673686	0.00765712	0.00765712	0.00765712	0.00765712	0.00765712	0.00765712	0.00765712	0.00920271	0.00920271	0.0690105	0.0656592	0.0656592	0.0690839	0.0690839
GZJP3_{SE}	0.00458018	0.00458018	0.00611628	0.00458018	0.00611628	0.00765712	0.00611628	0.0153665	0.00610868	0.0107383	0	0.00611628	0.00152207	0.0896288	0.0896288	0.0896288	0.0896288	0.0896288	0.0896288	0.0896288	0.0896288	0.0896288	0.0605658	0.0656592	0.0622579	0.0672981	0.0639557	0.0639557	0.0725322	0.0656592	0.0639557	0.0605658	0.0672981	0.0639557	0.0622579	0.00611628	0.00611628	0.00611628	0.00611628	0.00611628	0.00611628	0.00611628	0.00458018	0.00458018	0.063891	0.0605658	0.0639557	0.0673686	0.0673686
GZJP4_{SE}	0.00458018	0.00458018	0.00611628	0.00458018	0.00611628	0.00765712	0.00611628	0.0153665	0.00610868	0.0107383	0	0.00611628	0.00152207	0.0896288	0.0896288	0.0896288	0.0896288	0.0896288	0.0896288	0.0896288	0.0896288	0.0896288	0.0605658	0.0656592	0.0622579	0.0672981	0.0639557	0.0639557	0.0725322	0.0656592	0.0639557	0.0605658	0.0672981	0.0639557	0.0622579	0.00611628	0.00611628	0.00611628	0.00611628	0.00611628	0.00611628	0.00611628	0.00458018	0.00458018	0.063891	0.0605658	0.0639557	0.0673686	0.0673686
GZJP5_{SE}	0.00458018	0.00458018	0.00611628	0.00458018	0.00611628	0.00765712	0.00611628	0.0153665	0.00610868	0.0107383	0	0.00611628	0.00152207	0.0896288	0.0896288	0.0896288	0.0896288	0.0896288	0.0896288	0.0896288	0.0896288	0.0896288	0.0605658	0.0656592	0.0622579	0.0672981	0.0639557	0.0639557	0.0725322	0.0656592	0.0639557	0.0605658	0.0672981	0.0639557	0.0622579	0.00611628	0.00611628	0.00611628	0.00611628	0.00611628	0.00611628	0.00611628	0.00458018	0.00458018	0.063891	0.0605658	0.0639557	0.0673686	0.0673686
GZJP6_{SE}	0.00458018	0.00458018	0.00611628	0.00458018	0.00611628	0.00765712	0.00611628	0.0153665	0.00610868	0.0107383	0	0.00611628	0.00152207	0.0896288	0.0896288	0.0896288	0.0896288	0.0896288	0.0896288	0.0896288	0.0896288	0.0896288	0.0605658	0.0656592	0.0622579	0.0672981	0.0639557	0.0639557	0.0725322	0.0656592	0.0639557	0.0605658	0.0672981	0.0639557	0.0622579	0.00611628	0.00611628	0.00611628	0.00611628	0.00611628	0.00611628	0.00611628	0.00458018	0.00458018	0.063891	0.0605658	0.0639557	0.0673686	0.0673686
GZJP7_{SE}	0.00458018	0.00458018	0.00611628	0.00458018	0.00611628	0.00765712	0.00611628	0.0153665	0.00610868	0.0107383	0	0.00611628	0.00152207	0.0896288	0.0896288	0.0896288	0.0896288	0.0896288	0.0896288	0.0896288	0.0896288	0.0896288	0.0605658	0.0656592	0.0622579	0.0672981	0.0639557	0.0639557	0.0725322	0.0656592	0.0639557	0.0605658	0.0672981	0.0639557	0.0622579	0.00611628	0.00611628	0.00611628	0.00611628	0.00611628	0.00611628	0.00611628	0.00458018	0.00458018	0.063891	0.0605658	0.0639557	0.0673686	0.0673686
GZJP8_{SE}	0.00458018	0.00458018	0.00611628	0.00458018	0.00611628	0.00765712	0.00611628	0.0153665	0.00610868	0.0107383	0	0.00611628	0.00152207	0.0896288	0.0896288	0.0896288	0.0896288	0.0896288	0.0896288	0.0896288	0.0896288	0.0896288	0.0605658	0.0656592	0.0622579	0.0672981	0.0639557	0.0639557	0.0725322	0.0656592	0.0639557	0.0605658	0.0672981	0.0639557	0.0622579	0.00611628	0.00611628	0.00611628	0.00611628	0.00611628	0.00611628	0.00611628	0.00458018	0.00458018	0.063891	0.0605658	0.0639557	0.0673686	0.0673686
GZJP9_{SE}	0.00458018	0.00458018	0.00611628	0.00458018	0.00611628	0.00765712	0.00611628	0.0153665	0.00610868	0.0107383	0	0.00611628	0.00152207	0.0896288	0.0896288	0.0896288	0.0896288	0.0896288	0.0896288	0.0896288	0.0896288	0.0896288	0.0605658	0.0656592	0.0622579	0.0672981	0.0639557	0.0639557	0.0725322	0.0656592	0.0639557	0.0605658	0.0672981	0.0639557	0.0622579	0.00611628	0.00611628	0.00611628	0.00611628	0.00611628	0.00611628	0.00611628	0.00458018	0.00458018	0.063891	0.0605658	0.0639557	0.0673686	0.0673686
GZJP10_{SE}	0.00610868	0.00610868	0.00764714	0.00610868	0.00764714	0.00919035	0.00764714	0.0169163	0.00764068	0.0122775	0.00152149	0.00764714	0.00304588	0.0913152	0.0913152	0.0913152	0.0913152	0.0913152	0.0913152	0.0913152	0.0913152	0.0913152	0.062196	0.0672981	0.063891	0.068941	0.0655916	0.0655916	0.0741829	0.0672981	0.0655916	0.062196	0.068941	0.0655916	0.063891	0.00764714	0.00764714	0.00764714	0.00764714	0.00764714	0.00764714	0.00764714	0.00610868	0.00610868	0.065528	0.062196	0.0655916	0.0690105	0.0690105
GZJP16_{SE}	0.00458018	0.00458018	0.00611628	0.00458018	0.00611628	0.00765712	0.00611628	0.0153665	0.00610868	0.0107383	0	0.00611628	0.00152207	0.0896288	0.0896288	0.0896288	0.0896288	0.0896288	0.0896288	0.0896288	0.0896288	0.0896288	0.0605658	0.0656592	0.0622579	0.0672981	0.0639557	0.0639557	0.0725322	0.0656592	0.0639557	0.0605658	0.0672981	0.0639557	0.0622579	0.00611628	0.00611628	0.00611628	0.00611628	0.00611628	0.00611628	0.00611628	0.00458018	0.00458018	0.063891	0.0605658	0.0639557	0.0673686	0.0673686
GZJP17_{SE}	0.00458018	0.00458018	0.00611628	0.00458018	0.00611628	0.00765712	0.00611628	0.0153665	0.00610868	0.0107383	0	0.00611628	0.00152207	0.0896288	0.0896288	0.0896288	0.0896288	0.0896288	0.0896288	0.0896288	0.0896288	0.0896288	0.0605658	0.0656592	0.0622579	0.0672981	0.0639557	0.0639557	0.0725322	0.0656592	0.0639557	0.0605658	0.0672981	0.0639557	0.0622579	0.00611628	0.00611628	0.00611628	0.00611628	0.00611628	0.00611628	0.00611628	0.00458018	0.00458018	0.063891	0.0605658	0.0639557	0.0673686	0.0673686
GZJP19_{SE}	0.00458018	0.00458018	0.00611628	0.00458018	0.00611628	0.00765712	0.00611628	0.0153665	0.00610868	0.0107383	0	0.00611628	0.00152207	0.0896288	0.0896288	0.0896288	0.0896288	0.0896288	0.0896288	0.0896288	0.0896288	0.0896288	0.0605658	0.0656592	0.0622579	0.0672981	0.0639557	0.0639557	0.0725322	0.0656592	0.0639557	0.0605658	0.0672981	0.0639557	0.0622579	0.00611628	0.00611628	0.00611628	0.00611628	0.00611628	0.00611628	0.00611628	0.00458018	0.00458018	0.063891	0.0605658	0.0639557	0.0673686	0.0673686
GZJP20_{SE}	0.00458018	0.00458018	0.00611628	0.00458018	0.00611628	0.00765712	0.00611628	0.0153665	0.00610868	0.0107383	0	0.00611628	0.00152207	0.0896288	0.0896288	0.0896288	0.0896288	0.0896288	0.0896288	0.0896288	0.0896288	0.0896288	0.0605658	0.0656592	0.0622579	0.0672981	0.0639557	0.0639557	0.0725322	0.0656592	0.0639557	0.0605658	0.0672981	0.0639557	0.0622579	0.00611628	0.00611628	0.00611628	0.00611628	0.00611628	0.00611628	0.00611628	0.00458018	0.00458018	0.063891	0.0605658	0.0639557	0.0673686	0.0673686
GZJP23_{SE}	0.00458018	0.00458018	0.00611628	0.00458018	0.00611628	0.00765712	0.00611628	0.0153665	0.00610868	0.0107383	0	0.00611628	0.00152207	0.0896288	0.0896288	0.0896288	0.0896288	0.0896288	0.0896288	0.0896288	0.0896288	0.0896288	0.0605658	0.0656592	0.0622579	0.0672981	0.0639557	0.0639557	0.0725322	0.0656592	0.0639557	0.0605658	0.0672981	0.0639557	0.0622579	0.00611628	0.00611628	0.00611628	0.00611628	0.00611628	0.00611628	0.00611628	0.00458018	0.00458018	0.063891	0.0605658	0.0639557	0.0673686	0.0673686
GZJP24_{SE}	0.00610868	0.00610868	0.00764714	0.00610868	0.00764714	0.00919035	0.00764714	0.0169163	0.00764068	0.0122775	0.00152149	0.00764714	0.00304588	0.0913152	0.0913152	0.0913152	0.0913152	0.0913152	0.0913152	0.0913152	0.0913152	0.0913152	0.062196	0.0672981	0.063891	0.068941	0.0655916	0.0655916	0.0741829	0.0672981	0.0655916	0.062196	0.068941	0.0655916	0.063891	0.00764714	0.00764714	0.00764714	0.00764714	0.00764714	0.00764714	0.00764714	0.00610868	0.00610868	0.065528	0.062196	0.0655916	0.0690105	0.0690105
GZJP25_{SE}	0.00458018	0.00458018	0.00611628	0.00458018	0.00611628	0.00765712	0.00611628	0.0153665	0.00610868	0.0107383	0	0.00611628	0.00152207	0.0896288	0.0896288	0.0896288	0.0896288	0.0896288	0.0896288	0.0896288	0.0896288	0.0896288	0.0605658	0.0656592	0.0622579	0.0672981	0.0639557	0.0639557	0.0725322	0.0656592	0.0639557	0.0605658	0.0672981	0.0639557	0.0622579	0.00611628	0.00611628	0.00611628	0.00611628	0.00611628	0.00611628	0.00611628	0.00458018	0.00458018	0.063891	0.0605658	0.0639557	0.0673686	0.0673686
GZJP28_{SE}	0.00611628	0.00611628	0.00765712	0.00611628	0.00765712	0.00920271	0.00765712	0.0138112	0.00457494	0.00919035	0.00152207	0.00765712	0.00304879	0.0896288	0.0896288	0.0896288	0.0896288	0.0896288	0.0896288	0.0896288	0.0896288	0.0896288	0.0622579	0.0673686	0.0639557	0.0690105	0.0656592	0.0656592	0.0742653	0.0673686	0.0656592	0.0622579	0.0690105	0.0656592	0.0639557	0.00765712	0.00765712	0.00765712	0.00765712	0.00765712	0.00765712	0.00765712	0.00611628	0.00611628	0.0655916	0.0622579	0.0656592	0.0690839	0.0690839
GZJP29_{SE}	0.00458018	0.00458018	0.00611628	0.00458018	0.00611628	0.00765712	0.00611628	0.0153665	0.00610868	0.0107383	0	0.00611628	0.00152207	0.0896288	0.0896288	0.0896288	0.0896288	0.0896288	0.0896288	0.0896288	0.0896288	0.0896288	0.0605658	0.0656592	0.0622579	0.0672981	0.0639557	0.0639557	0.0725322	0.0656592	0.0639557	0.0605658	0.0672981	0.0639557	0.0622579	0.00611628	0.00611628	0.00611628	0.00611628	0.00611628	0.00611628	0.00611628	0.00458018	0.00458018	0.063891	0.0605658	0.0639557	0.0673686	0.0673686
GZJP30_{SE}	0.00304879	0.00611628	0.00765712	0.00611628	0.00765712	0.00920271	0.00765712	0.0169265	0.00764714	0.0122911	0.00152207	0.00765712	0.00304879	0.0878558	0.0878558	0.0878558	0.0878558	0.0878558	0.0878558	0.0878558	0.0878558	0.0878558	0.0588795	0.0639557	0.0605658	0.0655916	0.0622579	0.0622579	0.0708051	0.0639557	0.0622579	0.0588795	0.0655916	0.0622579	0.0605658	0.00765712	0.00765712	0.00765712	0.00765712	0.00765712	0.00765712	0.00765712	0.00611628	0.00611628	0.062196	0.0622579	0.0622579	0.0656592	0.0656592
GZLP1_{SE}	0.00458018	0.00458018	0.00611628	0.00458018	0.00611628	0.00765712	0.00611628	0.0153665	0.00610868	0.0107383	0	0.00611628	0.00152207	0.0896288	0.0896288	0.0896288	0.0896288	0.0896288	0.0896288	0.0896288	0.0896288	0.0896288	0.0605658	0.0656592	0.0622579	0.0672981	0.0639557	0.0639557	0.0725322	0.0656592	0.0639557	0.0605658	0.0672981	0.0639557	0.0622579	0.00611628	0.00611628	0.00611628	0.00611628	0.00611628	0.00611628	0.00611628	0.00458018	0.00458018	0.063891	0.0605658	0.0639557	0.0673686	0.0673686
GZLP2_{SE}	0.0107531	0.0107531	0.0123083	0.0107531	0.0123083	0.0138684	0.0123083	0.0216361	0.00919035	0.0138488	0.00611628	0.00920271	0.00765712	0.0931939	0.0931939	0.0931939	0.0931939	0.0931939	0.0931939	0.0931939	0.0931939	0.0931939	0.0639557	0.0690839	0.0656592	0.0707287	0.0673686	0.0673686	0.0795009	0.0690839	0.0673686	0.0639557	0.0707287	0.0673686	0.0690839	0.00920271	0.00920271	0.00920271	0.00920271	0.00920271	0.00920271	0.00920271	0.0107531	0.0107531	0.0707287	0.0673686	0.0673686	0.0708051	0.0708051
GZLP3_{SE}	0.00920271	0.00920271	0.0107531	0.00920271	0.0107531	0.0123083	0.0107531	0.0200613	0.00764714	0.0122911	0.00458018	0.00765712	0.00611628	0.0914082	0.0914082	0.0914082	0.0914082	0.0914082	0.0914082	0.0914082	0.0914082	0.0914082	0.0622579	0.0673686	0.0639557	0.0690105	0.0656592	0.0656592	0.0777496	0.0673686	0.0656592	0.0622579	0.0690105	0.0656592	0.0673686	0.00765712	0.00765712	0.00765712	0.00765712	0.00765712	0.00765712	0.00765712	0.00920271	0.00920271	0.0690105	0.0656592	0.0656592	0.0690839	0.0690839
GZLP4_{SE}	0.00458018	0.00458018	0.00611628	0.00458018	0.00611628	0.00765712	0.00611628	0.0153665	0.00610868	0.0107383	0	0.00611628	0.00152207	0.0896288	0.0896288	0.0896288	0.0896288	0.0896288	0.0896288	0.0896288	0.0896288	0.0896288	0.0605658	0.0656592	0.0622579	0.0672981	0.0639557	0.0639557	0.0725322	0.0656592	0.0639557	0.0605658	0.0672981	0.0639557	0.0622579	0.00611628	0.00611628	0.00611628	0.00611628	0.00611628	0.00611628	0.00611628	0.00458018	0.00458018	0.063891	0.0605658	0.0639557	0.0673686	0.0673686
GZLP5_{SE}	0.00920271	0.00920271	0.0107531	0.00920271	0.0107531	0.0123083	0.0107531	0.0200613	0.00764714	0.0122911	0.00458018	0.00765712	0.00611628	0.0914082	0.0914082	0.0914082	0.0914082	0.0914082	0.0914082	0.0914082	0.0914082	0.0914082	0.0622579	0.0673686	0.0639557	0.0690105	0.0656592	0.0656592	0.0777496	0.0673686	0.0656592	0.0622579	0.0690105	0.0656592	0.0673686	0.00765712	0.00765712	0.00765712	0.00765712	0.00765712	0.00765712	0.00765712	0.00920271	0.00920271	0.0690105	0.0656592	0.0656592	0.0690839	0.0690839
GZLP6_{SE}	0.00458018	0.00458018	0.00611628	0.00458018	0.00611628	0.00765712	0.00611628	0.0153665	0.00610868	0.0107383	0	0.00611628	0.00152207	0.0896288	0.0896288	0.0896288	0.0896288	0.0896288	0.0896288	0.0896288	0.0896288	0.0896288	0.0605658	0.0656592	0.0622579	0.0672981	0.0639557	0.0639557	0.0725322	0.0656592	0.0639557	0.0605658	0.0672981	0.0639557	0.0622579	0.00611628	0.00611628	0.00611628	0.00611628	0.00611628	0.00611628	0.00611628	0.00458018	0.00458018	0.063891	0.0605658	0.0639557	0.0673686	0.0673686
GZLP7_{SE}	0.00920271	0.00920271	0.0107531	0.00920271	0.0107531	0.0123083	0.0107531	0.0200613	0.00764714	0.0122911	0.00458018	0.00765712	0.00611628	0.0914082	0.0914082	0.0914082	0.0914082	0.0914082	0.0914082	0.0914082	0.0914082	0.0914082	0.0622579	0.0673686	0.0639557	0.0690105	0.0656592	0.0656592	0.0777496	0.0673686	0.0656592	0.0622579	0.0690105	0.0656592	0.0673686	0.00765712	0.00765712	0.00765712	0.00765712	0.00765712	0.00765712	0.00765712	0.00920271	0.00920271	0.0690105	0.0656592	0.0656592	0.0690839	0.0690839
GZLP8_{SE}	0.00765712	0.00765712	0.00920271	0.00765712	0.00920271	0.0107531	0.00920271	0.0184915	0.00610868	0.0107383	0.00304879	0.00611628	0.00458018	0.0896288	0.0896288	0.0896288	0.0896288	0.0896288	0.0896288	0.0896288	0.0896288	0.0896288	0.0605658	0.0656592	0.0622579	0.0672981	0.0639557	0.0639557	0.0760044	0.0656592	0.0639557	0.0605658	0.0672981	0.0639557	0.0656592	0.00611628	0.00611628	0.00611628	0.00611628	0.00611628	0.00611628	0.00611628	0.00765712	0.00765712	0.0672981	0.0639557	0.0639557	0.0673686	0.0673686
GZLP11_{SE}	0.00458018	0.00458018	0.00611628	0.00458018	0.00611628	0.00765712	0.00611628	0.0153665	0.00610868	0.0107383	0	0.00611628	0.00152207	0.0896288	0.0896288	0.0896288	0.0896288	0.0896288	0.0896288	0.0896288	0.0896288	0.0896288	0.0605658	0.0656592	0.0622579	0.0672981	0.0639557	0.0639557	0.0725322	0.0656592	0.0639557	0.0605658	0.0672981	0.0639557	0.0622579	0.00611628	0.00611628	0.00611628	0.00611628	0.00611628	0.00611628	0.00611628	0.00458018	0.00458018	0.063891	0.0605658	0.0639557	0.0673686	0.0673686
GZLP15_{SE}	0.00611628	0.00611628	0.00765712	0.00611628	0.00765712	0.00920271	0.00765712	0.0138112	0.00764714	0.00919035	0.00152207	0.00765712	0.00304879	0.0878558	0.0878558	0.0878558	0.0878558	0.0878558	0.0878558	0.0878558	0.0878558	0.0878558	0.0588795	0.0639557	0.0605658	0.0690105	0.0622579	0.0622579	0.0742653	0.0639557	0.0622579	0.0588795	0.0690105	0.0622579	0.0605658	0.00765712	0.00765712	0.00765712	0.00765712	0.00765712	0.00765712	0.00765712	0.00611628	0.00611628	0.062196	0.0588795	0.0622579	0.0656592	0.0656592
GZLP16_{SE}	0.00611628	0.00611628	0.00765712	0.00611628	0.00765712	0.00920271	0.00765712	0.0138112	0.00457494	0.00919035	0.00152207	0.00765712	0.00304879	0.0896288	0.0896288	0.0896288	0.0896288	0.0896288	0.0896288	0.0896288	0.0896288	0.0896288	0.0622579	0.0673686	0.0639557	0.0690105	0.0656592	0.0656592	0.0742653	0.0673686	0.0656592	0.0622579	0.0690105	0.0656592	0.0639557	0.00765712	0.00765712	0.00765712	0.00765712	0.00765712	0.00765712	0.00765712	0.00611628	0.00611628	0.0655916	0.0622579	0.0656592	0.0690839	0.0690839
GZLS1_{SX}	0.0592179	0.0592179	0.0592179	0.057523	0.0592179	0.0609186	0.0592179	0.0640242	0.0642533	0.0608403	0.0609186	0.0609186	0.0626251	0.0986997	0.0986997	0.0986997	0.0986997	0.0986997	0.0986997	0.0986997	0.0986997	0.0986997	0.0522392	0.0539059	0.0505781	0.0605658	0.0522392	0.0522392	0.0657307	0.0539059	0.0522392	0.0522392	0.0605658	0.0522392	0.0539059	0.0609186	0.0609186	0.0609186	0.0609186	0.0609186	0.0609186	0.0609186	0.0592179	0.0592179	0.0555238	0.0555781	0.0522392	0.0555781	0.0555781
GZLS2_{SE}	0.00458018	0.00458018	0.00611628	0.00458018	0.00611628	0.00765712	0.00611628	0.0153665	0.00610868	0.0107383	0	0.00611628	0.00152207	0.0896288	0.0896288	0.0896288	0.0896288	0.0896288	0.0896288	0.0896288	0.0896288	0.0896288	0.0605658	0.0656592	0.0622579	0.0672981	0.0639557	0.0639557	0.0725322	0.0656592	0.0639557	0.0605658	0.0672981	0.0639557	0.0622579	0.00611628	0.00611628	0.00611628	0.00611628	0.00611628	0.00611628	0.00611628	0.00458018	0.00458018	0.063891	0.0605658	0.0639557	0.0673686	0.0673686
GZLS3_{SE}	0.00611628	0.00611628	0.00458018	0.00304879	0.00458018	0.00611628	0.00458018	0.0169265	0.00764714	0.0122911	0.00152207	0.00765712	0.00304879	0.0914082	0.0914082	0.0914082	0.0914082	0.0914082	0.0914082	0.0914082	0.0914082	0.0914082	0.0622579	0.0673686	0.0639557	0.0655916	0.0656592	0.0656592	0.0708051	0.0673686	0.0656592	0.0622579	0.0655916	0.0656592	0.0639557	0.00765712	0.00765712	0.00765712	0.00765712	0.00765712	0.00765712	0.00765712	0.00611628	0.00611628	0.0655916	0.0622579	0.0656592	0.0690839	0.0690839
GZLS5_{SE}	0.00458018	0.00458018	0.00611628	0.00458018	0.00611628	0.00765712	0.00611628	0.0153665	0.00610868	0.0107383	0	0.00611628	0.00152207	0.0896288	0.0896288	0.0896288	0.0896288	0.0896288	0.0896288	0.0896288	0.0896288	0.0896288	0.0605658	0.0656592	0.0622579	0.0672981	0.0639557	0.0639557	0.0725322	0.0656592	0.0639557	0.0605658	0.0672981	0.0639557	0.0622579	0.00611628	0.00611628	0.00611628	0.00611628	0.00611628	0.00611628	0.00611628	0.00458018	0.00458018	0.063891	0.0605658	0.0639557	0.0673686	0.0673686
GZLS6_{SX}	0.0609186	0.0609186	0.0609186	0.0592179	0.0609186	0.0626251	0.0609186	0.0657307	0.0659686	0.0625439	0.0626251	0.0626251	0.0643374	0.102336	0.102336	0.102336	0.102336	0.102336	0.102336	0.102336	0.102336	0.102336	0.0539059	0.0555781	0.0522392	0.0622579	0.0539059	0.0539059	0.0674431	0.0555781	0.0539059	0.0539059	0.0622579	0.0539059	0.0555781	0.0626251	0.0626251	0.0626251	0.0626251	0.0626251	0.0626251	0.0626251	0.0609186	0.0609186	0.0571988	0.057256	0.0539059	0.057256	0.057256
GZLS8_{SE}	0.0201283	0.0201283	0.0217106	0.0201283	0.0217106	0.0232979	0.0217106	0.0279578	0.0185276	0.0201024	0.018551	0.018551	0.0201283	0.0877691	0.0877691	0.0877691	0.0877691	0.0877691	0.0877691	0.0877691	0.0877691	0.0877691	0.0606286	0.0657307	0.0623236	0.0673686	0.0640242	0.0640242	0.0760938	0.0657307	0.0640242	0.0606286	0.0673686	0.0640242	0.0657307	0.018551	0.018551	0.018551	0.018551	0.018551	0.018551	0.018551	0.0201283	0.0201283	0.0673686	0.0674431	0.0640242	0.0674431	0.0674431
GZLS9_{SE}	0.00458018	0.00458018	0.00611628	0.00458018	0.00611628	0.00765712	0.00611628	0.0153665	0.00610868	0.0107383	0	0.00611628	0.00152207	0.0896288	0.0896288	0.0896288	0.0896288	0.0896288	0.0896288	0.0896288	0.0896288	0.0896288	0.0605658	0.0656592	0.0622579	0.0672981	0.0639557	0.0639557	0.0725322	0.0656592	0.0639557	0.0605658	0.0672981	0.0639557	0.0622579	0.00611628	0.00611628	0.00611628	0.00611628	0.00611628	0.00611628	0.00611628	0.00458018	0.00458018	0.063891	0.0605658	0.0639557	0.0673686	0.0673686
GZLS11_{SE}	0.00611628	0.00611628	0.00458018	0.00304879	0.00458018	0.00611628	0.00458018	0.0169265	0.00764714	0.0122911	0.00152207	0.00765712	0.00304879	0.0914082	0.0914082	0.0914082	0.0914082	0.0914082	0.0914082	0.0914082	0.0914082	0.0914082	0.0622579	0.0673686	0.0639557	0.0655916	0.0656592	0.0656592	0.0708051	0.0673686	0.0656592	0.0622579	0.0655916	0.0656592	0.0639557	0.00765712	0.00765712	0.00765712	0.00765712	0.00765712	0.00765712	0.00765712	0.00611628	0.00611628	0.0655916	0.0622579	0.0656592	0.0690839	0.0690839
GZLS12_{SE}	0.00458018	0.00458018	0.00611628	0.00458018	0.00611628	0.00765712	0.00611628	0.0153665	0.00610868	0.0107383	0	0.00611628	0.00152207	0.0896288	0.0896288	0.0896288	0.0896288	0.0896288	0.0896288	0.0896288	0.0896288	0.0896288	0.0605658	0.0656592	0.0622579	0.0672981	0.0639557	0.0639557	0.0725322	0.0656592	0.0639557	0.0605658	0.0672981	0.0639557	0.0622579	0.00611628	0.00611628	0.00611628	0.00611628	0.00611628	0.00611628	0.00611628	0.00458018	0.00458018	0.063891	0.0605658	0.0639557	0.0673686	0.0673686
GZLS13_{SE}	0.00458018	0.00458018	0.00611628	0.00458018	0.00611628	0.00765712	0.00611628	0.0153665	0.00610868	0.0107383	0	0.00611628	0.00152207	0.0896288	0.0896288	0.0896288	0.0896288	0.0896288	0.0896288	0.0896288	0.0896288	0.0896288	0.0605658	0.0656592	0.0622579	0.0672981	0.0639557	0.0639557	0.0725322	0.0656592	0.0639557	0.0605658	0.0672981	0.0639557	0.0622579	0.00611628	0.00611628	0.00611628	0.00611628	0.00611628	0.00611628	0.00611628	0.00458018	0.00458018	0.063891	0.0605658	0.0639557	0.0673686	0.0673686
GZLS14_{SE}	0.00458018	0.00458018	0.00611628	0.00458018	0.00611628	0.00765712	0.00611628	0.0153665	0.00610868	0.0107383	0	0.00611628	0.00152207	0.0896288	0.0896288	0.0896288	0.0896288	0.0896288	0.0896288	0.0896288	0.0896288	0.0896288	0.0605658	0.0656592	0.0622579	0.0672981	0.0639557	0.0639557	0.0725322	0.0656592	0.0639557	0.0605658	0.0672981	0.0639557	0.0622579	0.00611628	0.00611628	0.00611628	0.00611628	0.00611628	0.00611628	0.00611628	0.00458018	0.00458018	0.063891	0.0605658	0.0639557	0.0673686	0.0673686
GZLS15_{SE}	0.00458018	0.00458018	0.00611628	0.00458018	0.00611628	0.00765712	0.00611628	0.0153665	0.00610868	0.0107383	0	0.00611628	0.00152207	0.0896288	0.0896288	0.0896288	0.0896288	0.0896288	0.0896288	0.0896288	0.0896288	0.0896288	0.0605658	0.0656592	0.0622579	0.0672981	0.0639557	0.0639557	0.0725322	0.0656592	0.0639557	0.0605658	0.0672981	0.0639557	0.0622579	0.00611628	0.00611628	0.00611628	0.00611628	0.00611628	0.00611628	0.00611628	0.00458018	0.00458018	0.063891	0.0605658	0.0639557	0.0673686	0.0673686
GZLS17_{SE}	0.00611628	0.00611628	0.00765712	0.00611628	0.00765712	0.00920271	0.00765712	0.0169265	0.00764714	0.0122911	0.00152207	0.00765712	0.00304879	0.0914082	0.0914082	0.0914082	0.0914082	0.0914082	0.0914082	0.0914082	0.0914082	0.0914082	0.0622579	0.0673686	0.0639557	0.0690105	0.0656592	0.0656592	0.0708051	0.0673686	0.0656592	0.0622579	0.0690105	0.0656592	0.0639557	0.00765712	0.00765712	0.00765712	0.00765712	0.00765712	0.00765712	0.00765712	0.00611628	0.00611628	0.0655916	0.0622579	0.0656592	0.0690839	0.0690839
GZLS18_{SE}	0.00458018	0.00458018	0.00611628	0.00458018	0.00611628	0.00765712	0.00611628	0.0153665	0.00610868	0.0107383	0	0.00611628	0.00152207	0.0896288	0.0896288	0.0896288	0.0896288	0.0896288	0.0896288	0.0896288	0.0896288	0.0896288	0.0605658	0.0656592	0.0622579	0.0672981	0.0639557	0.0639557	0.0725322	0.0656592	0.0639557	0.0605658	0.0672981	0.0639557	0.0622579	0.00611628	0.00611628	0.00611628	0.00611628	0.00611628	0.00611628	0.00611628	0.00458018	0.00458018	0.063891	0.0605658	0.0639557	0.0673686	0.0673686
GZLS19_{SE}	0.00611628	0.00611628	0.00765712	0.00611628	0.00765712	0.00920271	0.00765712	0.0169265	0.00764714	0.00919035	0.00152207	0.00765712	0.00304879	0.0896288	0.0896288	0.0896288	0.0896288	0.0896288	0.0896288	0.0896288	0.0896288	0.0896288	0.0588795	0.0639557	0.0605658	0.0655916	0.0622579	0.0622579	0.0708051	0.0639557	0.0622579	0.0588795	0.0655916	0.0622579	0.0605658	0.00765712	0.00765712	0.00765712	0.00765712	0.00765712	0.00765712	0.00765712	0.00304879	0.00304879	0.062196	0.0588795	0.0622579	0.0656592	0.0656592
GZLS20_{SE}	0.00611628	0.00611628	0.00458018	0.00304879	0.00458018	0.00611628	0.00458018	0.0169265	0.00764714	0.0122911	0.00152207	0.00765712	0.00304879	0.0914082	0.0914082	0.0914082	0.0914082	0.0914082	0.0914082	0.0914082	0.0914082	0.0914082	0.0622579	0.0673686	0.0639557	0.0655916	0.0656592	0.0656592	0.0708051	0.0673686	0.0656592	0.0622579	0.0655916	0.0656592	0.0639557	0.00765712	0.00765712	0.00765712	0.00765712	0.00765712	0.00765712	0.00765712	0.00611628	0.00611628	0.0655916	0.0622579	0.0656592	0.0690839	0.0690839
GZLS21_{SE}	0.00458018	0.00458018	0.00611628	0.00458018	0.00611628	0.00765712	0.00611628	0.0153665	0.00610868	0.0107383	0	0.00611628	0.00152207	0.0896288	0.0896288	0.0896288	0.0896288	0.0896288	0.0896288	0.0896288	0.0896288	0.0896288	0.0605658	0.0656592	0.0622579	0.0672981	0.0639557	0.0639557	0.0725322	0.0656592	0.0639557	0.0605658	0.0672981	0.0639557	0.0622579	0.00611628	0.00611628	0.00611628	0.00611628	0.00611628	0.00611628	0.00611628	0.00458018	0.00458018	0.063891	0.0605658	0.0639557	0.0673686	0.0673686
GZLS22_{SE}	0.00611628	0.00611628	0.00458018	0.00304879	0.00458018	0.00611628	0.00458018	0.0169265	0.00764714	0.0122911	0.00152207	0.00765712	0.00304879	0.0914082	0.0914082	0.0914082	0.0914082	0.0914082	0.0914082	0.0914082	0.0914082	0.0914082	0.0622579	0.0673686	0.0639557	0.0655916	0.0656592	0.0656592	0.0708051	0.0673686	0.0656592	0.0622579	0.0655916	0.0656592	0.0639557	0.00765712	0.00765712	0.00765712	0.00765712	0.00765712	0.00765712	0.00765712	0.00611628	0.00611628	0.0655916	0.0622579	0.0656592	0.0690839	0.0690839
GZLS23_{SE}	0.00458018	0.00458018	0.00611628	0.00458018	0.00611628	0.00765712	0.00611628	0.0153665	0.00610868	0.0107383	0	0.00611628	0.00152207	0.0896288	0.0896288	0.0896288	0.0896288	0.0896288	0.0896288	0.0896288	0.0896288	0.0896288	0.0605658	0.0656592	0.0622579	0.0672981	0.0639557	0.0639557	0.0725322	0.0656592	0.0639557	0.0605658	0.0672981	0.0639557	0.0622579	0.00611628	0.00611628	0.00611628	0.00611628	0.00611628	0.00611628	0.00611628	0.00458018	0.00458018	0.063891	0.0605658	0.0639557	0.0673686	0.0673686
GZLS28_{SE}	0.00458018	0.00458018	0.00611628	0.00458018	0.00611628	0.00765712	0.00611628	0.0153665	0.00610868	0.0107383	0	0.00611628	0.00152207	0.0896288	0.0896288	0.0896288	0.0896288	0.0896288	0.0896288	0.0896288	0.0896288	0.0896288	0.0605658	0.0656592	0.0622579	0.0672981	0.0639557	0.0639557	0.0725322	0.0656592	0.0639557	0.0605658	0.0672981	0.0639557	0.0622579	0.00611628	0.00611628	0.00611628	0.00611628	0.00611628	0.00611628	0.00611628	0.00458018	0.00458018	0.063891	0.0605658	0.0639557	0.0673686	0.0673686
GZLS29_{SE}	0.00458018	0.00458018	0.00611628	0.00458018	0.00611628	0.00765712	0.00611628	0.0153665	0.00610868	0.0107383	0	0.00611628	0.00152207	0.0896288	0.0896288	0.0896288	0.0896288	0.0896288	0.0896288	0.0896288	0.0896288	0.0896288	0.0605658	0.0656592	0.0622579	0.0672981	0.0639557	0.0639557	0.0725322	0.0656592	0.0639557	0.0605658	0.0672981	0.0639557	0.0622579	0.00611628	0.00611628	0.00611628	0.00611628	0.00611628	0.00611628	0.00611628	0.00458018	0.00458018	0.063891	0.0605658	0.0639557	0.0673686	0.0673686
GZLS30_{SE}	0.00458018	0.00458018	0.00611628	0.00458018	0.00611628	0.00765712	0.00611628	0.0153665	0.00610868	0.0107383	0	0.00611628	0.00152207	0.0896288	0.0896288	0.0896288	0.0896288	0.0896288	0.0896288	0.0896288	0.0896288	0.0896288	0.0605658	0.0656592	0.0622579	0.0672981	0.0639557	0.0639557	0.0725322	0.0656592	0.0639557	0.0605658	0.0672981	0.0639557	0.0622579	0.00611628	0.00611628	0.00611628	0.00611628	0.00611628	0.00611628	0.00611628	0.00458018	0.00458018	0.063891	0.0605658	0.0639557	0.0673686	0.0673686
GZLS31_{SE}	0.00458018	0.00458018	0.00611628	0.00458018	0.00611628	0.00765712	0.00611628	0.0153665	0.00610868	0.0107383	0	0.00611628	0.00152207	0.0896288	0.0896288	0.0896288	0.0896288	0.0896288	0.0896288	0.0896288	0.0896288	0.0896288	0.0605658	0.0656592	0.0622579	0.0672981	0.0639557	0.0639557	0.0725322	0.0656592	0.0639557	0.0605658	0.0672981	0.0639557	0.0622579	0.00611628	0.00611628	0.00611628	0.00611628	0.00611628	0.00611628	0.00611628	0.00458018	0.00458018	0.063891	0.0605658	0.0639557	0.0673686	0.0673686
GZLS32_{SE}	0.00611628	0.00611628	0.00458018	0.00304879	0.00458018	0.00611628	0.00458018	0.0169265	0.00764714	0.0122911	0.00152207	0.00765712	0.00304879	0.0914082	0.0914082	0.0914082	0.0914082	0.0914082	0.0914082	0.0914082	0.0914082	0.0914082	0.0622579	0.0673686	0.0639557	0.0655916	0.0656592	0.0656592	0.0708051	0.0673686	0.0656592	0.0622579	0.0655916	0.0656592	0.0639557	0.00765712	0.00765712	0.00765712	0.00765712	0.00765712	0.00765712	0.00765712	0.00611628	0.00611628	0.0655916	0.0622579	0.0656592	0.0690839	0.0690839
GZLS35_{SE}	0.00611628	0.00611628	0.00765712	0.00611628	0.00765712	0.00920271	0.00765712	0.0169265	0.00764714	0.0122911	0.00152207	0.00765712	0.00304879	0.0914082	0.0914082	0.0914082	0.0914082	0.0914082	0.0914082	0.0914082	0.0914082	0.0914082	0.0622579	0.0673686	0.0639557	0.0690105	0.0656592	0.0656592	0.0708051	0.0673686	0.0656592	0.0622579	0.0690105	0.0656592	0.0639557	0.00765712	0.00765712	0.00765712	0.00765712	0.00765712	0.00765712	0.00765712	0.00611628	0.00611628	0.0655916	0.0622579	0.0656592	0.0690839	0.0690839
GZLS36_{SE}	0.00458018	0.00458018	0.00611628	0.00458018	0.00611628	0.00765712	0.00611628	0.0153665	0.00610868	0.0107383	0	0.00611628	0.00152207	0.0896288	0.0896288	0.0896288	0.0896288	0.0896288	0.0896288	0.0896288	0.0896288	0.0896288	0.0605658	0.0656592	0.0622579	0.0672981	0.0639557	0.0639557	0.0725322	0.0656592	0.0639557	0.0605658	0.0672981	0.0639557	0.0622579	0.00611628	0.00611628	0.00611628	0.00611628	0.00611628	0.00611628	0.00611628	0.00458018	0.00458018	0.063891	0.0605658	0.0639557	0.0673686	0.0673686
GZLS37_{SE}	0.00458018	0.00458018	0.00611628	0.00458018	0.00611628	0.00765712	0.00611628	0.0153665	0.00610868	0.0107383	0	0.00611628	0.00152207	0.0896288	0.0896288	0.0896288	0.0896288	0.0896288	0.0896288	0.0896288	0.0896288	0.0896288	0.0605658	0.0656592	0.0622579	0.0672981	0.0639557	0.0639557	0.0725322	0.0656592	0.0639557	0.0605658	0.0672981	0.0639557	0.0622579	0.00611628	0.00611628	0.00611628	0.00611628	0.00611628	0.00611628	0.00611628	0.00458018	0.00458018	0.063891	0.0605658	0.0639557	0.0673686	0.0673686
GZLS39_{SE}	0.00611628	0.00611628	0.00765712	0.00611628	0.00765712	0.00920271	0.00765712	0.0169265	0.00764714	0.0122911	0.00152207	0.00765712	0.00304879	0.0914082	0.0914082	0.0914082	0.0914082	0.0914082	0.0914082	0.0914082	0.0914082	0.0914082	0.0622579	0.0673686	0.0639557	0.0690105	0.0656592	0.0656592	0.0708051	0.0673686	0.0656592	0.0622579	0.0690105	0.0656592	0.0639557	0.00765712	0.00765712	0.00765712	0.00765712	0.00765712	0.00765712	0.00765712	0.00611628	0.00611628	0.0655916	0.0622579	0.0656592	0.0690839	0.0690839
GZLS40_{SE}	0.00458018	0.00458018	0.00611628	0.00458018	0.00611628	0.00765712	0.00611628	0.0153665	0.00610868	0.0107383	0	0.00611628	0.00152207	0.0896288	0.0896288	0.0896288	0.0896288	0.0896288	0.0896288	0.0896288	0.0896288	0.0896288	0.0605658	0.0656592	0.0622579	0.0672981	0.0639557	0.0639557	0.0725322	0.0656592	0.0639557	0.0605658	0.0672981	0.0639557	0.0622579	0.00611628	0.00611628	0.00611628	0.00611628	0.00611628	0.00611628	0.00611628	0.00458018	0.00458018	0.063891	0.0605658	0.0639557	0.0673686	0.0673686
GZLS41_{SE}	0.00611628	0.00611628	0.00458018	0.00304879	0.00458018	0.00611628	0.00458018	0.0169265	0.00764714	0.0122911	0.00152207	0.00765712	0.00304879	0.0914082	0.0914082	0.0914082	0.0914082	0.0914082	0.0914082	0.0914082	0.0914082	0.0914082	0.0622579	0.0673686	0.0639557	0.0655916	0.0656592	0.0656592	0.0708051	0.0673686	0.0656592	0.0622579	0.0655916	0.0656592	0.0639557	0.00765712	0.00765712	0.00765712	0.00765712	0.00765712	0.00765712	0.00765712	0.00611628	0.00611628	0.0655916	0.0622579	0.0656592	0.0690839	0.0690839
GZLS42_{SE}	0.00458018	0.00458018	0.00611628	0.00458018	0.00611628	0.00765712	0.00611628	0.0153665	0.00610868	0.0107383	0	0.00611628	0.00152207	0.0896288	0.0896288	0.0896288	0.0896288	0.0896288	0.0896288	0.0896288	0.0896288	0.0896288	0.0605658	0.0656592	0.0622579	0.0672981	0.0639557	0.0639557	0.0725322	0.0656592	0.0639557	0.0605658	0.0672981	0.0639557	0.0622579	0.00611628	0.00611628	0.00611628	0.00611628	0.00611628	0.00611628	0.00611628	0.00458018	0.00458018	0.063891	0.0605658	0.0639557	0.0673686	0.0673686
GZLS43_{SE}	0.00458018	0.00458018	0.00611628	0.00458018	0.00611628	0.00765712	0.00611628	0.0153665	0.00610868	0.0107383	0	0.00611628	0.00152207	0.0896288	0.0896288	0.0896288	0.0896288	0.0896288	0.0896288	0.0896288	0.0896288	0.0896288	0.0605658	0.0656592	0.0622579	0.0672981	0.0639557	0.0639557	0.0725322	0.0656592	0.0639557	0.0605658	0.0672981	0.0639557	0.0622579	0.00611628	0.00611628	0.00611628	0.00611628	0.00611628	0.00611628	0.00611628	0.00458018	0.00458018	0.063891	0.0605658	0.0639557	0.0673686	0.0673686
GZLS45_{SE}	0.00611628	0.00611628	0.00765712	0.00611628	0.00765712	0.00920271	0.00765712	0.0169265	0.00764714	0.0122911	0.00152207	0.00765712	0.00304879	0.0914082	0.0914082	0.0914082	0.0914082	0.0914082	0.0914082	0.0914082	0.0914082	0.0914082	0.0622579	0.0673686	0.0639557	0.0690105	0.0656592	0.0656592	0.0708051	0.0673686	0.0656592	0.0622579	0.0690105	0.0656592	0.0639557	0.00765712	0.00765712	0.00765712	0.00765712	0.00765712	0.00765712	0.00765712	0.00611628	0.00611628	0.0655916	0.0622579	0.0656592	0.0690839	0.0690839
GZLS46_{SE}	0.00611628	0.00611628	0.00458018	0.00304879	0.00458018	0.00611628	0.00458018	0.0169265	0.00764714	0.0122911	0.00152207	0.00765712	0.00304879	0.0914082	0.0914082	0.0914082	0.0914082	0.0914082	0.0914082	0.0914082	0.0914082	0.0914082	0.0622579	0.0673686	0.0639557	0.0655916	0.0656592	0.0656592	0.0708051	0.0673686	0.0656592	0.0622579	0.0655916	0.0656592	0.0639557	0.00765712	0.00765712	0.00765712	0.00765712	0.00765712	0.00765712	0.00765712	0.00611628	0.00611628	0.0655916	0.0622579	0.0656592	0.0690839	0.0690839
GZML3_{SE}	0.00458018	0.00458018	0.00611628	0.00458018	0.00611628	0.00765712	0.00611628	0.0153665	0.00610868	0.0107383	0	0.00611628	0.00152207	0.0896288	0.0896288	0.0896288	0.0896288	0.0896288	0.0896288	0.0896288	0.0896288	0.0896288	0.0605658	0.0656592	0.0622579	0.0672981	0.0639557	0.0639557	0.0725322	0.0656592	0.0639557	0.0605658	0.0672981	0.0639557	0.0622579	0.00611628	0.00611628	0.00611628	0.00611628	0.00611628	0.00611628	0.00611628	0.00458018	0.00458018	0.063891	0.0605658	0.0639557	0.0673686	0.0673686
GZSB1_{SE}	0.00458018	0.00458018	0.00611628	0.00458018	0.00611628	0.00765712	0.00611628	0.0153665	0.00610868	0.0107383	0	0.00611628	0.00152207	0.0896288	0.0896288	0.0896288	0.0896288	0.0896288	0.0896288	0.0896288	0.0896288	0.0896288	0.0605658	0.0656592	0.0622579	0.0672981	0.0639557	0.0639557	0.0725322	0.0656592	0.0639557	0.0605658	0.0672981	0.0639557	0.0622579	0.00611628	0.00611628	0.00611628	0.00611628	0.00611628	0.00611628	0.00611628	0.00458018	0.00458018	0.063891	0.0605658	0.0639557	0.0673686	0.0673686
GZSB2_{SE}	0.00458018	0.00458018	0.00611628	0.00458018	0.00611628	0.00765712	0.00611628	0.0153665	0.00610868	0.0107383	0	0.00611628	0.00152207	0.0896288	0.0896288	0.0896288	0.0896288	0.0896288	0.0896288	0.0896288	0.0896288	0.0896288	0.0605658	0.0656592	0.0622579	0.0672981	0.0639557	0.0639557	0.0725322	0.0656592	0.0639557	0.0605658	0.0672981	0.0639557	0.0622579	0.00611628	0.00611628	0.00611628	0.00611628	0.00611628	0.00611628	0.00611628	0.00458018	0.00458018	0.063891	0.0605658	0.0639557	0.0673686	0.0673686
GZSB3_{SE}	0.00458018	0.00458018	0.00611628	0.00458018	0.00611628	0.00765712	0.00611628	0.0153665	0.00610868	0.0107383	0	0.00611628	0.00152207	0.0896288	0.0896288	0.0896288	0.0896288	0.0896288	0.0896288	0.0896288	0.0896288	0.0896288	0.0605658	0.0656592	0.0622579	0.0672981	0.0639557	0.0639557	0.0725322	0.0656592	0.0639557	0.0605658	0.0672981	0.0639557	0.0622579	0.00611628	0.00611628	0.00611628	0.00611628	0.00611628	0.00611628	0.00611628	0.00458018	0.00458018	0.063891	0.0605658	0.0639557	0.0673686	0.0673686
GZSB4_{SE}	0.00458018	0.00458018	0.00611628	0.00458018	0.00611628	0.00765712	0.00611628	0.0153665	0.00610868	0.0107383	0	0.00611628	0.00152207	0.0896288	0.0896288	0.0896288	0.0896288	0.0896288	0.0896288	0.0896288	0.0896288	0.0896288	0.0605658	0.0656592	0.0622579	0.0672981	0.0639557	0.0639557	0.0725322	0.0656592	0.0639557	0.0605658	0.0672981	0.0639557	0.0622579	0.00611628	0.00611628	0.00611628	0.00611628	0.00611628	0.00611628	0.00611628	0.00458018	0.00458018	0.063891	0.0605658	0.0639557	0.0673686	0.0673686
GZSB5_{SE}	0.00458018	0.00458018	0.00611628	0.00458018	0.00611628	0.00765712	0.00611628	0.0153665	0.00610868	0.0107383	0	0.00611628	0.00152207	0.0896288	0.0896288	0.0896288	0.0896288	0.0896288	0.0896288	0.0896288	0.0896288	0.0896288	0.0605658	0.0656592	0.0622579	0.0672981	0.0639557	0.0639557	0.0725322	0.0656592	0.0639557	0.0605658	0.0672981	0.0639557	0.0622579	0.00611628	0.00611628	0.00611628	0.00611628	0.00611628	0.00611628	0.00611628	0.00458018	0.00458018	0.063891	0.0605658	0.0639557	0.0673686	0.0673686
GZSB6_{SE}	0.0201283	0.0201283	0.0217106	0.0201283	0.0217106	0.0232979	0.0217106	0.0279578	0.0185276	0.0201024	0.018551	0.018551	0.0201283	0.0877691	0.0877691	0.0877691	0.0877691	0.0877691	0.0877691	0.0877691	0.0877691	0.0877691	0.0606286	0.0657307	0.0623236	0.0673686	0.0640242	0.0640242	0.0760938	0.0657307	0.0640242	0.0606286	0.0673686	0.0640242	0.0657307	0.018551	0.018551	0.018551	0.018551	0.018551	0.018551	0.018551	0.0201283	0.0201283	0.0673686	0.0674431	0.0640242	0.0674431	0.0674431
GZSB7_{SE}	0.00458018	0.00458018	0.00611628	0.00458018	0.00611628	0.00765712	0.00611628	0.0153665	0.00610868	0.0107383	0	0.00611628	0.00152207	0.0896288	0.0896288	0.0896288	0.0896288	0.0896288	0.0896288	0.0896288	0.0896288	0.0896288	0.0605658	0.0656592	0.0622579	0.0672981	0.0639557	0.0639557	0.0725322	0.0656592	0.0639557	0.0605658	0.0672981	0.0639557	0.0622579	0.00611628	0.00611628	0.00611628	0.00611628	0.00611628	0.00611628	0.00611628	0.00458018	0.00458018	0.063891	0.0605658	0.0639557	0.0673686	0.0673686
GZSB8_{SE}	0.00458018	0.00458018	0.00611628	0.00458018	0.00611628	0.00765712	0.00611628	0.0153665	0.00610868	0.0107383	0	0.00611628	0.00152207	0.0896288	0.0896288	0.0896288	0.0896288	0.0896288	0.0896288	0.0896288	0.0896288	0.0896288	0.0605658	0.0656592	0.0622579	0.0672981	0.0639557	0.0639557	0.0725322	0.0656592	0.0639557	0.0605658	0.0672981	0.0639557	0.0622579	0.00611628	0.00611628	0.00611628	0.00611628	0.00611628	0.00611628	0.00611628	0.00458018	0.00458018	0.063891	0.0605658	0.0639557	0.0673686	0.0673686
GZSB9_{SE}	0.00458018	0.00458018	0.00611628	0.00458018	0.00611628	0.00765712	0.00611628	0.0153665	0.00610868	0.0107383	0	0.00611628	0.00152207	0.0896288	0.0896288	0.0896288	0.0896288	0.0896288	0.0896288	0.0896288	0.0896288	0.0896288	0.0605658	0.0656592	0.0622579	0.0672981	0.0639557	0.0639557	0.0725322	0.0656592	0.0639557	0.0605658	0.0672981	0.0639557	0.0622579	0.00611628	0.00611628	0.00611628	0.00611628	0.00611628	0.00611628	0.00611628	0.00458018	0.00458018	0.063891	0.0605658	0.0639557	0.0673686	0.0673686
GZSB10_{SE}	0.00458018	0.00458018	0.00611628	0.00458018	0.00611628	0.00765712	0.00611628	0.0153665	0.00610868	0.0107383	0	0.00611628	0.00152207	0.0896288	0.0896288	0.0896288	0.0896288	0.0896288	0.0896288	0.0896288	0.0896288	0.0896288	0.0605658	0.0656592	0.0622579	0.0672981	0.0639557	0.0639557	0.0725322	0.0656592	0.0639557	0.0605658	0.0672981	0.0639557	0.0622579	0.00611628	0.00611628	0.00611628	0.00611628	0.00611628	0.00611628	0.00611628	0.00458018	0.00458018	0.063891	0.0605658	0.0639557	0.0673686	0.0673686
GZXR1_{SX}	0.0609186	0.0609186	0.0609186	0.0592179	0.0609186	0.0626251	0.0609186	0.0691613	0.0659686	0.0625439	0.0626251	0.0626251	0.0643374	0.0986997	0.0986997	0.0986997	0.0986997	0.0986997	0.0986997	0.0986997	0.0986997	0.0986997	0.0539059	0.0555781	0.0555781	0.0656592	0.0539059	0.0539059	0.0708854	0.0555781	0.0539059	0.0539059	0.0656592	0.0539059	0.0555781	0.0626251	0.0626251	0.0626251	0.0626251	0.0626251	0.0626251	0.0626251	0.0609186	0.0609186	0.0571988	0.057256	0.0539059	0.057256	0.057256
GZXR2_{SX}	0.057523	0.057523	0.057523	0.0558338	0.057523	0.0592179	0.057523	0.0657307	0.0625439	0.0591426	0.0592179	0.0592179	0.0609186	0.0950896	0.0950896	0.0950896	0.0950896	0.0950896	0.0950896	0.0950896	0.0950896	0.0950896	0.0539059	0.0555781	0.0555781	0.0656592	0.0539059	0.0539059	0.0708854	0.0555781	0.0539059	0.0539059	0.0656592	0.0539059	0.0555781	0.0592179	0.0592179	0.0592179	0.0592179	0.0592179	0.0592179	0.0592179	0.057523	0.057523	0.0571988	0.057256	0.0539059	0.057256	0.057256
GZXR3_{SX}	0.057523	0.057523	0.057523	0.0558338	0.057523	0.0592179	0.057523	0.0657307	0.0625439	0.0591426	0.0592179	0.0592179	0.0609186	0.0950896	0.0950896	0.0950896	0.0950896	0.0950896	0.0950896	0.0950896	0.0950896	0.0950896	0.0539059	0.0555781	0.0555781	0.0656592	0.0539059	0.0539059	0.0708854	0.0555781	0.0539059	0.0539059	0.0656592	0.0539059	0.0555781	0.0592179	0.0592179	0.0592179	0.0592179	0.0592179	0.0592179	0.0592179	0.057523	0.057523	0.0571988	0.057256	0.0539059	0.057256	0.057256
GZXR4_{SX}	0.0592179	0.0626251	0.0626251	0.0609186	0.0626251	0.0643374	0.0626251	0.0674431	0.0642533	0.0608403	0.0609186	0.0609186	0.0626251	0.0968914	0.0968914	0.0968914	0.0968914	0.0968914	0.0968914	0.0968914	0.0968914	0.0968914	0.0522392	0.0539059	0.0539059	0.0639557	0.0522392	0.0522392	0.0691613	0.0539059	0.0522392	0.0522392	0.0639557	0.0522392	0.0539059	0.0609186	0.0609186	0.0609186	0.0609186	0.0609186	0.0609186	0.0609186	0.0592179	0.0592179	0.0555238	0.0555781	0.0522392	0.0555781	0.0555781
GZXR5_{SX}	0.0609186	0.0609186	0.0609186	0.0592179	0.0609186	0.0626251	0.0609186	0.0691613	0.0659686	0.0625439	0.0626251	0.0626251	0.0643374	0.0986997	0.0986997	0.0986997	0.0986997	0.0986997	0.0986997	0.0986997	0.0986997	0.0986997	0.0539059	0.0555781	0.0555781	0.0656592	0.0539059	0.0539059	0.0708854	0.0555781	0.0539059	0.0539059	0.0656592	0.0539059	0.0555781	0.0626251	0.0626251	0.0626251	0.0626251	0.0626251	0.0626251	0.0626251	0.0609186	0.0609186	0.0571988	0.057256	0.0539059	0.057256	0.057256
GZXR6_{SX}	0.057523	0.057523	0.057523	0.0558338	0.057523	0.0592179	0.057523	0.0657307	0.0625439	0.0591426	0.0592179	0.0592179	0.0609186	0.0950896	0.0950896	0.0950896	0.0950896	0.0950896	0.0950896	0.0950896	0.0950896	0.0950896	0.0539059	0.0555781	0.0555781	0.0656592	0.0539059	0.0539059	0.0708854	0.0555781	0.0539059	0.0539059	0.0656592	0.0539059	0.0555781	0.0592179	0.0592179	0.0592179	0.0592179	0.0592179	0.0592179	0.0592179	0.057523	0.057523	0.0571988	0.057256	0.0539059	0.057256	0.057256
GZXR7_{SX}	0.0592179	0.0592179	0.0592179	0.057523	0.0592179	0.0609186	0.0592179	0.0674431	0.0642533	0.0608403	0.0609186	0.0609186	0.0626251	0.0968914	0.0968914	0.0968914	0.0968914	0.0968914	0.0968914	0.0968914	0.0968914	0.0968914	0.0522392	0.0539059	0.0539059	0.0639557	0.0522392	0.0522392	0.0691613	0.0539059	0.0522392	0.0522392	0.0639557	0.0522392	0.0539059	0.0609186	0.0609186	0.0609186	0.0609186	0.0609186	0.0609186	0.0609186	0.0592179	0.0592179	0.0555238	0.0555781	0.0522392	0.0555781	0.0555781
GZXR8_{SX}	0.057523	0.057523	0.057523	0.0558338	0.057523	0.0592179	0.057523	0.0657307	0.0625439	0.0591426	0.0592179	0.0592179	0.0609186	0.0950896	0.0950896	0.0950896	0.0950896	0.0950896	0.0950896	0.0950896	0.0950896	0.0950896	0.0539059	0.0555781	0.0555781	0.0656592	0.0539059	0.0539059	0.0708854	0.0555781	0.0539059	0.0539059	0.0656592	0.0539059	0.0555781	0.0592179	0.0592179	0.0592179	0.0592179	0.0592179	0.0592179	0.0592179	0.057523	0.057523	0.0571988	0.057256	0.0539059	0.057256	0.057256
GZXR9_{SX}	0.0592179	0.0592179	0.0592179	0.057523	0.0592179	0.0609186	0.0592179	0.0674431	0.0642533	0.0608403	0.0609186	0.0609186	0.0626251	0.0968914	0.0968914	0.0968914	0.0968914	0.0968914	0.0968914	0.0968914	0.0968914	0.0968914	0.0522392	0.0539059	0.0539059	0.0639557	0.0522392	0.0522392	0.0691613	0.0539059	0.0522392	0.0522392	0.0639557	0.0522392	0.0539059	0.0609186	0.0609186	0.0609186	0.0609186	0.0609186	0.0609186	0.0609186	0.0592179	0.0592179	0.0555238	0.0555781	0.0522392	0.0555781	0.0555781
GZXR10_{SX}	0.0592179	0.0592179	0.0592179	0.057523	0.0592179	0.0609186	0.0592179	0.0674431	0.0642533	0.0608403	0.0609186	0.0609186	0.0626251	0.0968914	0.0968914	0.0968914	0.0968914	0.0968914	0.0968914	0.0968914	0.0968914	0.0968914	0.0522392	0.0539059	0.0539059	0.0639557	0.0522392	0.0522392	0.0691613	0.0539059	0.0522392	0.0522392	0.0639557	0.0522392	0.0539059	0.0609186	0.0609186	0.0609186	0.0609186	0.0609186	0.0609186	0.0609186	0.0592179	0.0592179	0.0555238	0.0555781	0.0522392	0.0555781	0.0555781
GZXR11_{SX}	0.0609186	0.0609186	0.0609186	0.0592179	0.0609186	0.0626251	0.0609186	0.0691613	0.0659686	0.0625439	0.0626251	0.0626251	0.0643374	0.0986997	0.0986997	0.0986997	0.0986997	0.0986997	0.0986997	0.0986997	0.0986997	0.0986997	0.0539059	0.0555781	0.0555781	0.0656592	0.0539059	0.0539059	0.0708854	0.0555781	0.0539059	0.0539059	0.0656592	0.0539059	0.0555781	0.0626251	0.0626251	0.0626251	0.0626251	0.0626251	0.0626251	0.0626251	0.0609186	0.0609186	0.0571988	0.057256	0.0539059	0.057256	0.057256
GZXR15_{SX}	0.057523	0.057523	0.057523	0.0558338	0.057523	0.0592179	0.057523	0.0657307	0.0625439	0.0591426	0.0592179	0.0592179	0.0609186	0.0950896	0.0950896	0.0950896	0.0950896	0.0950896	0.0950896	0.0950896	0.0950896	0.0950896	0.0539059	0.0555781	0.0555781	0.0656592	0.0539059	0.0539059	0.0708854	0.0555781	0.0539059	0.0539059	0.0656592	0.0539059	0.0555781	0.0592179	0.0592179	0.0592179	0.0592179	0.0592179	0.0592179	0.0592179	0.057523	0.057523	0.0571988	0.057256	0.0539059	0.057256	0.057256
GZXR16_{SX}	0.0592179	0.0626251	0.0626251	0.0609186	0.0626251	0.0643374	0.0626251	0.0674431	0.0642533	0.0608403	0.0609186	0.0609186	0.0626251	0.0968914	0.0968914	0.0968914	0.0968914	0.0968914	0.0968914	0.0968914	0.0968914	0.0968914	0.0522392	0.0539059	0.0539059	0.0639557	0.0522392	0.0522392	0.0691613	0.0539059	0.0522392	0.0522392	0.0639557	0.0522392	0.0539059	0.0609186	0.0609186	0.0609186	0.0609186	0.0609186	0.0609186	0.0609186	0.0592179	0.0592179	0.0555238	0.0555781	0.0522392	0.0555781	0.0555781
GZXR18_{SX}	0.057523	0.057523	0.057523	0.0558338	0.057523	0.0592179	0.057523	0.0657307	0.0625439	0.0591426	0.0592179	0.0592179	0.0609186	0.0950896	0.0950896	0.0950896	0.0950896	0.0950896	0.0950896	0.0950896	0.0950896	0.0950896	0.0539059	0.0555781	0.0555781	0.0656592	0.0539059	0.0539059	0.0708854	0.0555781	0.0539059	0.0539059	0.0656592	0.0539059	0.0555781	0.0592179	0.0592179	0.0592179	0.0592179	0.0592179	0.0592179	0.0592179	0.057523	0.057523	0.0571988	0.057256	0.0539059	0.057256	0.057256
GZXR19_{SX}	0.0609186	0.0609186	0.0609186	0.0592179	0.0609186	0.0626251	0.0609186	0.0691613	0.0659686	0.0625439	0.0626251	0.0626251	0.0643374	0.0986997	0.0986997	0.0986997	0.0986997	0.0986997	0.0986997	0.0986997	0.0986997	0.0986997	0.0539059	0.0555781	0.0555781	0.0656592	0.0539059	0.0539059	0.0708854	0.0555781	0.0539059	0.0539059	0.0656592	0.0539059	0.0555781	0.0626251	0.0626251	0.0626251	0.0626251	0.0626251	0.0626251	0.0626251	0.0609186	0.0609186	0.0571988	0.057256	0.0539059	0.057256	0.057256
GZXR24_{SX}	0.0592179	0.0592179	0.0592179	0.057523	0.0592179	0.0609186	0.0592179	0.0674431	0.0642533	0.0608403	0.0609186	0.0609186	0.0626251	0.0968914	0.0968914	0.0968914	0.0968914	0.0968914	0.0968914	0.0968914	0.0968914	0.0968914	0.0522392	0.0539059	0.0539059	0.0639557	0.0522392	0.0522392	0.0691613	0.0539059	0.0522392	0.0522392	0.0639557	0.0522392	0.0539059	0.0609186	0.0609186	0.0609186	0.0609186	0.0609186	0.0609186	0.0609186	0.0592179	0.0592179	0.0555238	0.0555781	0.0522392	0.0555781	0.0555781
GZXR25_{SX}	0.0592179	0.0592179	0.0592179	0.057523	0.0592179	0.0609186	0.0592179	0.0674431	0.0642533	0.0608403	0.0609186	0.0609186	0.0626251	0.0968914	0.0968914	0.0968914	0.0968914	0.0968914	0.0968914	0.0968914	0.0968914	0.0968914	0.0522392	0.0539059	0.0539059	0.0639557	0.0522392	0.0522392	0.0691613	0.0539059	0.0522392	0.0522392	0.0639557	0.0522392	0.0539059	0.0609186	0.0609186	0.0609186	0.0609186	0.0609186	0.0609186	0.0609186	0.0592179	0.0592179	0.0555238	0.0555781	0.0522392	0.0555781	0.0555781
GZXR26_{SX}	0.0609186	0.0609186	0.0609186	0.0592179	0.0609186	0.0626251	0.0609186	0.0691613	0.0659686	0.0625439	0.0626251	0.0626251	0.0643374	0.0986997	0.0986997	0.0986997	0.0986997	0.0986997	0.0986997	0.0986997	0.0986997	0.0986997	0.0539059	0.0555781	0.0555781	0.0656592	0.0539059	0.0539059	0.0708854	0.0555781	0.0539059	0.0539059	0.0656592	0.0539059	0.0555781	0.0626251	0.0626251	0.0626251	0.0626251	0.0626251	0.0626251	0.0626251	0.0609186	0.0609186	0.0571988	0.057256	0.0539059	0.057256	0.057256
GZXR27_{SX}	0.0592179	0.0592179	0.0592179	0.057523	0.0592179	0.0609186	0.0592179	0.0674431	0.0642533	0.0608403	0.0609186	0.0609186	0.0626251	0.0968914	0.0968914	0.0968914	0.0968914	0.0968914	0.0968914	0.0968914	0.0968914	0.0968914	0.0522392	0.0539059	0.0539059	0.0639557	0.0522392	0.0522392	0.0691613	0.0539059	0.0522392	0.0522392	0.0639557	0.0522392	0.0539059	0.0609186	0.0609186	0.0609186	0.0609186	0.0609186	0.0609186	0.0609186	0.0592179	0.0592179	0.0555238	0.0555781	0.0522392	0.0555781	0.0555781
GZXR28_{SX}	0.0609186	0.0609186	0.0609186	0.0592179	0.0609186	0.0626251	0.0609186	0.0657307	0.0659686	0.0625439	0.0626251	0.0626251	0.0643374	0.0986997	0.0986997	0.0986997	0.0986997	0.0986997	0.0986997	0.0986997	0.0986997	0.0986997	0.0505781	0.0522392	0.0522392	0.0622579	0.0505781	0.0505781	0.0674431	0.0522392	0.0505781	0.0505781	0.0622579	0.0505781	0.0522392	0.0626251	0.0626251	0.0626251	0.0626251	0.0626251	0.0626251	0.0626251	0.0609186	0.0609186	0.0538543	0.0539059	0.0505781	0.0539059	0.0539059
GZXR30_{SX}	0.0609186	0.0609186	0.0609186	0.0592179	0.0609186	0.0626251	0.0609186	0.0691613	0.0659686	0.0625439	0.0626251	0.0626251	0.0643374	0.0986997	0.0986997	0.0986997	0.0986997	0.0986997	0.0986997	0.0986997	0.0986997	0.0986997	0.0539059	0.0555781	0.0555781	0.0656592	0.0539059	0.0539059	0.0708854	0.0555781	0.0539059	0.0539059	0.0656592	0.0539059	0.0555781	0.0626251	0.0626251	0.0626251	0.0626251	0.0626251	0.0626251	0.0626251	0.0609186	0.0609186	0.0571988	0.057256	0.0539059	0.057256	0.057256
GZXR31_{SX}	0.0609186	0.0609186	0.0609186	0.0592179	0.0609186	0.0626251	0.0609186	0.0691613	0.0659686	0.0625439	0.0626251	0.0626251	0.0643374	0.0986997	0.0986997	0.0986997	0.0986997	0.0986997	0.0986997	0.0986997	0.0986997	0.0986997	0.0539059	0.0555781	0.0555781	0.0656592	0.0539059	0.0539059	0.0708854	0.0555781	0.0539059	0.0539059	0.0656592	0.0539059	0.0555781	0.0626251	0.0626251	0.0626251	0.0626251	0.0626251	0.0626251	0.0626251	0.0609186	0.0609186	0.0571988	0.057256	0.0539059	0.057256	0.057256
GZXR32_{SX}	0.0609186	0.0609186	0.0609186	0.0592179	0.0609186	0.0626251	0.0609186	0.0691613	0.0659686	0.0625439	0.0626251	0.0626251	0.0643374	0.0986997	0.0986997	0.0986997	0.0986997	0.0986997	0.0986997	0.0986997	0.0986997	0.0986997	0.0539059	0.0555781	0.0555781	0.0656592	0.0539059	0.0539059	0.0708854	0.0555781	0.0539059	0.0539059	0.0656592	0.0539059	0.0555781	0.0626251	0.0626251	0.0626251	0.0626251	0.0626251	0.0626251	0.0626251	0.0609186	0.0609186	0.0571988	0.057256	0.0539059	0.057256	0.057256
GZXR33_{SX}	0.0609186	0.0609186	0.0609186	0.0592179	0.0609186	0.0626251	0.0609186	0.0691613	0.0659686	0.0625439	0.0626251	0.0626251	0.0643374	0.0986997	0.0986997	0.0986997	0.0986997	0.0986997	0.0986997	0.0986997	0.0986997	0.0986997	0.0539059	0.0555781	0.0555781	0.0656592	0.0539059	0.0539059	0.0708854	0.0555781	0.0539059	0.0539059	0.0656592	0.0539059	0.0555781	0.0626251	0.0626251	0.0626251	0.0626251	0.0626251	0.0626251	0.0626251	0.0609186	0.0609186	0.0571988	0.057256	0.0539059	0.057256	0.057256
HNCD1_{SE}	0.00611628	0.00611628	0.00765712	0.00611628	0.00765712	0.00920271	0.00765712	0.0169265	0.00764714	0.0122911	0.00152207	0.00765712	0.00304879	0.0914082	0.0914082	0.0914082	0.0914082	0.0914082	0.0914082	0.0914082	0.0914082	0.0914082	0.0622579	0.0673686	0.0639557	0.0690105	0.0656592	0.0656592	0.0742653	0.0673686	0.0656592	0.0622579	0.0690105	0.0656592	0.0639557	0.00765712	0.00765712	0.00765712	0.00765712	0.00765712	0.00765712	0.00765712	0.00611628	0.00611628	0.0655916	0.0622579	0.0656592	0.0690839	0.0690839
HNCD2_{SE}	0.0107531	0.0107531	0.0123083	0.0107531	0.0123083	0.0138684	0.0123083	0.0184915	0.00610868	0.0107383	0.00611628	0.00920271	0.00765712	0.0896288	0.0896288	0.0896288	0.0896288	0.0896288	0.0896288	0.0896288	0.0896288	0.0896288	0.0622579	0.0673686	0.0639557	0.0690105	0.0656592	0.0656592	0.0777496	0.0673686	0.0656592	0.0622579	0.0690105	0.0656592	0.0673686	0.00920271	0.00920271	0.00920271	0.00920271	0.00920271	0.00920271	0.00920271	0.0107531	0.0107531	0.0690105	0.0656592	0.0656592	0.0690839	0.0690839
JXJG1_{SE}	0.00765712	0.00458018	0.00304879	0.00458018	0.00304879	0.00458018	0.00304879	0.0184915	0.00610868	0.0107383	0.00304879	0.00920271	0.00458018	0.0931939	0.0931939	0.0931939	0.0931939	0.0931939	0.0931939	0.0931939	0.0931939	0.0931939	0.0639557	0.0690839	0.0656592	0.0672981	0.0673686	0.0673686	0.0725322	0.0690839	0.0673686	0.0639557	0.0672981	0.0673686	0.0656592	0.00920271	0.00920271	0.00920271	0.00920271	0.00920271	0.00920271	0.00920271	0.00765712	0.00765712	0.0672981	0.0639557	0.0639557	0.0708051	0.0708051
JXJG2_{SE}	0.00611628	0.00611628	0.00458018	0.00304879	0.00458018	0.00611628	0.00458018	0.0169265	0.00764714	0.0122911	0.00152207	0.00765712	0.00304879	0.0914082	0.0914082	0.0914082	0.0914082	0.0914082	0.0914082	0.0914082	0.0914082	0.0914082	0.0622579	0.0673686	0.0639557	0.0655916	0.0656592	0.0656592	0.0708051	0.0673686	0.0656592	0.0622579	0.0655916	0.0656592	0.0639557	0.00765712	0.00765712	0.00765712	0.00765712	0.00765712	0.00765712	0.00765712	0.00611628	0.00611628	0.0655916	0.0622579	0.0656592	0.0690839	0.0690839
JXJG3_{SE}	0.00765712	0.00458018	0.00304879	0.00458018	0.00304879	0.00458018	0.00304879	0.0184915	0.00610868	0.0107383	0.00304879	0.00920271	0.00458018	0.0931939	0.0931939	0.0931939	0.0931939	0.0931939	0.0931939	0.0931939	0.0931939	0.0931939	0.0639557	0.0690839	0.0656592	0.0672981	0.0673686	0.0673686	0.0725322	0.0690839	0.0673686	0.0639557	0.0672981	0.0673686	0.0656592	0.00920271	0.00920271	0.00920271	0.00920271	0.00920271	0.00920271	0.00920271	0.00765712	0.00765712	0.0672981	0.0639557	0.0639557	0.0708051	0.0708051
JXJG4_{SE}	0.00920271	0.00611628	0.00458018	0.00611628	0.00458018	0.00611628	0.00458018	0.0200613	0.00764714	0.0122911	0.00458018	0.0107531	0.00611628	0.0931939	0.0931939	0.0931939	0.0931939	0.0931939	0.0931939	0.0931939	0.0931939	0.0931939	0.0639557	0.0690839	0.0656592	0.0672981	0.0673686	0.0673686	0.0725322	0.0690839	0.0673686	0.0639557	0.0672981	0.0673686	0.0656592	0.0107531	0.0107531	0.0107531	0.0107531	0.0107531	0.0107531	0.0107531	0.00920271	0.00920271	0.0672981	0.0639557	0.0639557	0.0708051	0.0708051
JXJG5_{SE}	0.00765712	0.00458018	0.00304879	0.00458018	0.00304879	0.00458018	0.00304879	0.0184915	0.00610868	0.0107383	0.00304879	0.00920271	0.00458018	0.0931939	0.0931939	0.0931939	0.0931939	0.0931939	0.0931939	0.0931939	0.0931939	0.0931939	0.0639557	0.0690839	0.0656592	0.0672981	0.0673686	0.0673686	0.0725322	0.0690839	0.0673686	0.0639557	0.0672981	0.0673686	0.0656592	0.00920271	0.00920271	0.00920271	0.00920271	0.00920271	0.00920271	0.00920271	0.00765712	0.00765712	0.0672981	0.0639557	0.0639557	0.0708051	0.0708051
JXJG6_{SE}	0.00920271	0.00611628	0.00458018	0.00611628	0.00458018	0.00611628	0.00458018	0.0200613	0.00764714	0.0122911	0.00458018	0.0107531	0.00611628	0.094986	0.094986	0.094986	0.094986	0.094986	0.094986	0.094986	0.094986	0.094986	0.0656592	0.0708051	0.0673686	0.0690105	0.0690839	0.0690839	0.0742653	0.0708051	0.0690839	0.0656592	0.0690105	0.0690839	0.0673686	0.0107531	0.0107531	0.0107531	0.0107531	0.0107531	0.0107531	0.0107531	0.00920271	0.00920271	0.0690105	0.0656592	0.0656592	0.0690839	0.0690839
JXJG7_{SE}	0.00765712	0.00458018	0.00304879	0.00458018	0.00304879	0.00458018	0.00304879	0.0184915	0.00610868	0.0107383	0.00304879	0.00920271	0.00458018	0.0931939	0.0931939	0.0931939	0.0931939	0.0931939	0.0931939	0.0931939	0.0931939	0.0931939	0.0639557	0.0690839	0.0656592	0.0672981	0.0673686	0.0673686	0.0725322	0.0690839	0.0673686	0.0639557	0.0672981	0.0673686	0.0656592	0.00920271	0.00920271	0.00920271	0.00920271	0.00920271	0.00920271	0.00920271	0.00765712	0.00765712	0.0672981	0.0639557	0.0639557	0.0708051	0.0708051
JXJG8_{SE}	0.00765712	0.00458018	0.00304879	0.00458018	0.00304879	0.00458018	0.00304879	0.0184915	0.00610868	0.0107383	0.00304879	0.00920271	0.00458018	0.0931939	0.0931939	0.0931939	0.0931939	0.0931939	0.0931939	0.0931939	0.0931939	0.0931939	0.0639557	0.0690839	0.0656592	0.0672981	0.0673686	0.0673686	0.0725322	0.0690839	0.0673686	0.0639557	0.0672981	0.0673686	0.0656592	0.00920271	0.00920271	0.00920271	0.00920271	0.00920271	0.00920271	0.00920271	0.00765712	0.00765712	0.0672981	0.0639557	0.0639557	0.0708051	0.0708051
JXJG9_{SE}	0.00765712	0.00458018	0.00304879	0.00458018	0.00304879	0.00458018	0.00304879	0.0184915	0.00610868	0.0107383	0.00304879	0.00920271	0.00458018	0.0931939	0.0931939	0.0931939	0.0931939	0.0931939	0.0931939	0.0931939	0.0931939	0.0931939	0.0639557	0.0690839	0.0656592	0.0672981	0.0673686	0.0673686	0.0725322	0.0690839	0.0673686	0.0639557	0.0672981	0.0673686	0.0656592	0.00920271	0.00920271	0.00920271	0.00920271	0.00920271	0.00920271	0.00920271	0.00765712	0.00765712	0.0672981	0.0639557	0.0639557	0.0708051	0.0708051
JXJG10_{SE}	0.00765712	0.00458018	0.00304879	0.00458018	0.00304879	0.00458018	0.00304879	0.0184915	0.00610868	0.0107383	0.00304879	0.00920271	0.00458018	0.0931939	0.0931939	0.0931939	0.0931939	0.0931939	0.0931939	0.0931939	0.0931939	0.0931939	0.0639557	0.0690839	0.0656592	0.0672981	0.0673686	0.0673686	0.0725322	0.0690839	0.0673686	0.0639557	0.0672981	0.0673686	0.0656592	0.00920271	0.00920271	0.00920271	0.00920271	0.00920271	0.00920271	0.00920271	0.00765712	0.00765712	0.0672981	0.0639557	0.0639557	0.0708051	0.0708051
JXJG27_{SE}	0.00765712	0.00458018	0.00304879	0.00458018	0.00304879	0.00458018	0.00304879	0.0184915	0.00610868	0.0107383	0.00304879	0.00920271	0.00458018	0.0931939	0.0931939	0.0931939	0.0931939	0.0931939	0.0931939	0.0931939	0.0931939	0.0931939	0.0639557	0.0690839	0.0656592	0.0672981	0.0673686	0.0673686	0.0725322	0.0690839	0.0673686	0.0639557	0.0672981	0.0673686	0.0656592	0.00920271	0.00920271	0.00920271	0.00920271	0.00920271	0.00920271	0.00920271	0.00765712	0.00765712	0.0672981	0.0639557	0.0639557	0.0708051	0.0708051
JXJG28_{SE}	0.0107531	0.00765712	0.00611628	0.00765712	0.00611628	0.00765712	0.00611628	0.0216361	0.00919035	0.0138488	0.00611628	0.0123083	0.00765712	0.0931939	0.0931939	0.0931939	0.0931939	0.0931939	0.0931939	0.0931939	0.0931939	0.0931939	0.0673686	0.0725322	0.0690839	0.0707287	0.0708051	0.0708051	0.0725322	0.0725322	0.0708051	0.0673686	0.0707287	0.0708051	0.0690839	0.0123083	0.0123083	0.0123083	0.0123083	0.0123083	0.0123083	0.0123083	0.0107531	0.0107531	0.0707287	0.0673686	0.0673686	0.0742653	0.0742653
JXJG29_{SE}	0.00765712	0.0107531	0.0123083	0.0107531	0.0123083	0.0138684	0.0123083	0.0184915	0.00919035	0.0107383	0.00611628	0.00304879	0.00765712	0.0878558	0.0878558	0.0878558	0.0878558	0.0878558	0.0878558	0.0878558	0.0878558	0.0878558	0.0571988	0.0622579	0.0588795	0.063891	0.0605658	0.0605658	0.0725322	0.0622579	0.0605658	0.0571988	0.063891	0.0605658	0.0622579	0.00304879	0.00304879	0.00304879	0.00304879	0.00304879	0.00304879	0.00304879	0.00458018	0.00458018	0.063891	0.0605658	0.0605658	0.0639557	0.0639557
JXJG30_{SE}	0.00765712	0.00458018	0.00304879	0.00458018	0.00304879	0.00458018	0.00304879	0.0184915	0.00610868	0.0107383	0.00304879	0.00920271	0.00458018	0.0931939	0.0931939	0.0931939	0.0931939	0.0931939	0.0931939	0.0931939	0.0931939	0.0931939	0.0639557	0.0690839	0.0656592	0.0672981	0.0673686	0.0673686	0.0725322	0.0690839	0.0673686	0.0639557	0.0672981	0.0673686	0.0656592	0.00920271	0.00920271	0.00920271	0.00920271	0.00920271	0.00920271	0.00920271	0.00765712	0.00765712	0.0672981	0.0639557	0.0639557	0.0708051	0.0708051
JXJG31_{SE}	0.00765712	0.00458018	0.00304879	0.00458018	0.00304879	0.00458018	0.00304879	0.0184915	0.00610868	0.0107383	0.00304879	0.00920271	0.00458018	0.0931939	0.0931939	0.0931939	0.0931939	0.0931939	0.0931939	0.0931939	0.0931939	0.0931939	0.0639557	0.0690839	0.0656592	0.0672981	0.0673686	0.0673686	0.0725322	0.0690839	0.0673686	0.0639557	0.0672981	0.0673686	0.0656592	0.00920271	0.00920271	0.00920271	0.00920271	0.00920271	0.00920271	0.00920271	0.00765712	0.00765712	0.0672981	0.0639557	0.0639557	0.0708051	0.0708051
JXJG32_{SE}	0.00765712	0.00458018	0.00304879	0.00458018	0.00304879	0.00458018	0.00304879	0.0184915	0.00610868	0.0107383	0.00304879	0.00920271	0.00458018	0.0931939	0.0931939	0.0931939	0.0931939	0.0931939	0.0931939	0.0931939	0.0931939	0.0931939	0.0639557	0.0690839	0.0656592	0.0672981	0.0673686	0.0673686	0.0725322	0.0690839	0.0673686	0.0639557	0.0672981	0.0673686	0.0656592	0.00920271	0.00920271	0.00920271	0.00920271	0.00920271	0.00920271	0.00920271	0.00765712	0.00765712	0.0672981	0.0639557	0.0639557	0.0708051	0.0708051
JXJG33_{SE}	0.0123083	0.0123083	0.0138684	0.0123083	0.0138684	0.0154333	0.0138684	0.0200613	0.00764714	0.0122911	0.00765712	0.0107531	0.00920271	0.086089	0.086089	0.086089	0.086089	0.086089	0.086089	0.086089	0.086089	0.086089	0.0605658	0.0656592	0.0622579	0.0672981	0.0639557	0.0639557	0.0760044	0.0656592	0.0639557	0.0605658	0.0672981	0.0639557	0.0656592	0.0107531	0.0107531	0.0107531	0.0107531	0.0107531	0.0107531	0.0107531	0.0123083	0.0123083	0.0672981	0.0639557	0.0639557	0.0673686	0.0673686
JXJG34_{SE}	0.0107531	0.0107531	0.0123083	0.0107531	0.0123083	0.0138684	0.0123083	0.0184915	0.00610868	0.0107383	0.00611628	0.00920271	0.00765712	0.0896288	0.0896288	0.0896288	0.0896288	0.0896288	0.0896288	0.0896288	0.0896288	0.0896288	0.0622579	0.0673686	0.0639557	0.0690105	0.0656592	0.0656592	0.0777496	0.0673686	0.0656592	0.0622579	0.0690105	0.0656592	0.0673686	0.00920271	0.00920271	0.00920271	0.00920271	0.00920271	0.00920271	0.00920271	0.0107531	0.0107531	0.0690105	0.0656592	0.0656592	0.0690839	0.0690839
JXJG35_{SE}	0.00765712	0.00458018	0.00304879	0.00458018	0.00304879	0.00458018	0.00304879	0.0184915	0.00610868	0.0107383	0.00304879	0.00920271	0.00458018	0.0931939	0.0931939	0.0931939	0.0931939	0.0931939	0.0931939	0.0931939	0.0931939	0.0931939	0.0639557	0.0690839	0.0656592	0.0672981	0.0673686	0.0673686	0.0725322	0.0690839	0.0673686	0.0639557	0.0672981	0.0673686	0.0656592	0.00920271	0.00920271	0.00920271	0.00920271	0.00920271	0.00920271	0.00920271	0.00765712	0.00765712	0.0672981	0.0639557	0.0639557	0.0708051	0.0708051
JXJG36_{SE}	0.00920271	0.00611628	0.00458018	0.00611628	0.00458018	0.00611628	0.00458018	0.0200613	0.00764714	0.0122911	0.00458018	0.0107531	0.00611628	0.0914082	0.0914082	0.0914082	0.0914082	0.0914082	0.0914082	0.0914082	0.0914082	0.0914082	0.0656592	0.0708051	0.0673686	0.0690105	0.0690839	0.0690839	0.0708051	0.0708051	0.0690839	0.0656592	0.0690105	0.0690839	0.0673686	0.0107531	0.0107531	0.0107531	0.0107531	0.0107531	0.0107531	0.0107531	0.00920271	0.00920271	0.0690105	0.0656592	0.0656592	0.0725322	0.0725322
JXJG37_{SE}	0.00920271	0.00611628	0.00458018	0.00611628	0.00458018	0.00611628	0.00458018	0.0200613	0.00764714	0.0122911	0.00458018	0.0107531	0.00611628	0.094986	0.094986	0.094986	0.094986	0.094986	0.094986	0.094986	0.094986	0.094986	0.0656592	0.0673686	0.0639557	0.0655916	0.0656592	0.0656592	0.0708051	0.0673686	0.0656592	0.0656592	0.0655916	0.0656592	0.0639557	0.0107531	0.0107531	0.0107531	0.0107531	0.0107531	0.0107531	0.0107531	0.00920271	0.00920271	0.0655916	0.0622579	0.0622579	0.0690839	0.0690839
JXJG38_{SE}	0.00765712	0.00458018	0.00304879	0.00458018	0.00304879	0.00458018	0.00304879	0.0184915	0.00610868	0.0107383	0.00304879	0.00920271	0.00458018	0.0931939	0.0931939	0.0931939	0.0931939	0.0931939	0.0931939	0.0931939	0.0931939	0.0931939	0.0639557	0.0690839	0.0656592	0.0672981	0.0673686	0.0673686	0.0725322	0.0690839	0.0673686	0.0639557	0.0672981	0.0673686	0.0656592	0.00920271	0.00920271	0.00920271	0.00920271	0.00920271	0.00920271	0.00920271	0.00765712	0.00765712	0.0672981	0.0639557	0.0639557	0.0708051	0.0708051
JXJG39_{SE}	0.00611628	0.00304879	0.00458018	0.00611628	0.00458018	0.00611628	0.00458018	0.0169265	0.00457494	0.00919035	0.00152207	0.00765712	0.00304879	0.0914082	0.0914082	0.0914082	0.0914082	0.0914082	0.0914082	0.0914082	0.0914082	0.0914082	0.0622579	0.0673686	0.0639557	0.0690105	0.0656592	0.0656592	0.0742653	0.0673686	0.0656592	0.0622579	0.0690105	0.0656592	0.0639557	0.00765712	0.00765712	0.00765712	0.00765712	0.00765712	0.00765712	0.00765712	0.00611628	0.00611628	0.0655916	0.0622579	0.0622579	0.0690839	0.0690839
JXJG40_{SE}	0.0107531	0.0107531	0.0123083	0.0107531	0.0123083	0.0138684	0.0123083	0.0184915	0.00610868	0.0107383	0.00611628	0.00920271	0.00765712	0.0878558	0.0878558	0.0878558	0.0878558	0.0878558	0.0878558	0.0878558	0.0878558	0.0878558	0.0622579	0.0673686	0.0639557	0.0690105	0.0656592	0.0656592	0.0777496	0.0673686	0.0656592	0.0622579	0.0690105	0.0656592	0.0673686	0.00920271	0.00920271	0.00920271	0.00920271	0.00920271	0.00920271	0.00920271	0.0107531	0.0107531	0.0690105	0.0656592	0.0656592	0.0690839	0.0690839
JXJG42_{SE}	0.0123083	0.00920271	0.0107531	0.00920271	0.0107531	0.0123083	0.0107531	0.0200613	0.00764714	0.0122911	0.00765712	0.0107531	0.00920271	0.086089	0.086089	0.086089	0.086089	0.086089	0.086089	0.086089	0.086089	0.086089	0.0605658	0.0656592	0.0622579	0.0672981	0.0639557	0.0639557	0.0760044	0.0656592	0.0639557	0.0605658	0.0672981	0.0639557	0.0656592	0.0107531	0.0107531	0.0107531	0.0107531	0.0107531	0.0107531	0.0107531	0.0123083	0.0123083	0.0672981	0.0639557	0.0639557	0.0673686	0.0673686
JXJG43_{SE}	0.00920271	0.00611628	0.00458018	0.00611628	0.00458018	0.00611628	0.00458018	0.0169265	0.00457494	0.00919035	0.00458018	0.0107531	0.00611628	0.0931939	0.0931939	0.0931939	0.0931939	0.0931939	0.0931939	0.0931939	0.0931939	0.0931939	0.0656592	0.0708051	0.0673686	0.0690105	0.0690839	0.0690839	0.0742653	0.0708051	0.0690839	0.0656592	0.0690105	0.0690839	0.0673686	0.0107531	0.0107531	0.0107531	0.0107531	0.0107531	0.0107531	0.0107531	0.00920271	0.00920271	0.0690105	0.0656592	0.0656592	0.0725322	0.0725322
JXJG44_{SE}	0.00765712	0.00458018	0.00304879	0.00458018	0.00304879	0.00458018	0.00304879	0.0184915	0.00610868	0.0107383	0.00304879	0.00920271	0.00458018	0.0931939	0.0931939	0.0931939	0.0931939	0.0931939	0.0931939	0.0931939	0.0931939	0.0931939	0.0639557	0.0690839	0.0656592	0.0672981	0.0673686	0.0673686	0.0725322	0.0690839	0.0673686	0.0639557	0.0672981	0.0673686	0.0656592	0.00920271	0.00920271	0.00920271	0.00920271	0.00920271	0.00920271	0.00920271	0.00765712	0.00765712	0.0672981	0.0639557	0.0639557	0.0708051	0.0708051
JXJG45_{SE}	0.00765712	0.00458018	0.00304879	0.00458018	0.00304879	0.00458018	0.00304879	0.0184915	0.00610868	0.0107383	0.00304879	0.00920271	0.00458018	0.0931939	0.0931939	0.0931939	0.0931939	0.0931939	0.0931939	0.0931939	0.0931939	0.0931939	0.0639557	0.0690839	0.0656592	0.0672981	0.0673686	0.0673686	0.0725322	0.0690839	0.0673686	0.0639557	0.0672981	0.0673686	0.0656592	0.00920271	0.00920271	0.00920271	0.00920271	0.00920271	0.00920271	0.00920271	0.00765712	0.00765712	0.0672981	0.0639557	0.0639557	0.0708051	0.0708051
JXJG46_{SE}	0.0107531	0.0107531	0.0123083	0.0107531	0.0123083	0.0138684	0.0123083	0.0184915	0.00610868	0.0107383	0.00611628	0.00920271	0.00765712	0.0878558	0.0878558	0.0878558	0.0878558	0.0878558	0.0878558	0.0878558	0.0878558	0.0878558	0.0622579	0.0673686	0.0639557	0.0690105	0.0656592	0.0656592	0.0777496	0.0673686	0.0656592	0.0622579	0.0690105	0.0656592	0.0673686	0.00920271	0.00920271	0.00920271	0.00920271	0.00920271	0.00920271	0.00920271	0.0107531	0.0107531	0.0690105	0.0656592	0.0656592	0.0690839	0.0690839
JXJG47_{SE}	0.0107531	0.0107531	0.0123083	0.0107531	0.0123083	0.0138684	0.0123083	0.0184915	0.00610868	0.0107383	0.00611628	0.00920271	0.00765712	0.0878558	0.0878558	0.0878558	0.0878558	0.0878558	0.0878558	0.0878558	0.0878558	0.0878558	0.0622579	0.0673686	0.0639557	0.0690105	0.0656592	0.0656592	0.0777496	0.0673686	0.0656592	0.0622579	0.0690105	0.0656592	0.0673686	0.00920271	0.00920271	0.00920271	0.00920271	0.00920271	0.00920271	0.00920271	0.0107531	0.0107531	0.0690105	0.0656592	0.0656592	0.0690839	0.0690839
JXJG48_{SE}	0.0107531	0.0107531	0.0123083	0.0107531	0.0123083	0.0138684	0.0123083	0.0184915	0.00610868	0.0107383	0.00611628	0.00920271	0.00765712	0.0878558	0.0878558	0.0878558	0.0878558	0.0878558	0.0878558	0.0878558	0.0878558	0.0878558	0.0622579	0.0673686	0.0639557	0.0690105	0.0656592	0.0656592	0.0777496	0.0673686	0.0656592	0.0622579	0.0690105	0.0656592	0.0673686	0.00920271	0.00920271	0.00920271	0.00920271	0.00920271	0.00920271	0.00920271	0.0107531	0.0107531	0.0690105	0.0656592	0.0656592	0.0690839	0.0690839
JXJG49_{SE}	0.00765712	0.00458018	0.00304879	0.00458018	0.00304879	0.00458018	0.00304879	0.0184915	0.00610868	0.0107383	0.00304879	0.00920271	0.00458018	0.0931939	0.0931939	0.0931939	0.0931939	0.0931939	0.0931939	0.0931939	0.0931939	0.0931939	0.0639557	0.0690839	0.0656592	0.0672981	0.0673686	0.0673686	0.0725322	0.0690839	0.0673686	0.0639557	0.0672981	0.0673686	0.0656592	0.00920271	0.00920271	0.00920271	0.00920271	0.00920271	0.00920271	0.00920271	0.00765712	0.00765712	0.0672981	0.0639557	0.0639557	0.0708051	0.0708051
JXJG50_{SE}	0.00919035	0.00610868	0.00610868	0.00764714	0.00610868	0.00764714	0.00610868	0.0200462	0.00764068	0.0122775	0.00457494	0.0107383	0.00610868	0.0948866	0.0948866	0.0948866	0.0948866	0.0948866	0.0948866	0.0948866	0.0948866	0.0948866	0.0655916	0.0707287	0.0672981	0.0706562	0.0690105	0.0690105	0.075919	0.0707287	0.0690105	0.0655916	0.0706562	0.0690105	0.0672981	0.0107383	0.0107383	0.0107383	0.0107383	0.0107383	0.0107383	0.0107383	0.00919035	0.00919035	0.068941	0.0655916	0.0655916	0.0724528	0.0724528
JXJG51_{SE}	0.00765712	0.00458018	0.00304879	0.00458018	0.00304879	0.00458018	0.00304879	0.0184915	0.00610868	0.0107383	0.00304879	0.00920271	0.00458018	0.0931939	0.0931939	0.0931939	0.0931939	0.0931939	0.0931939	0.0931939	0.0931939	0.0931939	0.0639557	0.0690839	0.0656592	0.0672981	0.0673686	0.0673686	0.0725322	0.0690839	0.0673686	0.0639557	0.0672981	0.0673686	0.0656592	0.00920271	0.00920271	0.00920271	0.00920271	0.00920271	0.00920271	0.00920271	0.00765712	0.00765712	0.0672981	0.0639557	0.0639557	0.0708051	0.0708051
JXJG52_{SE}	0.0123083	0.00920271	0.0107531	0.0123083	0.0107531	0.0123083	0.0107531	0.0200613	0.00457494	0.00919035	0.00765712	0.0107531	0.00920271	0.0931939	0.0931939	0.0931939	0.0931939	0.0931939	0.0931939	0.0931939	0.0931939	0.0931939	0.0656592	0.0708051	0.0673686	0.0724528	0.0690839	0.0690839	0.0812584	0.0708051	0.0690839	0.0656592	0.0724528	0.0690839	0.0708051	0.0107531	0.0107531	0.0107531	0.0107531	0.0107531	0.0107531	0.0107531	0.0123083	0.0123083	0.0724528	0.0690839	0.0656592	0.0725322	0.0725322
JXJG55_{SE}	0.00765712	0.00458018	0.00304879	0.00458018	0.00304879	0.00458018	0.00304879	0.0184915	0.00610868	0.0107383	0.00304879	0.00920271	0.00458018	0.0931939	0.0931939	0.0931939	0.0931939	0.0931939	0.0931939	0.0931939	0.0931939	0.0931939	0.0639557	0.0690839	0.0656592	0.0672981	0.0673686	0.0673686	0.0725322	0.0690839	0.0673686	0.0639557	0.0672981	0.0673686	0.0656592	0.00920271	0.00920271	0.00920271	0.00920271	0.00920271	0.00920271	0.00920271	0.00765712	0.00765712	0.0672981	0.0639557	0.0639557	0.0708051	0.0708051
JXNC1_{SE}	0.00920271	0.00611628	0.00458018	0.00611628	0.00458018	0.00611628	0.00458018	0.0200613	0.00764714	0.0122911	0.00458018	0.0107531	0.00611628	0.0914082	0.0914082	0.0914082	0.0914082	0.0914082	0.0914082	0.0914082	0.0914082	0.0914082	0.0622579	0.0673686	0.0639557	0.0655916	0.0656592	0.0656592	0.0708051	0.0673686	0.0656592	0.0622579	0.0655916	0.0656592	0.0639557	0.0107531	0.0107531	0.0107531	0.0107531	0.0107531	0.0107531	0.0107531	0.00920271	0.00920271	0.0655916	0.0622579	0.0622579	0.0690839	0.0690839
JXNC2_{SE}	0.00920271	0.00611628	0.00458018	0.00611628	0.00458018	0.00611628	0.00458018	0.0200613	0.00764714	0.0122911	0.00458018	0.0107531	0.00611628	0.0914082	0.0914082	0.0914082	0.0914082	0.0914082	0.0914082	0.0914082	0.0914082	0.0914082	0.0622579	0.0673686	0.0639557	0.0655916	0.0656592	0.0656592	0.0708051	0.0673686	0.0656592	0.0622579	0.0655916	0.0656592	0.0639557	0.0107531	0.0107531	0.0107531	0.0107531	0.0107531	0.0107531	0.0107531	0.00920271	0.00920271	0.0655916	0.0622579	0.0622579	0.0690839	0.0690839
JXNC3_{SE}	0.0107531	0.00765712	0.00611628	0.00765712	0.00611628	0.00765712	0.00611628	0.0216361	0.00919035	0.0138488	0.00611628	0.0123083	0.00765712	0.0931939	0.0931939	0.0931939	0.0931939	0.0931939	0.0931939	0.0931939	0.0931939	0.0931939	0.0639557	0.0690839	0.0656592	0.0672981	0.0673686	0.0673686	0.0725322	0.0690839	0.0673686	0.0639557	0.0672981	0.0673686	0.0656592	0.0123083	0.0123083	0.0123083	0.0123083	0.0123083	0.0123083	0.0123083	0.0107531	0.0107531	0.0672981	0.0639557	0.0639557	0.0708051	0.0708051
JXNC4_{SE}	0.00920271	0.00611628	0.00458018	0.00611628	0.00458018	0.00611628	0.00458018	0.0200613	0.00764714	0.0122911	0.00458018	0.0107531	0.00611628	0.094986	0.094986	0.094986	0.094986	0.094986	0.094986	0.094986	0.094986	0.094986	0.0656592	0.0708051	0.0673686	0.0690105	0.0690839	0.0690839	0.0742653	0.0708051	0.0690839	0.0656592	0.0690105	0.0690839	0.0673686	0.0107531	0.0107531	0.0107531	0.0107531	0.0107531	0.0107531	0.0107531	0.00920271	0.00920271	0.0690105	0.0656592	0.0656592	0.0725322	0.0725322
JXNC5_{SE}	0.00920271	0.00611628	0.00458018	0.00611628	0.00458018	0.00611628	0.00458018	0.0200613	0.00764714	0.0122911	0.00458018	0.0107531	0.00611628	0.094986	0.094986	0.094986	0.094986	0.094986	0.094986	0.094986	0.094986	0.094986	0.0656592	0.0708051	0.0673686	0.0690105	0.0690839	0.0690839	0.0742653	0.0708051	0.0690839	0.0656592	0.0690105	0.0690839	0.0673686	0.0107531	0.0107531	0.0107531	0.0107531	0.0107531	0.0107531	0.0107531	0.00920271	0.00920271	0.0690105	0.0656592	0.0656592	0.0725322	0.0725322
JXNC6_{SE}	0.00920271	0.00611628	0.00458018	0.00611628	0.00458018	0.00611628	0.00458018	0.0200613	0.00764714	0.0122911	0.00458018	0.0107531	0.00611628	0.0914082	0.0914082	0.0914082	0.0914082	0.0914082	0.0914082	0.0914082	0.0914082	0.0914082	0.0622579	0.0673686	0.0639557	0.0655916	0.0656592	0.0656592	0.0708051	0.0673686	0.0656592	0.0622579	0.0655916	0.0656592	0.0639557	0.0107531	0.0107531	0.0107531	0.0107531	0.0107531	0.0107531	0.0107531	0.00920271	0.00920271	0.0655916	0.0622579	0.0622579	0.0690839	0.0690839
JXNC7_{SE}	0.00920271	0.00611628	0.00458018	0.00611628	0.00458018	0.00611628	0.00458018	0.0200613	0.00764714	0.0122911	0.00458018	0.0107531	0.00611628	0.0914082	0.0914082	0.0914082	0.0914082	0.0914082	0.0914082	0.0914082	0.0914082	0.0914082	0.0622579	0.0673686	0.0639557	0.0655916	0.0656592	0.0656592	0.0708051	0.0673686	0.0656592	0.0622579	0.0655916	0.0656592	0.0639557	0.0107531	0.0107531	0.0107531	0.0107531	0.0107531	0.0107531	0.0107531	0.00920271	0.00920271	0.0655916	0.0622579	0.0622579	0.0690839	0.0690839
JXNC8_{SE}	0.00920271	0.00611628	0.00458018	0.00611628	0.00458018	0.00611628	0.00458018	0.0200613	0.00764714	0.0122911	0.00458018	0.0107531	0.00611628	0.094986	0.094986	0.094986	0.094986	0.094986	0.094986	0.094986	0.094986	0.094986	0.0656592	0.0708051	0.0673686	0.0690105	0.0690839	0.0690839	0.0742653	0.0708051	0.0690839	0.0656592	0.0690105	0.0690839	0.0673686	0.0107531	0.0107531	0.0107531	0.0107531	0.0107531	0.0107531	0.0107531	0.00920271	0.00920271	0.0690105	0.0656592	0.0656592	0.0725322	0.0725322
JXNC9_{SE}	0.00920271	0.00611628	0.00458018	0.00611628	0.00458018	0.00611628	0.00458018	0.0200613	0.00764714	0.0122911	0.00458018	0.0107531	0.00611628	0.0914082	0.0914082	0.0914082	0.0914082	0.0914082	0.0914082	0.0914082	0.0914082	0.0914082	0.0622579	0.0673686	0.0639557	0.0655916	0.0656592	0.0656592	0.0708051	0.0673686	0.0656592	0.0622579	0.0655916	0.0656592	0.0639557	0.0107531	0.0107531	0.0107531	0.0107531	0.0107531	0.0107531	0.0107531	0.00920271	0.00920271	0.0655916	0.0622579	0.0622579	0.0690839	0.0690839
JXNC10_{SE}	0.0107531	0.00765712	0.00611628	0.00765712	0.00611628	0.00765712	0.00611628	0.0216361	0.00919035	0.0138488	0.00611628	0.0123083	0.00765712	0.0931939	0.0931939	0.0931939	0.0931939	0.0931939	0.0931939	0.0931939	0.0931939	0.0931939	0.0639557	0.0690839	0.0656592	0.0672981	0.0673686	0.0673686	0.0725322	0.0690839	0.0673686	0.0639557	0.0672981	0.0673686	0.0656592	0.0123083	0.0123083	0.0123083	0.0123083	0.0123083	0.0123083	0.0123083	0.0107531	0.0107531	0.0672981	0.0639557	0.0639557	0.0708051	0.0708051
JXNC11_{SE}	0.00765712	0.00458018	0.00304879	0.00458018	0.00304879	0.00458018	0.00304879	0.0184915	0.00610868	0.0107383	0.00304879	0.00920271	0.00458018	0.0931939	0.0931939	0.0931939	0.0931939	0.0931939	0.0931939	0.0931939	0.0931939	0.0931939	0.0639557	0.0690839	0.0656592	0.0672981	0.0673686	0.0673686	0.0725322	0.0690839	0.0673686	0.0639557	0.0672981	0.0673686	0.0656592	0.00920271	0.00920271	0.00920271	0.00920271	0.00920271	0.00920271	0.00920271	0.00765712	0.00765712	0.0672981	0.0639557	0.0639557	0.0708051	0.0708051
JXNC13_{SE}	0.00920271	0.00611628	0.00458018	0.00611628	0.00458018	0.00611628	0.00458018	0.0200613	0.00764714	0.0122911	0.00458018	0.0107531	0.00611628	0.0914082	0.0914082	0.0914082	0.0914082	0.0914082	0.0914082	0.0914082	0.0914082	0.0914082	0.0622579	0.0673686	0.0639557	0.0655916	0.0656592	0.0656592	0.0708051	0.0673686	0.0656592	0.0622579	0.0655916	0.0656592	0.0639557	0.0107531	0.0107531	0.0107531	0.0107531	0.0107531	0.0107531	0.0107531	0.00920271	0.00920271	0.0655916	0.0622579	0.0622579	0.0690839	0.0690839
JXNC14_{SE}	0.0264193	0.0185077	0.0169403	0.0169403	0.0169403	0.0185077	0.0169403	0.0279134	0.0263905	0.0311906	0.0216573	0.0280167	0.0232396	0.10371	0.10371	0.10371	0.10371	0.10371	0.10371	0.10371	0.10371	0.10371	0.0688754	0.0740301	0.0705878	0.0756868	0.072306	0.072306	0.0774963	0.0740301	0.072306	0.0688754	0.0756868	0.072306	0.0705878	0.0280167	0.0280167	0.0280167	0.0280167	0.0280167	0.0280167	0.0280167	0.0264193	0.0264193	0.0722385	0.0688754	0.0705878	0.0757602	0.0757602
JXNC15_{SE}	0.00920271	0.00611628	0.00458018	0.00611628	0.00458018	0.00611628	0.00458018	0.0200613	0.00764714	0.0122911	0.00458018	0.0107531	0.00611628	0.0914082	0.0914082	0.0914082	0.0914082	0.0914082	0.0914082	0.0914082	0.0914082	0.0914082	0.0622579	0.0673686	0.0639557	0.0655916	0.0656592	0.0656592	0.0708051	0.0673686	0.0656592	0.0622579	0.0655916	0.0656592	0.0639557	0.0107531	0.0107531	0.0107531	0.0107531	0.0107531	0.0107531	0.0107531	0.00920271	0.00920271	0.0655916	0.0622579	0.0622579	0.0690839	0.0690839
JXNC17_{SE}	0.0232396	0.0216573	0.0200801	0.0200801	0.0200801	0.0216573	0.0200801	0.0247438	0.0232159	0.0279854	0.0185077	0.0248269	0.0200801	0.100086	0.100086	0.100086	0.100086	0.100086	0.100086	0.100086	0.100086	0.100086	0.0654683	0.0705878	0.0671689	0.0722385	0.0688754	0.0688754	0.0740301	0.0705878	0.0688754	0.0654683	0.0722385	0.0688754	0.0671689	0.0248269	0.0248269	0.0248269	0.0248269	0.0248269	0.0248269	0.0248269	0.0232396	0.0232396	0.0688138	0.0654683	0.0671689	0.072306	0.072306
JXNC19_{SE}	0.0107531	0.00765712	0.00611628	0.00765712	0.00611628	0.00765712	0.00611628	0.0216361	0.00919035	0.0138488	0.00611628	0.0123083	0.00765712	0.0931939	0.0931939	0.0931939	0.0931939	0.0931939	0.0931939	0.0931939	0.0931939	0.0931939	0.0639557	0.0690839	0.0656592	0.0672981	0.0673686	0.0673686	0.0725322	0.0690839	0.0673686	0.0639557	0.0672981	0.0673686	0.0656592	0.0123083	0.0123083	0.0123083	0.0123083	0.0123083	0.0123083	0.0123083	0.0107531	0.0107531	0.0672981	0.0639557	0.0639557	0.0708051	0.0708051
JXNC20_{SE}	0.0248269	0.0232396	0.0216573	0.0216573	0.0216573	0.0232396	0.0216573	0.0263261	0.0248007	0.0295854	0.0200801	0.0264193	0.0216573	0.101895	0.101895	0.101895	0.101895	0.101895	0.101895	0.101895	0.101895	0.101895	0.0671689	0.072306	0.0688754	0.0739597	0.0705878	0.0705878	0.0757602	0.072306	0.0705878	0.0671689	0.0739597	0.0705878	0.0688754	0.0264193	0.0264193	0.0264193	0.0264193	0.0264193	0.0264193	0.0264193	0.0248269	0.0248269	0.0705233	0.0671689	0.0688754	0.0740301	0.0740301
JXNC21_{SE}	0.00920271	0.00611628	0.00458018	0.00611628	0.00458018	0.00611628	0.00458018	0.0200613	0.00764714	0.0122911	0.00458018	0.0107531	0.00611628	0.0914082	0.0914082	0.0914082	0.0914082	0.0914082	0.0914082	0.0914082	0.0914082	0.0914082	0.0622579	0.0673686	0.0639557	0.0655916	0.0656592	0.0656592	0.0708051	0.0673686	0.0656592	0.0622579	0.0655916	0.0656592	0.0639557	0.0107531	0.0107531	0.0107531	0.0107531	0.0107531	0.0107531	0.0107531	0.00920271	0.00920271	0.0655916	0.0622579	0.0622579	0.0690839	0.0690839
JXNC22_{SE}	0.00920271	0.00611628	0.00458018	0.00611628	0.00458018	0.00611628	0.00458018	0.0200613	0.00764714	0.0122911	0.00458018	0.0107531	0.00611628	0.0914082	0.0914082	0.0914082	0.0914082	0.0914082	0.0914082	0.0914082	0.0914082	0.0914082	0.0622579	0.0673686	0.0639557	0.0655916	0.0656592	0.0656592	0.0708051	0.0673686	0.0656592	0.0622579	0.0655916	0.0656592	0.0639557	0.0107531	0.0107531	0.0107531	0.0107531	0.0107531	0.0107531	0.0107531	0.00920271	0.00920271	0.0655916	0.0622579	0.0622579	0.0690839	0.0690839
JXNC24_{SE}	0.00920271	0.00611628	0.00458018	0.00611628	0.00458018	0.00611628	0.00458018	0.0200613	0.00764714	0.0122911	0.00458018	0.0107531	0.00611628	0.094986	0.094986	0.094986	0.094986	0.094986	0.094986	0.094986	0.094986	0.094986	0.0656592	0.0708051	0.0673686	0.0690105	0.0690839	0.0690839	0.0742653	0.0708051	0.0690839	0.0656592	0.0690105	0.0690839	0.0673686	0.0107531	0.0107531	0.0107531	0.0107531	0.0107531	0.0107531	0.0107531	0.00920271	0.00920271	0.0690105	0.0656592	0.0656592	0.0725322	0.0725322
JXNC26_{SE}	0.00920271	0.00611628	0.00458018	0.00611628	0.00458018	0.00611628	0.00458018	0.0200613	0.00764714	0.0122911	0.00458018	0.0107531	0.00611628	0.094986	0.094986	0.094986	0.094986	0.094986	0.094986	0.094986	0.094986	0.094986	0.0656592	0.0708051	0.0673686	0.0690105	0.0690839	0.0690839	0.0742653	0.0708051	0.0690839	0.0656592	0.0690105	0.0690839	0.0673686	0.0107531	0.0107531	0.0107531	0.0107531	0.0107531	0.0107531	0.0107531	0.00920271	0.00920271	0.0690105	0.0656592	0.0656592	0.0725322	0.0725322
JXNC27_{SE}	0.00920271	0.00611628	0.00458018	0.00611628	0.00458018	0.00611628	0.00458018	0.0200613	0.00764714	0.0122911	0.00458018	0.0107531	0.00611628	0.0914082	0.0914082	0.0914082	0.0914082	0.0914082	0.0914082	0.0914082	0.0914082	0.0914082	0.0622579	0.0673686	0.0639557	0.0655916	0.0656592	0.0656592	0.0708051	0.0673686	0.0656592	0.0622579	0.0655916	0.0656592	0.0639557	0.0107531	0.0107531	0.0107531	0.0107531	0.0107531	0.0107531	0.0107531	0.00920271	0.00920271	0.0655916	0.0622579	0.0622579	0.0690839	0.0690839
JXNC36_{SE}	0.00920271	0.00611628	0.00458018	0.00611628	0.00458018	0.00611628	0.00458018	0.0200613	0.00764714	0.0122911	0.00458018	0.0107531	0.00611628	0.0914082	0.0914082	0.0914082	0.0914082	0.0914082	0.0914082	0.0914082	0.0914082	0.0914082	0.0622579	0.0673686	0.0639557	0.0655916	0.0656592	0.0656592	0.0708051	0.0673686	0.0656592	0.0622579	0.0655916	0.0656592	0.0639557	0.0107531	0.0107531	0.0107531	0.0107531	0.0107531	0.0107531	0.0107531	0.00920271	0.00920271	0.0655916	0.0622579	0.0622579	0.0690839	0.0690839
JXNC37_{SE}	0.00920271	0.00611628	0.00458018	0.00611628	0.00458018	0.00611628	0.00458018	0.0200613	0.00764714	0.0122911	0.00458018	0.0107531	0.00611628	0.094986	0.094986	0.094986	0.094986	0.094986	0.094986	0.094986	0.094986	0.094986	0.0656592	0.0708051	0.0673686	0.0690105	0.0690839	0.0690839	0.0742653	0.0708051	0.0690839	0.0656592	0.0690105	0.0690839	0.0673686	0.0107531	0.0107531	0.0107531	0.0107531	0.0107531	0.0107531	0.0107531	0.00920271	0.00920271	0.0690105	0.0656592	0.0656592	0.0725322	0.0725322
JXNC38_{SE}	0.0107531	0.00765712	0.00611628	0.00765712	0.00611628	0.00765712	0.00611628	0.0216361	0.00919035	0.0138488	0.00611628	0.0123083	0.00765712	0.0931939	0.0931939	0.0931939	0.0931939	0.0931939	0.0931939	0.0931939	0.0931939	0.0931939	0.0639557	0.0690839	0.0656592	0.0672981	0.0673686	0.0673686	0.0725322	0.0690839	0.0673686	0.0639557	0.0672981	0.0673686	0.0656592	0.0123083	0.0123083	0.0123083	0.0123083	0.0123083	0.0123083	0.0123083	0.0107531	0.0107531	0.0672981	0.0639557	0.0639557	0.0708051	0.0708051
JXNC41_{SE}	0.00765712	0.00458018	0.00304879	0.00458018	0.00304879	0.00458018	0.00304879	0.0184915	0.00610868	0.0107383	0.00304879	0.00920271	0.00458018	0.0931939	0.0931939	0.0931939	0.0931939	0.0931939	0.0931939	0.0931939	0.0931939	0.0931939	0.0639557	0.0690839	0.0656592	0.0672981	0.0673686	0.0673686	0.0725322	0.0690839	0.0673686	0.0639557	0.0672981	0.0673686	0.0656592	0.00920271	0.00920271	0.00920271	0.00920271	0.00920271	0.00920271	0.00920271	0.00765712	0.00765712	0.0672981	0.0639557	0.0639557	0.0708051	0.0708051
SCYA_{SE}	0.0217106	0.0217106	0.0232979	0.0217106	0.0232979	0.0248902	0.0232979	0.0295552	0.0201024	0.0216822	0.0201283	0.0201283	0.0217106	0.089539	0.089539	0.089539	0.089539	0.089539	0.089539	0.089539	0.089539	0.089539	0.0589395	0.0640242	0.0606286	0.0656592	0.0623236	0.0623236	0.0743516	0.0640242	0.0623236	0.0589395	0.0656592	0.0623236	0.0640242	0.0201283	0.0201283	0.0201283	0.0201283	0.0201283	0.0201283	0.0201283	0.0217106	0.0217106	0.0656592	0.0657307	0.0623236	0.0657307	0.0657307
SXYX1_{SPA}	0.0574505	0.0642533	0.0659686	0.0642533	0.0659686	0.0676898	0.0659686	0.0673686	0.0624666	0.0641731	0.0591426	0.0591426	0.0574505	0.105425	0.105425	0.105425	0.105425	0.105425	0.105425	0.105425	0.105425	0.105425	0.0525403	0.0575993	0.0542209	0.0541503	0.0559073	0.0559073	0.0610007	0.0542209	0.0559073	0.0525403	0.0541503	0.0559073	0.0575993	0.0591426	0.0591426	0.0591426	0.0591426	0.0591426	0.0591426	0.0591426	0.0574505	0.0574505	0.0592179	0.0592971	0.0559073	0.0559073	0.0559073
SXYX2_{SPA}	0.0574505	0.0642533	0.0659686	0.0642533	0.0659686	0.0676898	0.0659686	0.0673686	0.0624666	0.0641731	0.0591426	0.0591426	0.0574505	0.105425	0.105425	0.105425	0.105425	0.105425	0.105425	0.105425	0.105425	0.105425	0.0525403	0.0575993	0.0542209	0.0541503	0.0559073	0.0559073	0.0610007	0.0542209	0.0559073	0.0525403	0.0541503	0.0559073	0.0575993	0.0591426	0.0591426	0.0591426	0.0591426	0.0591426	0.0591426	0.0591426	0.0574505	0.0574505	0.0592179	0.0592971	0.0559073	0.0559073	0.0559073
SXYX3_{SPA}	0.0574505	0.0642533	0.0659686	0.0642533	0.0659686	0.0676898	0.0659686	0.0673686	0.0624666	0.0641731	0.0591426	0.0591426	0.0574505	0.105425	0.105425	0.105425	0.105425	0.105425	0.105425	0.105425	0.105425	0.105425	0.0525403	0.0575993	0.0542209	0.0541503	0.0559073	0.0559073	0.0610007	0.0542209	0.0559073	0.0525403	0.0541503	0.0559073	0.0575993	0.0591426	0.0591426	0.0591426	0.0591426	0.0591426	0.0591426	0.0591426	0.0574505	0.0574505	0.0592179	0.0592971	0.0559073	0.0559073	0.0559073
SXYX4_{SPA}	0.0574505	0.0642533	0.0659686	0.0642533	0.0659686	0.0676898	0.0659686	0.0673686	0.0624666	0.0641731	0.0591426	0.0591426	0.0574505	0.105425	0.105425	0.105425	0.105425	0.105425	0.105425	0.105425	0.105425	0.105425	0.0525403	0.0575993	0.0542209	0.0541503	0.0559073	0.0559073	0.0610007	0.0542209	0.0559073	0.0525403	0.0541503	0.0559073	0.0575993	0.0591426	0.0591426	0.0591426	0.0591426	0.0591426	0.0591426	0.0591426	0.0574505	0.0574505	0.0592179	0.0592971	0.0559073	0.0559073	0.0559073
TW1_{SE}	0.0313109	0.0280902	0.0264877	0.0248902	0.0264877	0.0280902	0.0264877	0.0392486	0.0296568	0.0345034	0.0264877	0.029698	0.0280902	0.096682	0.096682	0.096682	0.096682	0.096682	0.096682	0.096682	0.096682	0.096682	0.0691613	0.0708854	0.0674431	0.0708051	0.0691613	0.0691613	0.077842	0.0708854	0.0691613	0.0691613	0.0708051	0.0691613	0.0708854	0.029698	0.029698	0.029698	0.029698	0.029698	0.029698	0.029698	0.0313109	0.0313109	0.0725322	0.0691613	0.0691613	0.0726155	0.0726155
TW3_{SE}	0.0328826	0.0361294	0.0345034	0.0328826	0.0345034	0.0361294	0.0345034	0.0375803	0.031227	0.034458	0.0312671	0.0345034	0.0328826	0.0947914	0.0947914	0.0947914	0.0947914	0.0947914	0.0947914	0.0947914	0.0947914	0.0947914	0.0656592	0.0673686	0.0639557	0.0707287	0.0656592	0.0656592	0.0742653	0.0673686	0.0656592	0.0656592	0.0707287	0.0656592	0.0673686	0.0345034	0.0345034	0.0345034	0.0345034	0.0345034	0.0345034	0.0345034	0.0361294	0.0361294	0.0690105	0.0690839	0.0656592	0.0690839	0.0690839
TW4_{SE}	0.0328826	0.0361294	0.0345034	0.0328826	0.0345034	0.0361294	0.0345034	0.0375803	0.031227	0.034458	0.0312671	0.0345034	0.0328826	0.0947914	0.0947914	0.0947914	0.0947914	0.0947914	0.0947914	0.0947914	0.0947914	0.0947914	0.0656592	0.0673686	0.0639557	0.0707287	0.0656592	0.0656592	0.0742653	0.0673686	0.0656592	0.0656592	0.0707287	0.0656592	0.0673686	0.0345034	0.0345034	0.0345034	0.0345034	0.0345034	0.0345034	0.0345034	0.0361294	0.0361294	0.0690105	0.0690839	0.0656592	0.0690839	0.0690839
TW5_{SE}	0.0328826	0.0361294	0.0345034	0.0328826	0.0345034	0.0361294	0.0345034	0.0375803	0.031227	0.034458	0.0312671	0.0345034	0.0328826	0.0947914	0.0947914	0.0947914	0.0947914	0.0947914	0.0947914	0.0947914	0.0947914	0.0947914	0.0656592	0.0673686	0.0639557	0.0707287	0.0656592	0.0656592	0.0742653	0.0673686	0.0656592	0.0656592	0.0707287	0.0656592	0.0673686	0.0345034	0.0345034	0.0345034	0.0345034	0.0345034	0.0345034	0.0345034	0.0361294	0.0361294	0.0690105	0.0690839	0.0656592	0.0690839	0.0690839
TW6_{SE}	0.0312671	0.0345034	0.0328826	0.0312671	0.0328826	0.0345034	0.0328826	0.0359596	0.0328399	0.0360814	0.0296568	0.0361294	0.0312671	0.0965835	0.0965835	0.0965835	0.0965835	0.0965835	0.0965835	0.0965835	0.0965835	0.0965835	0.0673686	0.0690839	0.0656592	0.0724528	0.0673686	0.0673686	0.0725322	0.0690839	0.0673686	0.0673686	0.0724528	0.0673686	0.0656592	0.0361294	0.0361294	0.0361294	0.0361294	0.0361294	0.0361294	0.0361294	0.0345034	0.0345034	0.0672981	0.0673686	0.0673686	0.0708051	0.0708051
TW7_{SE}	0.0107531	0.00152207	0	0.00152207	0	0.00152207	0	0.0216361	0.00919035	0.0138488	0.00611628	0.0123083	0.00765712	0.0931939	0.0931939	0.0931939	0.0931939	0.0931939	0.0931939	0.0931939	0.0931939	0.0931939	0.0639557	0.0690839	0.0656592	0.0672981	0.0673686	0.0673686	0.0725322	0.0690839	0.0673686	0.0639557	0.0672981	0.0673686	0.0656592	0.0123083	0.0123083	0.0123083	0.0123083	0.0123083	0.0123083	0.0123083	0.0107531	0.0107531	0.0672981	0.0639557	0.0639557	0.0708051	0.0708051
TWNT1_{SE}	0.0280517	0.0312671	0.0296568	0.0280517	0.0296568	0.0312671	0.0296568	0.0327338	0.0264193	0.0296193	0.0264517	0.0296568	0.0280517	0.0965835	0.0965835	0.0965835	0.0965835	0.0965835	0.0965835	0.0965835	0.0965835	0.0965835	0.0639557	0.0656592	0.0622579	0.0672981	0.0639557	0.0639557	0.0760044	0.0656592	0.0639557	0.0639557	0.0672981	0.0639557	0.0656592	0.0296568	0.0296568	0.0296568	0.0296568	0.0296568	0.0296568	0.0296568	0.0312671	0.0312671	0.0672981	0.0673686	0.0639557	0.0673686	0.0673686
TWNT2_{SE}	0.0312671	0.0345034	0.0328826	0.0312671	0.0328826	0.0345034	0.0328826	0.0359596	0.0296193	0.0328399	0.0296568	0.0328826	0.0312671	0.0965835	0.0965835	0.0965835	0.0965835	0.0965835	0.0965835	0.0965835	0.0965835	0.0965835	0.0639557	0.0656592	0.0622579	0.0690105	0.0639557	0.0639557	0.0690839	0.0656592	0.0639557	0.0639557	0.0690105	0.0639557	0.0656592	0.0328826	0.0328826	0.0328826	0.0328826	0.0328826	0.0328826	0.0328826	0.0345034	0.0345034	0.0672981	0.0673686	0.0639557	0.0673686	0.0673686
TWNT3_{SE}	0.0280517	0.0312671	0.0296568	0.0280517	0.0296568	0.0312671	0.0296568	0.0327338	0.0264193	0.0296193	0.0264517	0.0296568	0.0280517	0.0965835	0.0965835	0.0965835	0.0965835	0.0965835	0.0965835	0.0965835	0.0965835	0.0965835	0.0639557	0.0656592	0.0622579	0.0672981	0.0639557	0.0639557	0.0760044	0.0656592	0.0639557	0.0639557	0.0672981	0.0639557	0.0656592	0.0296568	0.0296568	0.0296568	0.0296568	0.0296568	0.0296568	0.0296568	0.0312671	0.0312671	0.0672981	0.0673686	0.0639557	0.0673686	0.0673686
TWNT4_{SE}	0.0360814	0.0393441	0.0377101	0.0360814	0.0377101	0.0393441	0.0377101	0.0375445	0.0344164	0.0376631	0.034458	0.0377101	0.0360814	0.101895	0.101895	0.101895	0.101895	0.101895	0.101895	0.101895	0.101895	0.101895	0.0655916	0.0672981	0.063891	0.0706562	0.0655916	0.0655916	0.0707287	0.0672981	0.0655916	0.0655916	0.0706562	0.0655916	0.0672981	0.0377101	0.0377101	0.0377101	0.0377101	0.0377101	0.0377101	0.0377101	0.0393441	0.0393441	0.068941	0.0690105	0.0655916	0.0690105	0.0690105
TWNT5_{SE}	0.0312671	0.0345034	0.0328826	0.0312671	0.0328826	0.0345034	0.0328826	0.0359596	0.0296193	0.0296193	0.0296568	0.0328826	0.0312671	0.100187	0.100187	0.100187	0.100187	0.100187	0.100187	0.100187	0.100187	0.100187	0.0639557	0.0656592	0.0622579	0.0690105	0.0639557	0.0639557	0.0760044	0.0656592	0.0639557	0.0639557	0.0690105	0.0639557	0.0656592	0.0328826	0.0328826	0.0328826	0.0328826	0.0328826	0.0328826	0.0328826	0.0345034	0.0345034	0.0672981	0.0673686	0.0639557	0.0673686	0.0673686
TWPD2_{SE}	0.0328826	0.0361294	0.0345034	0.0328826	0.0345034	0.0361294	0.0345034	0.0375803	0.031227	0.031227	0.0312671	0.0345034	0.0328826	0.101999	0.101999	0.101999	0.101999	0.101999	0.101999	0.101999	0.101999	0.101999	0.0656592	0.0673686	0.0639557	0.0707287	0.0656592	0.0656592	0.0777496	0.0673686	0.0656592	0.0656592	0.0707287	0.0656592	0.0673686	0.0345034	0.0345034	0.0345034	0.0345034	0.0345034	0.0345034	0.0345034	0.0361294	0.0361294	0.0690105	0.0690839	0.0656592	0.0690839	0.0690839
TWPD3_{SE}	0.0312671	0.0345034	0.0328826	0.0312671	0.0328826	0.0345034	0.0328826	0.0359596	0.0296193	0.0296193	0.0296568	0.0328826	0.0312671	0.100187	0.100187	0.100187	0.100187	0.100187	0.100187	0.100187	0.100187	0.100187	0.0639557	0.0656592	0.0622579	0.0690105	0.0639557	0.0639557	0.0760044	0.0656592	0.0639557	0.0639557	0.0690105	0.0639557	0.0656592	0.0328826	0.0328826	0.0328826	0.0328826	0.0328826	0.0328826	0.0328826	0.0345034	0.0345034	0.0672981	0.0673686	0.0639557	0.0673686	0.0673686
TWPD4_{SE}	0.0313109	0.0280902	0.0264877	0.0248902	0.0264877	0.0280902	0.0264877	0.0392486	0.0296568	0.0345034	0.0264877	0.029698	0.0280902	0.096682	0.096682	0.096682	0.096682	0.096682	0.096682	0.096682	0.096682	0.096682	0.0691613	0.0708854	0.0674431	0.0708051	0.0691613	0.0691613	0.077842	0.0708854	0.0691613	0.0691613	0.0708051	0.0691613	0.0708854	0.029698	0.029698	0.029698	0.029698	0.029698	0.029698	0.029698	0.0313109	0.0313109	0.0725322	0.0691613	0.0691613	0.0726155	0.0726155
ZJLS1_{SE}	0.0123083	0.0123083	0.0138684	0.0123083	0.0138684	0.0154333	0.0138684	0.0200613	0.0107383	0.0122911	0.00765712	0.0107531	0.00920271	0.0896288	0.0896288	0.0896288	0.0896288	0.0896288	0.0896288	0.0896288	0.0896288	0.0896288	0.0622579	0.0673686	0.0639557	0.0724528	0.0656592	0.0656592	0.0812584	0.0673686	0.0656592	0.0622579	0.0724528	0.0656592	0.0673686	0.0107531	0.0107531	0.0107531	0.0107531	0.0107531	0.0107531	0.0107531	0.0123083	0.0123083	0.0690105	0.0656592	0.0656592	0.0690839	0.0690839
ZJZC1_{SE}	0.0122911	0.00304588	0.00152149	0.00304588	0.00152149	0.00304588	0.00152149	0.0231958	0.0107271	0.0153928	0.00764714	0.0138488	0.00919035	0.0948866	0.0948866	0.0948866	0.0948866	0.0948866	0.0948866	0.0948866	0.0948866	0.0948866	0.0655916	0.0707287	0.0672981	0.068941	0.0690105	0.0690105	0.0741829	0.0707287	0.0690105	0.0655916	0.068941	0.0690105	0.0672981	0.0138488	0.0138488	0.0138488	0.0138488	0.0138488	0.0138488	0.0138488	0.0122911	0.0122911	0.068941	0.0655916	0.0655916	0.0724528	0.0724528
ZJZC2_{SE}	0.0107531	0.00152207	0	0.00152207	0	0.00152207	0	0.0216361	0.00919035	0.0138488	0.00611628	0.0123083	0.00765712	0.0931939	0.0931939	0.0931939	0.0931939	0.0931939	0.0931939	0.0931939	0.0931939	0.0931939	0.0639557	0.0690839	0.0656592	0.0672981	0.0673686	0.0673686	0.0725322	0.0690839	0.0673686	0.0639557	0.0672981	0.0673686	0.0656592	0.0123083	0.0123083	0.0123083	0.0123083	0.0123083	0.0123083	0.0123083	0.0107531	0.0107531	0.0672981	0.0639557	0.0639557	0.0708051	0.0708051
ZJZC3_{SE}	0.0107531	0.00152207	0	0.00152207	0	0.00152207	0	0.0216361	0.00919035	0.0138488	0.00611628	0.0123083	0.00765712	0.0931939	0.0931939	0.0931939	0.0931939	0.0931939	0.0931939	0.0931939	0.0931939	0.0931939	0.0639557	0.0690839	0.0656592	0.0672981	0.0673686	0.0673686	0.0725322	0.0690839	0.0673686	0.0639557	0.0672981	0.0673686	0.0656592	0.0123083	0.0123083	0.0123083	0.0123083	0.0123083	0.0123083	0.0123083	0.0107531	0.0107531	0.0672981	0.0639557	0.0639557	0.0708051	0.0708051
ZJZC4_{SE}	0.00920271	0.00304879	0.00152207	0	0.00152207	0.00304879	0.00152207	0.0200613	0.0107383	0.0154113	0.00458018	0.0107531	0.00611628	0.0914082	0.0914082	0.0914082	0.0914082	0.0914082	0.0914082	0.0914082	0.0914082	0.0914082	0.0622579	0.0673686	0.0639557	0.0655916	0.0656592	0.0656592	0.0708051	0.0673686	0.0656592	0.0622579	0.0655916	0.0656592	0.0639557	0.0107531	0.0107531	0.0107531	0.0107531	0.0107531	0.0107531	0.0107531	0.00920271	0.00920271	0.0655916	0.0622579	0.0656592	0.0690839	0.0690839
ZJZC5_{SE}	0.0122911	0.00304588	0.00152149	0.00304588	0.00152149	0.00304588	0.00152149	0.0231958	0.0107271	0.0153928	0.00764714	0.0138488	0.00919035	0.0948866	0.0948866	0.0948866	0.0948866	0.0948866	0.0948866	0.0948866	0.0948866	0.0948866	0.0655916	0.0707287	0.0672981	0.068941	0.0690105	0.0690105	0.0741829	0.0707287	0.0690105	0.0655916	0.068941	0.0690105	0.0672981	0.0138488	0.0138488	0.0138488	0.0138488	0.0138488	0.0138488	0.0138488	0.0122911	0.0122911	0.068941	0.0655916	0.0655916	0.0724528	0.0724528
ZJZC6_{SE}	0.0107531	0.00152207	0	0.00152207	0	0.00152207	0	0.0216361	0.00919035	0.0138488	0.00611628	0.0123083	0.00765712	0.0931939	0.0931939	0.0931939	0.0931939	0.0931939	0.0931939	0.0931939	0.0931939	0.0931939	0.0639557	0.0690839	0.0656592	0.0672981	0.0673686	0.0673686	0.0725322	0.0690839	0.0673686	0.0639557	0.0672981	0.0673686	0.0656592	0.0123083	0.0123083	0.0123083	0.0123083	0.0123083	0.0123083	0.0123083	0.0107531	0.0107531	0.0672981	0.0639557	0.0639557	0.0708051	0.0708051
ZJZC7_{SE}	0.0107531	0.00152207	0	0.00152207	0	0.00152207	0	0.0216361	0.00919035	0.0138488	0.00611628	0.0123083	0.00765712	0.0931939	0.0931939	0.0931939	0.0931939	0.0931939	0.0931939	0.0931939	0.0931939	0.0931939	0.0639557	0.0690839	0.0656592	0.0672981	0.0673686	0.0673686	0.0725322	0.0690839	0.0673686	0.0639557	0.0672981	0.0673686	0.0656592	0.0123083	0.0123083	0.0123083	0.0123083	0.0123083	0.0123083	0.0123083	0.0107531	0.0107531	0.0672981	0.0639557	0.0639557	0.0708051	0.0708051
ZJZC8_{SE}	0.0123083	0.00304879	0.00152207	0.00304879	0.00152207	0.00304879	0.00152207	0.0232159	0.0107383	0.0154113	0.00765712	0.0107531	0.00920271	0.0931939	0.0931939	0.0931939	0.0931939	0.0931939	0.0931939	0.0931939	0.0931939	0.0931939	0.0656592	0.0708051	0.0673686	0.0655916	0.0690839	0.0690839	0.0708051	0.0708051	0.0690839	0.0656592	0.0655916	0.0690839	0.0673686	0.0107531	0.0107531	0.0107531	0.0107531	0.0107531	0.0107531	0.0107531	0.00920271	0.00920271	0.0690105	0.0656592	0.0656592	0.0725322	0.0725322
ZJZC9_{SE}	0.0123083	0.00304879	0.00152207	0.00304879	0.00152207	0.00304879	0.00152207	0.0232159	0.0107383	0.0154113	0.00765712	0.0107531	0.00920271	0.0931939	0.0931939	0.0931939	0.0931939	0.0931939	0.0931939	0.0931939	0.0931939	0.0931939	0.0656592	0.0708051	0.0673686	0.0655916	0.0690839	0.0690839	0.0708051	0.0708051	0.0690839	0.0656592	0.0655916	0.0690839	0.0673686	0.0107531	0.0107531	0.0107531	0.0107531	0.0107531	0.0107531	0.0107531	0.00920271	0.00920271	0.0690105	0.0656592	0.0656592	0.0725322	0.0725322
ZJZC10_{SE}	0.0107531	0.00152207	0	0.00152207	0	0.00152207	0	0.0216361	0.00919035	0.0138488	0.00611628	0.0123083	0.00765712	0.0931939	0.0931939	0.0931939	0.0931939	0.0931939	0.0931939	0.0931939	0.0931939	0.0931939	0.0639557	0.0690839	0.0656592	0.0672981	0.0673686	0.0673686	0.0725322	0.0690839	0.0673686	0.0639557	0.0672981	0.0673686	0.0656592	0.0123083	0.0123083	0.0123083	0.0123083	0.0123083	0.0123083	0.0123083	0.0107531	0.0107531	0.0672981	0.0639557	0.0639557	0.0708051	0.0708051
ZJZC11_{SE}	0.0123083	0.00920271	0.0107531	0.00920271	0.0107531	0.0123083	0.0107531	0.0200613	0.0138488	0.0154113	0.00765712	0.0138684	0.00920271	0.0896288	0.0896288	0.0896288	0.0896288	0.0896288	0.0896288	0.0896288	0.0896288	0.0896288	0.0622579	0.0673686	0.0639557	0.0724528	0.0656592	0.0656592	0.0777496	0.0673686	0.0656592	0.0622579	0.0724528	0.0656592	0.0639557	0.0138684	0.0138684	0.0138684	0.0138684	0.0138684	0.0138684	0.0138684	0.0123083	0.0123083	0.0655916	0.0622579	0.0656592	0.0690839	0.0690839
ZJZC12_{SE}	0.0107531	0.00152207	0	0.00152207	0	0.00152207	0	0.0216361	0.00919035	0.0138488	0.00611628	0.0123083	0.00765712	0.0931939	0.0931939	0.0931939	0.0931939	0.0931939	0.0931939	0.0931939	0.0931939	0.0931939	0.0639557	0.0690839	0.0656592	0.0672981	0.0673686	0.0673686	0.0725322	0.0690839	0.0673686	0.0639557	0.0672981	0.0673686	0.0656592	0.0123083	0.0123083	0.0123083	0.0123083	0.0123083	0.0123083	0.0123083	0.0107531	0.0107531	0.0672981	0.0639557	0.0639557	0.0708051	0.0708051
ZJZC13_{SE}	0.0123083	0.00304879	0.00152207	0.00304879	0.00152207	0.00304879	0.00152207	0.0232159	0.0107383	0.0154113	0.00765712	0.0138684	0.00920271	0.094986	0.094986	0.094986	0.094986	0.094986	0.094986	0.094986	0.094986	0.094986	0.0656592	0.0708051	0.0673686	0.0690105	0.0690839	0.0690839	0.0742653	0.0708051	0.0690839	0.0656592	0.0690105	0.0690839	0.0673686	0.0138684	0.0138684	0.0138684	0.0138684	0.0138684	0.0138684	0.0138684	0.0123083	0.0123083	0.0690105	0.0656592	0.0656592	0.0725322	0.0725322
ZJZC14_{SE}	0.0107531	0.00152207	0	0.00152207	0	0.00152207	0	0.0216361	0.00919035	0.0138488	0.00611628	0.0123083	0.00765712	0.0931939	0.0931939	0.0931939	0.0931939	0.0931939	0.0931939	0.0931939	0.0931939	0.0931939	0.0639557	0.0690839	0.0656592	0.0672981	0.0673686	0.0673686	0.0725322	0.0690839	0.0673686	0.0639557	0.0672981	0.0673686	0.0656592	0.0123083	0.0123083	0.0123083	0.0123083	0.0123083	0.0123083	0.0123083	0.0107531	0.0107531	0.0672981	0.0639557	0.0639557	0.0708051	0.0708051
ZJZC15_{SE}	0.0107531	0.00152207	0	0.00152207	0	0.00152207	0	0.0216361	0.00919035	0.0138488	0.00611628	0.0123083	0.00765712	0.0931939	0.0931939	0.0931939	0.0931939	0.0931939	0.0931939	0.0931939	0.0931939	0.0931939	0.0639557	0.0690839	0.0656592	0.0672981	0.0673686	0.0673686	0.0725322	0.0690839	0.0673686	0.0639557	0.0672981	0.0673686	0.0656592	0.0123083	0.0123083	0.0123083	0.0123083	0.0123083	0.0123083	0.0123083	0.0107531	0.0107531	0.0672981	0.0639557	0.0639557	0.0708051	0.0708051
ZJZC16_{SE}	0.0107531	0.00152207	0	0.00152207	0	0.00152207	0	0.0216361	0.00919035	0.0138488	0.00611628	0.0123083	0.00765712	0.0931939	0.0931939	0.0931939	0.0931939	0.0931939	0.0931939	0.0931939	0.0931939	0.0931939	0.0639557	0.0690839	0.0656592	0.0672981	0.0673686	0.0673686	0.0725322	0.0690839	0.0673686	0.0639557	0.0672981	0.0673686	0.0656592	0.0123083	0.0123083	0.0123083	0.0123083	0.0123083	0.0123083	0.0123083	0.0107531	0.0107531	0.0672981	0.0639557	0.0639557	0.0708051	0.0708051
ZJZC17_{SE}	0.0107531	0.00152207	0	0.00152207	0	0.00152207	0	0.0216361	0.00919035	0.0138488	0.00611628	0.0123083	0.00765712	0.0931939	0.0931939	0.0931939	0.0931939	0.0931939	0.0931939	0.0931939	0.0931939	0.0931939	0.0639557	0.0690839	0.0656592	0.0672981	0.0673686	0.0673686	0.0725322	0.0690839	0.0673686	0.0639557	0.0672981	0.0673686	0.0656592	0.0123083	0.0123083	0.0123083	0.0123083	0.0123083	0.0123083	0.0123083	0.0107531	0.0107531	0.0672981	0.0639557	0.0639557	0.0708051	0.0708051
ZJZC18_{SE}	0.0107531	0.00152207	0	0.00152207	0	0.00152207	0	0.0216361	0.00919035	0.0138488	0.00611628	0.0123083	0.00765712	0.0931939	0.0931939	0.0931939	0.0931939	0.0931939	0.0931939	0.0931939	0.0931939	0.0931939	0.0639557	0.0690839	0.0656592	0.0672981	0.0673686	0.0673686	0.0725322	0.0690839	0.0673686	0.0639557	0.0672981	0.0673686	0.0656592	0.0123083	0.0123083	0.0123083	0.0123083	0.0123083	0.0123083	0.0123083	0.0107531	0.0107531	0.0672981	0.0639557	0.0639557	0.0708051	0.0708051
ZJZC19_{SE}	0.0122911	0.00304588	0.00152149	0.00304588	0.00152149	0.00304588	0.00152149	0.0231958	0.0107271	0.0153928	0.00764714	0.0138488	0.00919035	0.0948866	0.0948866	0.0948866	0.0948866	0.0948866	0.0948866	0.0948866	0.0948866	0.0948866	0.0655916	0.0707287	0.0672981	0.068941	0.0690105	0.0690105	0.0741829	0.0707287	0.0690105	0.0655916	0.068941	0.0690105	0.0672981	0.0138488	0.0138488	0.0138488	0.0138488	0.0138488	0.0138488	0.0138488	0.0122911	0.0122911	0.068941	0.0655916	0.0655916	0.0724528	0.0724528
ZJZC20_{SE}	0.0107531	0.00152207	0	0.00152207	0	0.00152207	0	0.0216361	0.00919035	0.0138488	0.00611628	0.0123083	0.00765712	0.0931939	0.0931939	0.0931939	0.0931939	0.0931939	0.0931939	0.0931939	0.0931939	0.0931939	0.0639557	0.0690839	0.0656592	0.0672981	0.0673686	0.0673686	0.0725322	0.0690839	0.0673686	0.0639557	0.0672981	0.0673686	0.0656592	0.0123083	0.0123083	0.0123083	0.0123083	0.0123083	0.0123083	0.0123083	0.0107531	0.0107531	0.0672981	0.0639557	0.0639557	0.0708051	0.0708051
ZJZC22_{SE}	0.0107531	0.00152207	0	0.00152207	0	0.00152207	0	0.0216361	0.00919035	0.0138488	0.00611628	0.0123083	0.00765712	0.0931939	0.0931939	0.0931939	0.0931939	0.0931939	0.0931939	0.0931939	0.0931939	0.0931939	0.0639557	0.0690839	0.0656592	0.0672981	0.0673686	0.0673686	0.0725322	0.0690839	0.0673686	0.0639557	0.0672981	0.0673686	0.0656592	0.0123083	0.0123083	0.0123083	0.0123083	0.0123083	0.0123083	0.0123083	0.0107531	0.0107531	0.0672981	0.0639557	0.0639557	0.0708051	0.0708051
ZJZC23_{SE}	0.0107531	0.00765712	0.00611628	0.00765712	0.00611628	0.00765712	0.00611628	0.0216361	0.00919035	0.0138488	0.00611628	0.0123083	0.00765712	0.0931939	0.0931939	0.0931939	0.0931939	0.0931939	0.0931939	0.0931939	0.0931939	0.0931939	0.0639557	0.0690839	0.0656592	0.0672981	0.0673686	0.0673686	0.0725322	0.0690839	0.0673686	0.0639557	0.0672981	0.0673686	0.0656592	0.0123083	0.0123083	0.0123083	0.0123083	0.0123083	0.0123083	0.0123083	0.0107531	0.0107531	0.0672981	0.0639557	0.0639557	0.0708051	0.0708051
ZJZC24_{SE}	0.0107531	0.00152207	0	0.00152207	0	0.00152207	0	0.0216361	0.00919035	0.0138488	0.00611628	0.0123083	0.00765712	0.0931939	0.0931939	0.0931939	0.0931939	0.0931939	0.0931939	0.0931939	0.0931939	0.0931939	0.0639557	0.0690839	0.0656592	0.0672981	0.0673686	0.0673686	0.0725322	0.0690839	0.0673686	0.0639557	0.0672981	0.0673686	0.0656592	0.0123083	0.0123083	0.0123083	0.0123083	0.0123083	0.0123083	0.0123083	0.0107531	0.0107531	0.0672981	0.0639557	0.0639557	0.0708051	0.0708051
ZJZC26_{SE}	0.0122911	0.00304588	0.00152149	0.00304588	0.00152149	0.00304588	0.00152149	0.0231958	0.0107271	0.0153928	0.00764714	0.0138488	0.00919035	0.0948866	0.0948866	0.0948866	0.0948866	0.0948866	0.0948866	0.0948866	0.0948866	0.0948866	0.0655916	0.0707287	0.0672981	0.068941	0.0690105	0.0690105	0.0741829	0.0707287	0.0690105	0.0655916	0.068941	0.0690105	0.0672981	0.0138488	0.0138488	0.0138488	0.0138488	0.0138488	0.0138488	0.0138488	0.0122911	0.0122911	0.068941	0.0655916	0.0655916	0.0724528	0.0724528
ZJZC27_{SE}	0.00920271	0.00304879	0.00152207	0	0.00152207	0.00304879	0.00152207	0.0200613	0.0107383	0.0154113	0.00458018	0.0107531	0.00611628	0.0914082	0.0914082	0.0914082	0.0914082	0.0914082	0.0914082	0.0914082	0.0914082	0.0914082	0.0622579	0.0673686	0.0639557	0.0655916	0.0656592	0.0656592	0.0708051	0.0673686	0.0656592	0.0622579	0.0655916	0.0656592	0.0639557	0.0107531	0.0107531	0.0107531	0.0107531	0.0107531	0.0107531	0.0107531	0.00920271	0.00920271	0.0655916	0.0622579	0.0656592	0.0690839	0.0690839
ZJZC28_{SE}	0.00920271	0.00920271	0.0107531	0.00920271	0.0107531	0.0123083	0.0107531	0.0169265	0.0107383	0.0122911	0.00458018	0.0107531	0.00611628	0.0896288	0.0896288	0.0896288	0.0896288	0.0896288	0.0896288	0.0896288	0.0896288	0.0896288	0.0622579	0.0673686	0.0639557	0.0724528	0.0656592	0.0656592	0.0777496	0.0673686	0.0656592	0.0622579	0.0724528	0.0656592	0.0639557	0.0107531	0.0107531	0.0107531	0.0107531	0.0107531	0.0107531	0.0107531	0.00920271	0.00920271	0.0655916	0.0622579	0.0656592	0.0690839	0.0690839
ZJZC29_{SE}	0.0107531	0.00458018	0.00304879	0.00152207	0.00304879	0.00458018	0.00304879	0.0216361	0.0122911	0.0169787	0.00611628	0.0123083	0.00765712	0.0914082	0.0914082	0.0914082	0.0914082	0.0914082	0.0914082	0.0914082	0.0914082	0.0914082	0.0639557	0.0690839	0.0656592	0.0672981	0.0673686	0.0673686	0.0725322	0.0690839	0.0673686	0.0639557	0.0672981	0.0673686	0.0656592	0.0123083	0.0123083	0.0123083	0.0123083	0.0123083	0.0123083	0.0123083	0.0107531	0.0107531	0.0672981	0.0639557	0.0673686	0.0708051	0.0708051
AHFY_{SE}	0	0.00920271	0.0107531	0.00920271	0.0107531	0.0123083	0.0107531	0.0200613	0.0107383	0.0154113	0.00458018	0.00765712	0.00611628	0.0914082	0.0914082	0.0914082	0.0914082	0.0914082	0.0914082	0.0914082	0.0914082	0.0914082	0.0588795	0.0639557	0.0605658	0.0655916	0.0622579	0.0622579	0.0708051	0.0639557	0.0622579	0.0588795	0.0655916	0.0622579	0.0605658	0.00765712	0.00765712	0.00765712	0.00765712	0.00765712	0.00765712	0.00765712	0.00611628	0.00611628	0.062196	0.0622579	0.0622579	0.0656592	0.0656592
AHFY2_{SE}	0.00458018	0.00458018	0.00611628	0.00458018	0.00611628	0.00765712	0.00611628	0.0153665	0.00610868	0.0107383	0	0.00611628	0.00152207	0.0896288	0.0896288	0.0896288	0.0896288	0.0896288	0.0896288	0.0896288	0.0896288	0.0896288	0.0605658	0.0656592	0.0622579	0.0672981	0.0639557	0.0639557	0.0725322	0.0656592	0.0639557	0.0605658	0.0672981	0.0639557	0.0622579	0.00611628	0.00611628	0.00611628	0.00611628	0.00611628	0.00611628	0.00611628	0.00458018	0.00458018	0.063891	0.0605658	0.0639557	0.0673686	0.0673686
AHFY3_{SE}	0.00458018	0.00458018	0.00611628	0.00458018	0.00611628	0.00765712	0.00611628	0.0153665	0.00610868	0.0107383	0	0.00611628	0.00152207	0.0896288	0.0896288	0.0896288	0.0896288	0.0896288	0.0896288	0.0896288	0.0896288	0.0896288	0.0605658	0.0656592	0.0622579	0.0672981	0.0639557	0.0639557	0.0725322	0.0656592	0.0639557	0.0605658	0.0672981	0.0639557	0.0622579	0.00611628	0.00611628	0.00611628	0.00611628	0.00611628	0.00611628	0.00611628	0.00458018	0.00458018	0.063891	0.0605658	0.0639557	0.0673686	0.0673686
FJQZ1_{SE}	0.00920271	0.00611628	0.00458018	0.00611628	0.00458018	0.00611628	0.00458018	0.0200613	0.00764714	0.0122911	0.00458018	0.0107531	0.00611628	0.0914082	0.0914082	0.0914082	0.0914082	0.0914082	0.0914082	0.0914082	0.0914082	0.0914082	0.0622579	0.0673686	0.0639557	0.0655916	0.0656592	0.0656592	0.0708051	0.0673686	0.0656592	0.0622579	0.0655916	0.0656592	0.0639557	0.0107531	0.0107531	0.0107531	0.0107531	0.0107531	0.0107531	0.0107531	0.00920271	0.00920271	0.0655916	0.0622579	0.0622579	0.0690839	0.0690839
FJWY1_{SE}	0.0107531	0.00152207	0	0.00152207	0	0.00152207	0	0.0216361	0.00919035	0.0138488	0.00611628	0.0123083	0.00765712	0.0931939	0.0931939	0.0931939	0.0931939	0.0931939	0.0931939	0.0931939	0.0931939	0.0931939	0.0639557	0.0690839	0.0656592	0.0672981	0.0673686	0.0673686	0.0725322	0.0690839	0.0673686	0.0639557	0.0672981	0.0673686	0.0656592	0.0123083	0.0123083	0.0123083	0.0123083	0.0123083	0.0123083	0.0123083	0.0107531	0.0107531	0.0672981	0.0639557	0.0639557	0.0708051	0.0708051
FJWY2_{SE}	0.0107531	0.00152207	0	0.00152207	0	0.00152207	0	0.0216361	0.00919035	0.0138488	0.00611628	0.0123083	0.00765712	0.0931939	0.0931939	0.0931939	0.0931939	0.0931939	0.0931939	0.0931939	0.0931939	0.0931939	0.0639557	0.0690839	0.0656592	0.0672981	0.0673686	0.0673686	0.0725322	0.0690839	0.0673686	0.0639557	0.0672981	0.0673686	0.0656592	0.0123083	0.0123083	0.0123083	0.0123083	0.0123083	0.0123083	0.0123083	0.0107531	0.0107531	0.0672981	0.0639557	0.0639557	0.0708051	0.0708051
GDMZ2_{SE}	0.00611628	0.00611628	0.00458018	0.00304879	0.00458018	0.00611628	0.00458018	0.0169265	0.00764714	0.0122911	0.00152207	0.00765712	0.00304879	0.0914082	0.0914082	0.0914082	0.0914082	0.0914082	0.0914082	0.0914082	0.0914082	0.0914082	0.0622579	0.0673686	0.0639557	0.0655916	0.0656592	0.0656592	0.0708051	0.0673686	0.0656592	0.0622579	0.0655916	0.0656592	0.0639557	0.00765712	0.00765712	0.00765712	0.00765712	0.00765712	0.00765712	0.00765712	0.00611628	0.00611628	0.0655916	0.0622579	0.0656592	0.0690839	0.0690839
GDMZ3_{SE}	0.00764714	0.00764714	0.00610868	0.00457494	0.00610868	0.00764714	0.00610868	0.0184788	0.00918151	0.0138327	0.00304588	0.00919035	0.00457494	0.0913152	0.0913152	0.0913152	0.0913152	0.0913152	0.0913152	0.0913152	0.0913152	0.0913152	0.063891	0.0690105	0.0655916	0.0672316	0.0672981	0.0672981	0.0724528	0.0690105	0.0672981	0.063891	0.0672316	0.0672981	0.0655916	0.00919035	0.00919035	0.00919035	0.00919035	0.00919035	0.00919035	0.00919035	0.00764714	0.00764714	0.0672316	0.063891	0.0672981	0.0707287	0.0707287
GDMZ4_{SE}	0.00611628	0.00304879	0.00458018	0.00611628	0.00458018	0.00611628	0.00458018	0.0169265	0.00457494	0.00919035	0.00152207	0.00765712	0.00304879	0.0914082	0.0914082	0.0914082	0.0914082	0.0914082	0.0914082	0.0914082	0.0914082	0.0914082	0.0622579	0.0673686	0.0639557	0.0690105	0.0656592	0.0656592	0.0742653	0.0673686	0.0656592	0.0622579	0.0690105	0.0656592	0.0639557	0.00765712	0.00765712	0.00765712	0.00765712	0.00765712	0.00765712	0.00765712	0.00611628	0.00611628	0.0655916	0.0622579	0.0622579	0.0690839	0.0690839
GDMZ5_{SE}	0.00920271	0.00611628	0.00458018	0.00611628	0.00458018	0.00611628	0.00458018	0.0200613	0.00764714	0.0122911	0.00458018	0.0107531	0.00611628	0.094986	0.094986	0.094986	0.094986	0.094986	0.094986	0.094986	0.094986	0.094986	0.0656592	0.0708051	0.0673686	0.0690105	0.0690839	0.0690839	0.0742653	0.0708051	0.0690839	0.0656592	0.0690105	0.0690839	0.0673686	0.0107531	0.0107531	0.0107531	0.0107531	0.0107531	0.0107531	0.0107531	0.00920271	0.00920271	0.0690105	0.0656592	0.0656592	0.0725322	0.0725322
GDMZ6_{SE}	0.018578	0.0123083	0.0138684	0.0154333	0.0138684	0.0154333	0.0138684	0.0263905	0.0107383	0.0154113	0.0138684	0.0170032	0.0154333	0.0878558	0.0878558	0.0878558	0.0878558	0.0878558	0.0878558	0.0878558	0.0878558	0.0878558	0.0690839	0.0742653	0.0708051	0.075919	0.0725322	0.0725322	0.084792	0.0742653	0.0725322	0.0690839	0.075919	0.0725322	0.0742653	0.0170032	0.0170032	0.0170032	0.0170032	0.0170032	0.0170032	0.0170032	0.018578	0.018578	0.075919	0.0725322	0.0690839	0.0760044	0.0760044
GDMZ7_{SE}	0.00611628	0.00304879	0.00458018	0.00611628	0.00458018	0.00611628	0.00458018	0.0169265	0.00457494	0.00919035	0.00152207	0.00765712	0.00304879	0.0914082	0.0914082	0.0914082	0.0914082	0.0914082	0.0914082	0.0914082	0.0914082	0.0914082	0.0622579	0.0673686	0.0639557	0.0690105	0.0656592	0.0656592	0.0742653	0.0673686	0.0656592	0.0622579	0.0690105	0.0656592	0.0639557	0.00765712	0.00765712	0.00765712	0.00765712	0.00765712	0.00765712	0.00765712	0.00611628	0.00611628	0.0655916	0.0622579	0.0622579	0.0690839	0.0690839
GDMZ8_{SE}	0.018578	0.0123083	0.0138684	0.0154333	0.0138684	0.0154333	0.0138684	0.0263905	0.0107383	0.0154113	0.0138684	0.0170032	0.0154333	0.0878558	0.0878558	0.0878558	0.0878558	0.0878558	0.0878558	0.0878558	0.0878558	0.0878558	0.0690839	0.0742653	0.0708051	0.075919	0.0725322	0.0725322	0.084792	0.0742653	0.0725322	0.0690839	0.075919	0.0725322	0.0742653	0.0170032	0.0170032	0.0170032	0.0170032	0.0170032	0.0170032	0.0170032	0.018578	0.018578	0.075919	0.0725322	0.0690839	0.0760044	0.0760044
GDQY1_{SE}	0.0107531	0.0107531	0.0123083	0.0107531	0.0123083	0.0138684	0.0123083	0.0184915	0.00610868	0.0107383	0.00611628	0.00920271	0.00765712	0.0896288	0.0896288	0.0896288	0.0896288	0.0896288	0.0896288	0.0896288	0.0896288	0.0896288	0.0622579	0.0673686	0.0639557	0.0690105	0.0656592	0.0656592	0.0777496	0.0673686	0.0656592	0.0622579	0.0690105	0.0656592	0.0673686	0.00920271	0.00920271	0.00920271	0.00920271	0.00920271	0.00920271	0.00920271	0.0107531	0.0107531	0.0690105	0.0656592	0.0656592	0.0690839	0.0690839
GDQY2_{SE}	0.00611628	0.00920271	0.0107531	0.00920271	0.0107531	0.0123083	0.0107531	0.0200613	0.00764714	0.0122911	0.00458018	0.00152207	0.00611628	0.0896288	0.0896288	0.0896288	0.0896288	0.0896288	0.0896288	0.0896288	0.0896288	0.0896288	0.0588795	0.0639557	0.0605658	0.062196	0.0622579	0.0622579	0.0708051	0.0639557	0.0622579	0.0588795	0.062196	0.0622579	0.0639557	0.00152207	0.00152207	0.00152207	0.00152207	0.00152207	0.00152207	0.00152207	0.00304879	0.00304879	0.0655916	0.0622579	0.0622579	0.0656592	0.0656592
GDQY3_{SE}	0.0107383	0.00764714	0.00919035	0.00764714	0.00919035	0.0107383	0.00919035	0.0184788	0.00304879	0.0107271	0.00610868	0.00919035	0.00764714	0.0877691	0.0877691	0.0877691	0.0877691	0.0877691	0.0877691	0.0877691	0.0877691	0.0877691	0.0605069	0.0655916	0.062196	0.0672316	0.063891	0.063891	0.075919	0.0655916	0.063891	0.0605069	0.0672316	0.063891	0.0655916	0.00919035	0.00919035	0.00919035	0.00919035	0.00919035	0.00919035	0.00919035	0.0107383	0.0107383	0.0672316	0.063891	0.063891	0.0672981	0.0672981
GDQY4_{SE}	0.0107383	0.00764714	0.00919035	0.0107383	0.00919035	0.0107383	0.00919035	0.0184788	0	0.00764068	0.00610868	0.00919035	0.00764714	0.0913152	0.0913152	0.0913152	0.0913152	0.0913152	0.0913152	0.0913152	0.0913152	0.0913152	0.063891	0.0690105	0.0655916	0.0706562	0.0672981	0.0672981	0.0794095	0.0690105	0.0672981	0.063891	0.0706562	0.0672981	0.0690105	0.00919035	0.00919035	0.00919035	0.00919035	0.00919035	0.00919035	0.00919035	0.0107383	0.0107383	0.0706562	0.0672981	0.063891	0.0707287	0.0707287
GDQY5_{SE}	0.00764714	0.00610868	0.00764714	0.00919035	0.00764714	0.00919035	0.00764714	0.0200462	0.00764068	0.0122775	0.00457494	0.0107383	0.00610868	0.089539	0.089539	0.089539	0.089539	0.089539	0.089539	0.089539	0.089539	0.089539	0.063891	0.0690105	0.0655916	0.0706562	0.0672981	0.0672981	0.075919	0.0690105	0.0672981	0.063891	0.0706562	0.0672981	0.0655916	0.0107383	0.0107383	0.0107383	0.0107383	0.0107383	0.0107383	0.0107383	0.00919035	0.00919035	0.0672316	0.0655916	0.063891	0.0707287	0.0707287
GDQY6_{SE}	0.00458018	0.00765712	0.00920271	0.00765712	0.00920271	0.0107531	0.00920271	0.0184915	0.00919035	0.0138488	0.00304879	0.00304879	0.00458018	0.0914082	0.0914082	0.0914082	0.0914082	0.0914082	0.0914082	0.0914082	0.0914082	0.0914082	0.0605658	0.0656592	0.0622579	0.063891	0.0639557	0.0639557	0.0690839	0.0656592	0.0639557	0.0605658	0.063891	0.0639557	0.0622579	0.00304879	0.00304879	0.00304879	0.00304879	0.00304879	0.00304879	0.00304879	0.00152207	0.00152207	0.063891	0.0605658	0.0639557	0.0673686	0.0673686
GDQY7_{SE}	0.0107383	0.00764714	0.00919035	0.0107383	0.00919035	0.0107383	0.00919035	0.0184788	0	0.00764068	0.00610868	0.00919035	0.00764714	0.0913152	0.0913152	0.0913152	0.0913152	0.0913152	0.0913152	0.0913152	0.0913152	0.0913152	0.063891	0.0690105	0.0655916	0.0706562	0.0672981	0.0672981	0.0794095	0.0690105	0.0672981	0.063891	0.0706562	0.0672981	0.0690105	0.00919035	0.00919035	0.00919035	0.00919035	0.00919035	0.00919035	0.00919035	0.0107383	0.0107383	0.0706562	0.0672981	0.063891	0.0707287	0.0707287
GDQY8_{SE}	0.00919035	0.00919035	0.0107383	0.00919035	0.0107383	0.0122911	0.0107383	0.0169163	0.00152207	0.00918151	0.00457494	0.00764714	0.00610868	0.089539	0.089539	0.089539	0.089539	0.089539	0.089539	0.089539	0.089539	0.089539	0.062196	0.0672981	0.063891	0.068941	0.0655916	0.0655916	0.0776612	0.0672981	0.0655916	0.062196	0.068941	0.0655916	0.0672981	0.00764714	0.00764714	0.00764714	0.00764714	0.00764714	0.00764714	0.00764714	0.00919035	0.00919035	0.068941	0.0655916	0.0655916	0.0690105	0.0690105
GXJX4_{SE}	0.0201283	0.0201283	0.0217106	0.0201283	0.0217106	0.0232979	0.0217106	0.0279578	0.0185276	0.0201024	0.018551	0.018551	0.0201283	0.0877691	0.0877691	0.0877691	0.0877691	0.0877691	0.0877691	0.0877691	0.0877691	0.0877691	0.0606286	0.0657307	0.0623236	0.0673686	0.0640242	0.0640242	0.0760938	0.0657307	0.0640242	0.0606286	0.0673686	0.0640242	0.0657307	0.018551	0.018551	0.018551	0.018551	0.018551	0.018551	0.018551	0.0201283	0.0201283	0.0673686	0.0674431	0.0640242	0.0674431	0.0674431
GXJX5_{SE}	0.00765712	0.0107531	0.0123083	0.0107531	0.0123083	0.0138684	0.0123083	0.0216361	0.00919035	0.0138488	0.00611628	0	0.00765712	0.0878558	0.0878558	0.0878558	0.0878558	0.0878558	0.0878558	0.0878558	0.0878558	0.0878558	0.0605658	0.0656592	0.0622579	0.063891	0.0639557	0.0639557	0.0725322	0.0656592	0.0639557	0.0605658	0.063891	0.0639557	0.0656592	0	0	0	0	0	0	0	0.00458018	0.00458018	0.0672981	0.0639557	0.0639557	0.0673686	0.0673686
GXJX6_{SE}	0.00611628	0.00920271	0.0107531	0.00920271	0.0107531	0.0123083	0.0107531	0.0200613	0.0107383	0.0154113	0.00458018	0.00458018	0.00611628	0.0931939	0.0931939	0.0931939	0.0931939	0.0931939	0.0931939	0.0931939	0.0931939	0.0931939	0.0622579	0.0673686	0.0639557	0.0655916	0.0656592	0.0656592	0.0708051	0.0673686	0.0656592	0.0622579	0.0655916	0.0656592	0.0639557	0.00458018	0.00458018	0.00458018	0.00458018	0.00458018	0.00458018	0.00458018	0.00304879	0.00304879	0.0655916	0.0622579	0.0656592	0.0690839	0.0690839
GXJX7_{SE}	0.00611628	0.00920271	0.0107531	0.00920271	0.0107531	0.0123083	0.0107531	0.0200613	0.00764714	0.00919035	0.00458018	0.00458018	0.00611628	0.0896288	0.0896288	0.0896288	0.0896288	0.0896288	0.0896288	0.0896288	0.0896288	0.0896288	0.0555238	0.0605658	0.0571988	0.062196	0.0588795	0.0588795	0.0708051	0.0605658	0.0588795	0.0555238	0.062196	0.0588795	0.0605658	0.00458018	0.00458018	0.00458018	0.00458018	0.00458018	0.00458018	0.00458018	0.00304879	0.00304879	0.062196	0.0588795	0.0588795	0.0622579	0.0622579
GXJX8_{SE}	0.00765712	0.00765712	0.00920271	0.00765712	0.00920271	0.0107531	0.00920271	0.0184915	0.00919035	0.0138488	0.00304879	0.00611628	0.00458018	0.0896288	0.0896288	0.0896288	0.0896288	0.0896288	0.0896288	0.0896288	0.0896288	0.0896288	0.0639557	0.0690839	0.0656592	0.0672981	0.0673686	0.0673686	0.0725322	0.0690839	0.0673686	0.0639557	0.0672981	0.0673686	0.0656592	0.00611628	0.00611628	0.00611628	0.00611628	0.00611628	0.00611628	0.00611628	0.00458018	0.00458018	0.0672981	0.0639557	0.0673686	0.0708051	0.0708051
GXJX9_{SE}	0.00458018	0.00765712	0.00920271	0.00765712	0.00920271	0.0107531	0.00920271	0.0184915	0.00919035	0.0138488	0.00304879	0.00304879	0.00458018	0.0914082	0.0914082	0.0914082	0.0914082	0.0914082	0.0914082	0.0914082	0.0914082	0.0914082	0.0605658	0.0656592	0.0622579	0.063891	0.0639557	0.0639557	0.0690839	0.0656592	0.0639557	0.0605658	0.063891	0.0639557	0.0622579	0.00304879	0.00304879	0.00304879	0.00304879	0.00304879	0.00304879	0.00304879	0.00152207	0.00152207	0.063891	0.0605658	0.0639557	0.0673686	0.0673686
GZSB11_{SE}	0.00610868	0.00610868	0.00764714	0.00610868	0.00764714	0.00919035	0.00764714	0.0169163	0.00764068	0.0122775	0.00152149	0.00764714	0.00304588	0.0879466	0.0879466	0.0879466	0.0879466	0.0879466	0.0879466	0.0879466	0.0879466	0.0879466	0.0589395	0.0640242	0.0606286	0.0656592	0.0623236	0.0623236	0.0708854	0.0640242	0.0623236	0.0589395	0.0656592	0.0623236	0.0606286	0.00764714	0.00764714	0.00764714	0.00764714	0.00764714	0.00764714	0.00764714	0.00610868	0.00610868	0.0622579	0.0589395	0.0623236	0.0657307	0.0657307
GZSB12_{SE}	0.00458018	0.00458018	0.00611628	0.00458018	0.00611628	0.00765712	0.00611628	0.0153665	0.00610868	0.0107383	0	0.00611628	0.00152207	0.0896288	0.0896288	0.0896288	0.0896288	0.0896288	0.0896288	0.0896288	0.0896288	0.0896288	0.0605658	0.0656592	0.0622579	0.0672981	0.0639557	0.0639557	0.0725322	0.0656592	0.0639557	0.0605658	0.0672981	0.0639557	0.0622579	0.00611628	0.00611628	0.00611628	0.00611628	0.00611628	0.00611628	0.00611628	0.00458018	0.00458018	0.063891	0.0605658	0.0639557	0.0673686	0.0673686
GZSB13_{SE}	0.00458018	0.00458018	0.00611628	0.00458018	0.00611628	0.00765712	0.00611628	0.0153665	0.00610868	0.0107383	0	0.00611628	0.00152207	0.0896288	0.0896288	0.0896288	0.0896288	0.0896288	0.0896288	0.0896288	0.0896288	0.0896288	0.0605658	0.0656592	0.0622579	0.0672981	0.0639557	0.0639557	0.0725322	0.0656592	0.0639557	0.0605658	0.0672981	0.0639557	0.0622579	0.00611628	0.00611628	0.00611628	0.00611628	0.00611628	0.00611628	0.00611628	0.00458018	0.00458018	0.063891	0.0605658	0.0639557	0.0673686	0.0673686
GZSB14_{SE}	0.00458018	0.00458018	0.00611628	0.00458018	0.00611628	0.00765712	0.00611628	0.0153665	0.00610868	0.0107383	0	0.00611628	0.00152207	0.0896288	0.0896288	0.0896288	0.0896288	0.0896288	0.0896288	0.0896288	0.0896288	0.0896288	0.0605658	0.0656592	0.0622579	0.0672981	0.0639557	0.0639557	0.0725322	0.0656592	0.0639557	0.0605658	0.0672981	0.0639557	0.0622579	0.00611628	0.00611628	0.00611628	0.00611628	0.00611628	0.00611628	0.00611628	0.00458018	0.00458018	0.063891	0.0605658	0.0639557	0.0673686	0.0673686
GZSB15_{SE}	0.0201283	0.0201283	0.0217106	0.0201283	0.0217106	0.0232979	0.0217106	0.0279578	0.0185276	0.0201024	0.018551	0.018551	0.0201283	0.0877691	0.0877691	0.0877691	0.0877691	0.0877691	0.0877691	0.0877691	0.0877691	0.0877691	0.0606286	0.0657307	0.0623236	0.0673686	0.0640242	0.0640242	0.0760938	0.0657307	0.0640242	0.0606286	0.0673686	0.0640242	0.0657307	0.018551	0.018551	0.018551	0.018551	0.018551	0.018551	0.018551	0.0201283	0.0201283	0.0673686	0.0674431	0.0640242	0.0674431	0.0674431
GZSB16_{SE}	0.0201283	0.0201283	0.0217106	0.0201283	0.0217106	0.0232979	0.0217106	0.0279578	0.0185276	0.0201024	0.018551	0.018551	0.0201283	0.0877691	0.0877691	0.0877691	0.0877691	0.0877691	0.0877691	0.0877691	0.0877691	0.0877691	0.0606286	0.0657307	0.0623236	0.0673686	0.0640242	0.0640242	0.0760938	0.0657307	0.0640242	0.0606286	0.0673686	0.0640242	0.0657307	0.018551	0.018551	0.018551	0.018551	0.018551	0.018551	0.018551	0.0201283	0.0201283	0.0673686	0.0674431	0.0640242	0.0674431	0.0674431
GZSB17_{SE}	0.00458018	0.00458018	0.00611628	0.00458018	0.00611628	0.00765712	0.00611628	0.0153665	0.00610868	0.0107383	0	0.00611628	0.00152207	0.0896288	0.0896288	0.0896288	0.0896288	0.0896288	0.0896288	0.0896288	0.0896288	0.0896288	0.0605658	0.0656592	0.0622579	0.0672981	0.0639557	0.0639557	0.0725322	0.0656592	0.0639557	0.0605658	0.0672981	0.0639557	0.0622579	0.00611628	0.00611628	0.00611628	0.00611628	0.00611628	0.00611628	0.00611628	0.00458018	0.00458018	0.063891	0.0605658	0.0639557	0.0673686	0.0673686
GZSB18_{SE}	0.00610868	0.00610868	0.00764714	0.00610868	0.00764714	0.00919035	0.00764714	0.0169163	0.00764068	0.0122775	0.00152149	0.00764714	0.00304588	0.0913152	0.0913152	0.0913152	0.0913152	0.0913152	0.0913152	0.0913152	0.0913152	0.0913152	0.062196	0.0672981	0.063891	0.068941	0.0655916	0.0655916	0.0741829	0.0672981	0.0655916	0.062196	0.068941	0.0655916	0.063891	0.00764714	0.00764714	0.00764714	0.00764714	0.00764714	0.00764714	0.00764714	0.00610868	0.00610868	0.065528	0.062196	0.0655916	0.0690105	0.0690105
HNBW1_{SE}	0.0248568	0.0248568	0.0264517	0.0248568	0.0264517	0.0280517	0.0264517	0.0327338	0.0200801	0.0248269	0.0201024	0.023267	0.0216822	0.0912263	0.0912263	0.0912263	0.0912263	0.0912263	0.0912263	0.0912263	0.0912263	0.0912263	0.0605658	0.0622579	0.0588795	0.063891	0.0605658	0.0605658	0.0725322	0.0622579	0.0605658	0.0605658	0.063891	0.0605658	0.0622579	0.023267	0.023267	0.023267	0.023267	0.023267	0.023267	0.023267	0.0248568	0.0248568	0.063891	0.0605658	0.0605658	0.0639557	0.0639557
HNBW2_{SE}	0.0248568	0.0248568	0.0264517	0.0248568	0.0264517	0.0280517	0.0264517	0.0327338	0.0200801	0.0248269	0.0201024	0.023267	0.0216822	0.0912263	0.0912263	0.0912263	0.0912263	0.0912263	0.0912263	0.0912263	0.0912263	0.0912263	0.0605658	0.0622579	0.0588795	0.063891	0.0605658	0.0605658	0.0725322	0.0622579	0.0605658	0.0605658	0.063891	0.0605658	0.0622579	0.023267	0.023267	0.023267	0.023267	0.023267	0.023267	0.023267	0.0248568	0.0248568	0.063891	0.0605658	0.0605658	0.0639557	0.0639557
SXYX5_{SPA}	0.0557642	0.0625439	0.0642533	0.0625439	0.0642533	0.0659686	0.0642533	0.0656592	0.0607659	0.0624666	0.0574505	0.0574505	0.0557642	0.103606	0.103606	0.103606	0.103606	0.103606	0.103606	0.103606	0.103606	0.103606	0.0508652	0.0559073	0.0525403	0.0524725	0.0542209	0.0542209	0.0592971	0.0525403	0.0542209	0.0508652	0.0524725	0.0542209	0.0559073	0.0574505	0.0574505	0.0574505	0.0574505	0.0574505	0.0574505	0.0574505	0.0557642	0.0557642	0.057523	0.0575993	0.0542209	0.0575993	0.0575993
SXYX6_{SPA}	0.0574505	0.0642533	0.0659686	0.0642533	0.0659686	0.0676898	0.0659686	0.0673686	0.0624666	0.0641731	0.0591426	0.0591426	0.0574505	0.105425	0.105425	0.105425	0.105425	0.105425	0.105425	0.105425	0.105425	0.105425	0.0525403	0.0575993	0.0542209	0.0541503	0.0559073	0.0559073	0.0610007	0.0542209	0.0559073	0.0525403	0.0541503	0.0559073	0.0575993	0.0591426	0.0591426	0.0591426	0.0591426	0.0591426	0.0591426	0.0591426	0.0574505	0.0574505	0.0592179	0.0592971	0.0559073	0.0559073	0.0559073
SXYX8_{SPA}	0.0574505	0.0642533	0.0659686	0.0642533	0.0659686	0.0676898	0.0659686	0.0673686	0.0624666	0.0641731	0.0591426	0.0591426	0.0574505	0.105425	0.105425	0.105425	0.105425	0.105425	0.105425	0.105425	0.105425	0.105425	0.0525403	0.0575993	0.0542209	0.0541503	0.0559073	0.0559073	0.0610007	0.0542209	0.0559073	0.0525403	0.0541503	0.0559073	0.0575993	0.0591426	0.0591426	0.0591426	0.0591426	0.0591426	0.0591426	0.0591426	0.0574505	0.0574505	0.0592179	0.0592971	0.0559073	0.0559073	0.0559073
SXYX9_{SPA}	0.0574505	0.0642533	0.0659686	0.0642533	0.0659686	0.0676898	0.0659686	0.0673686	0.0624666	0.0641731	0.0591426	0.0591426	0.0574505	0.105425	0.105425	0.105425	0.105425	0.105425	0.105425	0.105425	0.105425	0.105425	0.0525403	0.0575993	0.0542209	0.0541503	0.0559073	0.0559073	0.0610007	0.0542209	0.0559073	0.0525403	0.0541503	0.0559073	0.0575993	0.0591426	0.0591426	0.0591426	0.0591426	0.0591426	0.0591426	0.0591426	0.0574505	0.0574505	0.0592179	0.0592971	0.0559073	0.0559073	0.0559073
SXYX10_{SPA}	0.0574505	0.0642533	0.0659686	0.0642533	0.0659686	0.0676898	0.0659686	0.0673686	0.0624666	0.0641731	0.0591426	0.0591426	0.0574505	0.105425	0.105425	0.105425	0.105425	0.105425	0.105425	0.105425	0.105425	0.105425	0.0525403	0.0575993	0.0542209	0.0541503	0.0559073	0.0559073	0.0610007	0.0542209	0.0559073	0.0525403	0.0541503	0.0559073	0.0575993	0.0591426	0.0591426	0.0591426	0.0591426	0.0591426	0.0591426	0.0591426	0.0574505	0.0574505	0.0592179	0.0592971	0.0559073	0.0559073	0.0559073
SXYX11_{SPA}	0.0574505	0.0642533	0.0659686	0.0642533	0.0659686	0.0676898	0.0659686	0.0673686	0.0624666	0.0641731	0.0591426	0.0591426	0.0574505	0.105425	0.105425	0.105425	0.105425	0.105425	0.105425	0.105425	0.105425	0.105425	0.0525403	0.0575993	0.0542209	0.0541503	0.0559073	0.0559073	0.0610007	0.0542209	0.0559073	0.0525403	0.0541503	0.0559073	0.0575993	0.0591426	0.0591426	0.0591426	0.0591426	0.0591426	0.0591426	0.0591426	0.0574505	0.0574505	0.0592179	0.0592971	0.0559073	0.0559073	0.0559073
SXYX13_{SPA}	0.0574505	0.0642533	0.0659686	0.0642533	0.0659686	0.0676898	0.0659686	0.0673686	0.0624666	0.0641731	0.0591426	0.0591426	0.0574505	0.105425	0.105425	0.105425	0.105425	0.105425	0.105425	0.105425	0.105425	0.105425	0.0525403	0.0575993	0.0542209	0.0541503	0.0559073	0.0559073	0.0610007	0.0542209	0.0559073	0.0525403	0.0541503	0.0559073	0.0575993	0.0591426	0.0591426	0.0591426	0.0591426	0.0591426	0.0591426	0.0591426	0.0574505	0.0574505	0.0592179	0.0592971	0.0559073	0.0559073	0.0559073
VNM-1_{SE}	0.00458018	0.00458018	0.00611628	0.00458018	0.00611628	0.00765712	0.00611628	0.0153665	0.00610868	0.0107383	0	0.00611628	0.00152207	0.0896288	0.0896288	0.0896288	0.0896288	0.0896288	0.0896288	0.0896288	0.0896288	0.0896288	0.0605658	0.0656592	0.0622579	0.0672981	0.0639557	0.0639557	0.0725322	0.0656592	0.0639557	0.0605658	0.0672981	0.0639557	0.0622579	0.00611628	0.00611628	0.00611628	0.00611628	0.00611628	0.00611628	0.00611628	0.00458018	0.00458018	0.063891	0.0605658	0.0639557	0.0673686	0.0673686
YNPB1_{SE}	0.0185797	0.0217443	0.0217443	0.0201595	0.0217443	0.0233341	0.0217443	0.0200772	0.0264929	0.0280955	0.0201595	0.0233341	0.0217443	0.0861454	0.0861454	0.0861454	0.0861454	0.0861454	0.0861454	0.0861454	0.0861454	0.0861454	0.0456273	0.0489168	0.0489168	0.0622374	0.0472693	0.0472693	0.0674063	0.0489168	0.0472693	0.0456273	0.0622374	0.0472693	0.0456273	0.0233341	0.0233341	0.0233341	0.0233341	0.0233341	0.0233341	0.0233341	0.0217443	0.0217443	0.0472363	0.0472693	0.0472693	0.0505697	0.0505697
Notes：SE, Sclomina erinacea Stål, 1861; SG, Sclomina guangxiensis Ren, 2001; SP, Sclomina pallens sp. nov.; SX, Sclomina xingrensis sp. nov.; SPA, Sclomina parva sp. nov.
[truncated: 258 more columns]

## Sheet: Table S4
Table S4. Pairwise genetic divergence (Kimura two-parameter) within and between 30 sampling groups of the genus Sclomina using cytochrome c oxidase subunit I gene sequence
Sample code	Distance within sampling group	Distance between sampling groups
		AHFY	FJQZ	FJWY	GDMZ	GDQY	GDSG	GXJX	GXLZ	GXTL	GXYL	GZAL	GZJP	GZLP	GZXR	GZLS	GZML	GZSB	HNBW	HNCD	JXJG	JXNC	SCYA	SXYX	TW	TWNT	TWPD	VNM	YNPB	ZJLS	ZJZC
AHFY	0.00458865
FJQZ	n/c	0.00673642
FJWY	0.00159549	0.00757974	0.00545721
GDMZ	0.00835305	0.00786175	0.00680525	0.00820837
GDQY	0.00639217	0.0072325	0.00861807	0.0103852	0.0085705
GDSG	0.0153886	0.0131232	0.0133332	0.0156329	0.0135629	0.0112061
GXJX	0.00786153	0.00716435	0.00991336	0.0115556	0.0103419	0.00822355	0.0144884
GXLZ	0	0.0906965	0.0914082	0.0936931	0.0908911	0.0900179	0.0912866	0.0898197
GXTL	0.0104533	0.0642702	0.0655223	0.0677115	0.0688176	0.0662608	0.0659861	0.0646053	0.0929794
GXYL	0.00178118	0.00731757	0.0104086	0.0124065	0.0108438	0.0076382	0.0147744	0.00566566	0.0886452	0.0638523
GZAL	0.00652999	0.0638949	0.0648068	0.0671548	0.0681419	0.0661471	0.0643899	0.0650018	0.091199	0.00940542	0.0647383
GZJP	0.00105101	0.00322266	0.00511777	0.00709547	0.00613112	0.00544981	0.0110219	0.0057189	0.0897978	0.0648848	0.00619322	0.0645687
GZLP	0.00327639	0.00512026	0.00696106	0.00894594	0.00744	0.00616624	0.0117301	0.00697648	0.090277	0.0656984	0.00706698	0.0655269	0.00268541
GZXR	0.00207393	0.0602795	0.0612481	0.0602848	0.0639257	0.0626934	0.0643778	0.060882	0.0974501	0.0567446	0.0608699	0.0551445	0.0614964	0.0620254
GZLS	0.00213698	0.00384546	0.00507014	0.00694843	0.00646668	0.00613484	0.011645	0.00621756	0.0901824	0.0649543	0.00674125	0.0648227	0.00167012	0.00345204	0.0609315
GZML	n/c	0.00274811	0.00458018	0.00655611	0.00570415	0.00515265	0.0107378	0.00528484	0.0896288	0.064609	0.00577493	0.0642346	0.000533366	0.00235907	0.0612481	0.0011505
GZSB	0.00579548	0.00570918	0.00786963	0.00932707	0.00839068	0.00748823	0.0128187	0.00740993	0.0893191	0.064709	0.00813273	0.0645303	0.00370133	0.0052991	0.060978	0.0042218	0.00326089
HNBW	0	0.022955	0.0216822	0.0269049	0.024178	0.0210783	0.0258803	0.023282	0.0912263	0.0622586	0.0236202	0.0619689	0.0203371	0.0208214	0.0527964	0.0210451	0.0201024	0.0221432
HNCD	0.00765712	0.00658849	0.00843469	0.0104251	0.00866827	0.00669127	0.0120339	0.00810012	0.0905185	0.0665797	0.00843098	0.066507	0.00420174	0.00535295	0.0629557	0.00483015	0.00381918	0.00631316	0.0208923
JXJG	0.00463203	0.00645714	0.00425351	0.0065564	0.00686452	0.00730142	0.0121103	0.00891195	0.0919565	0.0671673	0.0092477	0.0666214	0.00465095	0.00608608	0.0622978	0.00482759	0.00419954	0.00717831	0.0221718	0.0068916
JXNC	0.00547593	0.00863869	0.00513229	0.00728069	0.0087815	0.010561	0.0150195	0.0118243	0.0938562	0.0673363	0.0123352	0.066689	0.00701465	0.00878951	0.0662075	0.00697498	0.00648735	0.0097665	0.0247456	0.0103548	0.00636542
SCYA	n/c	0.0210777	0.0248902	0.0237491	0.0223871	0.0197206	0.0237799	0.0185884	0.089539	0.0635034	0.0204799	0.0643006	0.0202051	0.0205612	0.0613308	0.0201402	0.0201283	0.0171999	0.032929	0.0193396	0.0226386	0.0263622
SXYX	0.00027674	0.059334	0.0640979	0.0662933	0.0643504	0.060854	0.0645144	0.0590025	0.105259	0.0553585	0.0586128	0.0566918	0.0590668	0.058529	0.0848908	0.0595748	0.0589887	0.059465	0.0640979	0.060686	0.0623411	0.0619738	0.0590638
TW	0.0191901	0.0276195	0.0270976	0.027673	0.027923	0.0279767	0.0312645	0.0290906	0.0951389	0.0680369	0.0303969	0.0680428	0.0262446	0.0273134	0.0606951	0.0260442	0.0260104	0.0268922	0.0326315	0.0278627	0.0263734	0.0286886	0.0318737	0.0678375
TWNT	0.00673714	0.0309469	0.0309438	0.0330153	0.0311736	0.0301183	0.0320524	0.0316673	0.0983664	0.0659321	0.0329176	0.0662642	0.0294121	0.0300672	0.0601608	0.0290754	0.029335	0.0295161	0.0325578	0.0301394	0.0297097	0.032556	0.0309863	0.0668303	0.0146029
TWPD	0.0207895	0.0309645	0.0307467	0.0317479	0.0309764	0.030521	0.0331824	0.0315907	0.0996226	0.0679676	0.0327213	0.0680569	0.0293208	0.0298686	0.0631705	0.0291062	0.0291372	0.0296769	0.0334471	0.030477	0.0296435	0.0322346	0.0329483	0.0675662	0.0197241	0.0151054
VNM	n/c	0.00274811	0.00458018	0.00655611	0.00570415	0.00515265	0.0107378	0.00528484	0.0896288	0.064609	0.00577493	0.0642346	0.000533366	0.00235907	0.0612481	0.0011505	0	0.00326089	0.0201024	0.00381918	0.00419954	0.00648735	0.0201283	0.0589887	0.0260104	0.029335	0.0291372
YNPB	n/c	0.0198446	0.0201595	0.0221952	0.0244883	0.024115	0.0248885	0.0228064	0.0861454	0.0511223	0.0229808	0.0486385	0.0205539	0.0223284	0.0511414	0.0207054	0.0201595	0.021923	0.0377695	0.0241367	0.0230296	0.0244314	0.0313161	0.0641209	0.0372924	0.0384168	0.0399713	0.0201595
ZJLS	n/c	0.0104478	0.0123083	0.0143134	0.0116459	0.0105507	0.0143636	0.0112791	0.0896288	0.0676445	0.0110987	0.0670754	0.00804228	0.00836053	0.0629557	0.00862644	0.00765712	0.00990601	0.0248568	0.00997791	0.0110558	0.0142414	0.0217106	0.0640979	0.031888	0.034177	0.0339812	0.00765712	0.024929
ZJZC	0.0030706	0.0075639	0.00566248	0.00243434	0.00822838	0.010235	0.0154086	0.0112321	0.0930486	0.0674705	0.0120185	0.0669032	0.00693414	0.00872728	0.0604638	0.0068354	0.00640067	0.00913174	0.0265075	0.0102684	0.00662925	0.00741146	0.0233532	0.0658652	0.0278859	0.033092	0.0318645	0.00640067	0.0221524	0.0134674
