# Supplementary material for: Integrative Taxonomy of the Spinous Assassin Bug Genus Sclomina (Heteroptera: Reduviidae: Harpactorinae) Reveals Three Cryptic Species Based on DNA Barcoding and Morphological Evidence
Source: Insects. 2021 Mar 16;12(3):251. doi: 10.3390/insects12030251 (PMC8001484; doi:10.3390/insects12030251)
Supplement: Supplementary file 1 [file insects-12-00251-s001.zip › Alignment S1. Alignment of COI dataset.txt]

>AHFY4
AACTCTATATTTTTTTCTAGGTTCCTGAGCAGGTGTAGTAGGGACTTCACTGAGATGGATGATTCGAATTGAACTAGGGACTCCTGGCTCTTTTATCGGTAACGATCAAATTTATAATGTATTCGTTACTGCTCACGCATTTATTATAATCTTCTTTATAGTTATACCCATTATAATTGGAGGATTTGGCAATTGATTAGTACCTTTAATAATTGGTGCCCCAGATATAGCATTCCCCCGAATAAACAATATAAGATTTTGATTATTACCACCATCCCTAACACTCCTTCTCGTAAGAAGAATTGCTGAAGGTGGTGCAGGGACCGGGTGAACCGTATATCCTCCACTATCTAGCAACATTGCACACAGAGGTGCATCTGTAGATTTAGCCATCTTTTCCTTACATTTAGCAGGTGTTTCATCAATTTTAGGAGCTGTTAATTTTATTTCAACAATTATTAATATACGACCAGCAGGAATAACTCCTGAACGAATTCCTCTATTTGTATGATCTGTTGGAATTACAGCTCTTCTATTATTATTATCATTACCAGTATTAGCTGGAGCAATCACTATATTACTAACAGATCGAAACTTTAATACTTCATTCTTTGATCCTTCAGGCGGTGGTGATCCAATTTTATATCAACATTTATTC
>AHFY5
AACTCTATATTTTTTTTTAGGTTCCTGAGCAGGTGTAGTAGGGACTTCACTGAGATGGATGATTCGAATTGAACTAGGGACTCCTGGCTCTTTTATCGGTAACGATCAAATTTATAATGTATTCGTTACTGCTCACGCATTTATTATAATCTTCTTTATAGTTATACCCATTATAATTGGAGGATTTGGCAATTGATTAGTACCTTTAATAATTGGTGCCCCAGATATAGCATTCCCCCGAATAAACAATATAAGATTTTGATTATTACCACCATCCCTAACACTCCTTCTCGTAAGAAGAATTGCTGAAGGTGGTGCAGGGACCGGGTGAACCGTATATCCTCCACTATCTAGTAACATTGCACACAGAGGTGCATCTGTAGATTTAGCCATCTTTTCCTTACATTTAGCAGGTGTTTCATCAATTTTAGGAGCTGTTAATTTTATTTCAACAATTATTAATATACGACCAGCAGGAATAACTCCTGAACGAATTCCTTTATTTGTATGATCTGTCGGAATTACAGCTCTTCTATTATTATTATCATTGCCAGTATTAGCTGGAGCAATCACTATATTACTAACAGATCGAAACTTTAATACTTCATTCTTTGATCCTTCAGGCGGTGGCGATCCAATTTTATATCAACATTTATTC
>FJWY3
AACTCTATATTTTTTTTTAGGTTCCTGAGCAGGTGTAGTAGGGACTTCACTGAGATGGATGATTCGAATTGAACTAGGGACTCCTGGCTCTTTTATCGGTAACGATCAAATTTATAATGTATTCGTTACTGCTCACGCATTTATTATAATCTTCTTTATAGTTATACCCATTATAATTGGAGGATTTGGCAATTGATTAGTACCTTTAATAATTGGTGCCCCAGATATAGCATTCCCCCGAATAAACAATATAAGATTTTGATTATTACCACCATCCCTAACACTCCTTCTCGTAAGAAGAATTGCTGAAGGTGGTGCAGGGACCGGGTGAACCGTATATCCCCCACTATCTAGTAACATTGCACACAGAGGTGCATCTGTAGATTTAGCCATCTTTTCCTTACATTTAGCAGGTGTTTCATCAATTTTAGGAGCTGTTAATTTTATTTCAACAATTATTAATATACGACCAGCAGGAATAACTCCTGAACGAATTCCTTTATTTGTATGATCTGTCGGAATTACAGCTCTTCTATTATTATTATCATTGCCAGTATTAGCTGGAGCAATCACTATATTACTAACAGATCGAAACTTTAATACTTCATTCTTTGATCCTTCAGGCGGTGGCGATCCAATTTTATATCAACATTTATTC
>FJWY4
AACTCTATATTTTTTTTTAGGTTCCTGAGCAGGTGTAGTAGGGACTTCACTGAGATGGATGATTCGAATTGAACTAGGGACTCCTGGCTCTTTTATCGGTAACGATCAAATTTATAATGTATTCGTTACTGCTCACGCATTTATTATAATCTTCTTTATAGTTATACCCATTATAATTGGAGGATTTGGCAATTGATTAGTACCTTTAATAATTGGTGCCCCAGATATAGCATTCCCCCGAATAAACAATATAAGATTTTGATTATTACCACCATCCCTAACACTCCTTCTCGTAAGAAGAATTGCTGAAGGTGGTGCAGGGACCGGGTGAACCGTATATCCCCCACTATCTAGTAACATTGCACACAGAGGTGCATCTGTAGATTTAGCCATCTTTTCCTTACATTTAGCAGGTGTTTCATCAATTTTAGGAGCTGTTAATTTTATTTCAACAATTATTAATATACGACCAGCAGGAATAACTCCTGAACGAATTCCTTTATTTGTATGATCTGTCGGAATTACAGCTCTTCTATTATTATTATCATTGCCAGTATTAGCTGGAGCAATCACTATATTACTAACAGATCGAAACTTTAATACTTCATTCTTTGATCCTTCAGGCGGTGGTGATCCAATTTTATATCAACATTTATTC
>FJWY5
AACTCTATATTTTTTTTTAGGTTCCTGAGCAGGTGTAGTAGGGACTTCACTGAGATGGATGATTCGAATTGAACTAGGGACTCCTGGCTCTTTTATCGGTAACGATCAAATTTATAATGTATTCGTTACTGCTCACGCATTTATTATAATCTTCTTTATAGTTATACCCATTATAATTGGAGGATTTGGCAATTGATTAGTACCTTTAATAATTGGTGCCCCAGATATAGCATTCCCCCGAATAAACAATATAAGATTTTGATTATTACCACCATCCCTAACACTCCTTCTCGTAAGAAGAATTGCTGAAGGTGGTGCAGGGACCGGGTGAACCGTATATCCCCCACTATCTAGTAACATTGCACACAGAGGTGCATCTGTAGATTTAGCCATCTTTTCCTTACATTTAGCAGGTGTTTCATCAATTTTAGGAGCTGTTAATTTTATTTCAACAATTATTAATATACGACCAGCAGGAATAACTCCTGAACGAATTCCTTTATTTGTATGATCTGTCGGAATTACAGCTCTTCTATTATTATTATCATTGCCAGTATTAGCTGGAGCAATCACTATATTACTAACAGATCGAAACTTTAATACTTCATTCTTTGATCCTTCAGGCGGTGGCGATCCAATTTTATATCAACATTTATTC
>FJWY6
AACTCTATATTTTTTTTTAGGTTCCTGAGCAGGTGTAGTAGGGACTTCACTGAGATGGATGATTCGAATTGAACTAGGGACTCCTGGCTCTTTTATCGGTAACGATCAAATTTATAATGTATTCGTTACTGCTCACGCATTTATTATAATCTTCTTTATAGTTATACCCATTATAATTGGAGGATTTGGCAATTGATTAGTACCTTTAATAATTGGTGCCCCAGATATAGCATTCCCCCGAATAAACAATATAAGATTTTGATTATTACCACCATCCCTAACACTCCTTCTCGTAAGAAGAATTGCTGAAGGTGGTGCAGGGACCGGGTGAACCGTATATCCCCCACTATCTAGTAACATTGCACACAGAGGTGCATCTGTAGATTTAGCCATCTTTTCTTTACATTTAGCAGGTGTTTCATCAATTTTAGGAGCTGTTAATTTTATTTCAACAATTATTAATATACGACCAGCAGGAATAACTCCTGAACGAATTCCTTTATTTGTATGATCTGTCGGAATTACAGCTCTTCTATTATTATTATCATTGCCAGTATTAGCTGGAGCAATCACTATATTACTAACAGATCGAAACTTTAATACTTCATTCTTTGATCCTTCAGGCGGTGGCGATCCAATTTTATATCAACATTTATTC
>FJWY7
AACTCTATATTTTTTTTTAGGTTCCTGAGCAGGTGTAGTAGGGACTTCACTGAGATGGATGATTCGAATTGAACTAGGGACTCCTGGCTCTTTTATCGGTAACGATCAAATTTATAATGTATTCGTTACTGCTCACGCATTTATTATAATCTTCTTTATAGTTATACCCATTATAATTGGAGGATTTGGCAATTGATTAGTACCTTTAATAATTGGTGCCCCAGATATAGCATTCCCCCGAATAAACAATATAAGATTTTGATTATTACCACCATCCCTAACACTCCTTCTCGTAAGAAGAATTGCTGAAGGTGGTGCAGGGACCGGGTGAACCGTATATCCCCCACTATCTAGTAACATTGCACACAGAGGTGCATCTGTAGATTTAGCCATCTTTTCCTTACATTTAGCAGGTGTTTCATCAATTTTAGGAGCTGTTAATTTTATTTCAACAATTATTAATATACGACCAGCAGGAATAACTCCTGAACGAATTCCTTTATTTGTATGATCTGTCGGAATTACAGCTCTTCTATTATTATTATCATTGCCAGTATTAGCTGGAGCAATCACTATATTACTAACAGATCGAAACTTTAATACTTCATTCTTTGATCCTTCAGGCGGTGGCGATCCAATTTTATATCAACATTTATTC
>GDSG1
AACTCTATATTTTTTTTTAGGTTCCTGAGCAGGTGTAGTAGGGACTTCACTGAGATGGATGATTCGAATTGAACTGGGGACTCCTGGCTCTTTTATCGGTAACGATCAAATTTATAATGTATTCGTTACTGCTCACGCATTTATTATAATCTTCTTTATAGTTATACCCATTATAATTGGAGGATTTGGCAATTGATTAGTACCTTTAATAATTGGTGCCCCAGATATAGCATTCCCCCGAATAAACAATATAAGATTTTGATTATTACCACCATCCCTAACACTCCTTCTCGTAAGAAGAATTGCTGAAGGTGGTGCAGGGACCGGGTGAACCGTATATCCTCCACTATCTAGTAACATTGCACACAGAGGTGCATCTGTAGATTTAGCCATCTTTTCCTTACATTTAGCAGGTGTTTCATCAATTTTAGGAGCTGTTAATTTTATTTCAACAATTATTAATATACGACCAGCAGGAATAACTCCTGAACGAATTCCTCTATTTGTATGATCTGTCGGAATTACAGCTCTTCTATTATTATTATCATTACCAGTATTAGCTGGAGCAATTACTATATTATTAACTGATCGAAACTTTAATACTTCTTTCTTTGACCCATCTGGTGGTGGTGATCCAATTTTATATCAACATTTATTT
>GDSG2
AACTCTATATTTTTTTTTAGGTTCCTGAGCAGGTGTAGTAGGGACTTCACTGAGATGGATGATTCGAATTGAACTGGGAACTCCTGGCTCTTTTATCGGTAACGATCAAATTTATAATGTATTCGTTACTGCTCACGCATTTATTATAATCTTCTTTATAGTTATACCCATTATAATTGGAGGATTTGGCAATTGATTAGTACCTTTAATAATTGGTGCCCCAGATATAGCATTCCCCCGAATAAACAATATAAGATTTTGATTATTACCACCATCCCTAACACTCCTTCTCGTAAGAAGAATTGCTGAAGGTGGTGCAGGGACCGGGTGAACCGTATATCCTCCACTATCTAGTAACATTGCACACAGAGGTGCATCTGTAGATTTAGCCATCTTTTCCTTACATTTAGCAGGTGTTTCCTCAATTTTAGGAGCTGTTAATTTTATTTCAACAATTATTAATATACGACCAGCAGGAATAACTCCTGAACGAATTCCTCTATTTGTATGATCTGTCGGAATTACAGCTCTTCTATTATTATTATCATTACCAGTATTAGCTGGAGCAATCACTATATTACTAACAGATCGAAACTTTAATACTTCATTCTTTGATCCTTCAGGCGGTGGCGATCCAATTTTATATCAACATTTATTC
>GDSG5
AACTCTATATTTTTTTTTAGGTTCCTGAGCAGGTGTAGTAGGGACTTCACTGAGATGGATGATTCGAATTGAACTGGGAACTCCTGGCTCTTTTATCGGTAACGATCAAATTTATAATGTATTCGTTACTGCTCACGCATTTATTATAATCTTCTTTATAGTTATACCCATTATAATTGGAGGATTTGGAAATTGATTAGTACCTTTAATAATCGGTGCCCCAGATATAGCATTCCCCCGAATAAACAATATAAGATTTTGATTATTACCACCATCCCTAACACTCCTTCTCGTAAGAAGAATTGCTGAAGGTGGTGCAGGGACCGGATGAACCGTATATCCTCCACTATCTAGTAACATTGCACACAGAGGTGCATCTGTAGATTTAGCCATCTTTTCCTTACATTTAGCAGGTGTTTCATCAATTTTAGGAGCTGTTAATTTTATTTCAACAATTATTAATATACGACCAGCAGGAATAACTCCTGAACGAATTCCTCTATTTGTATGATCTGTCGGAATTACAGCTCTTCTATTATTATTATCATTACCAGTATTAGCTGGAGCAATTACTATATTACTAACAGATCGAAACTTTAATACTTCATTCTTTGATCCTTCAGGCGGTGGCGATCCAATTTTATATCAACATTTATTC
>GXJX1
AACTCTATATTTTTTTTTAGGTTCCTGAGCAGGTGTAGTAGGGACTTCACTGAGATGGATGATTCGAATTGAACTAGGGACTCCTGGCTCTTTTATCGGTAACGATCAAATTTATAATGTATTCGTTACTGCTCACGCATTTATTATAATCTTCTTTATAGTTATACCCATTATAATTGGAGGATTTGGCAATTGATTAGTACCTTTAATAATTGGTGCCCCAGATATAGCATTCCCCCGAATAAACAATATAAGATTTTGATTATTACCACCATCCCTAACACTCCTTCTCGTAAGAAGAATTGCTGAAGGTGGTGCAGGGACCGGGTGAACCGTATATCCTCCACTATCTAGTAACATTGCACACAGAGGTGCATCTGTAGATTTAGCCATCTTTTCCTTACATTTAGCAGGTGTTTCATCAATTTTAGGAGCTGTTAATTTTATTTCAACAATTATTAATATACGACCAGCAGGAATAACTCCTGAACGAATTCCTCTATTTGTATGATCTGTCGGAATTACAGCTCTTCTATTATTATTATCATTACCAGTATTAGCTGGAGCAATCACTATATTACTAACAGATCGAAACTTTAATACTTCATTCTTTGATCCTTCAGGCGGTGGTGATCCAATTTTATATCAACATTTATTC
>GXJX2
AACTCTATATTTTTTTTTAGGTTCCTGAGCAGGTGTAGTAGGGACTTCACTGAGATGGATGATTCGAATTGAACTAGGAACTCCTGGCTCTTTTATCGGTAACGATCAAATTTATAATGTATTCGTTACTGCTCACGCATTTATTATAATCTTCTTTATAGTTATACCCATTATAATTGGAGGATTTGGCAATTGATTAGTACCTTTAATAATTGGTGCCCCAGATATAGCATTCCCCCGAATAAACAATATAAGATTTTGATTATTACCACCATCCCTAACACTCCTTCTCGTAAGAAGAATTGCTGAAGGTGGTGCAGGGACCGGGTGAACCGTGTATCCTCCACTATCTAGTAACATTGCACACAGAGGTGCATCTGTAGATTTAGCCATCTTTTCCTTACATTTAGCAGGTGTTTCATCAATTTTAGGAGCTGTTAATTTTATTTCAACAATTATTAATATACGACCAGCAGGAATAACTCCTGAACGAATTCCTCTATTTGTATGATCTGTTGGAATTACAGCTCTTCTATTATTATTATCATTACCAGTATTAGCTGGAGCAATCACCATATTACTAACAGATCGAAACTTTAATACTTCATTCTTTGATCCTTCAGGCGGTGGTGATCCAATTTTATATCAACATTTATTC
>GXJX3
AACTCTATATTTTTTTTTAGGTTCCTGAGCAGGTGTAGTAGGGACTTCACTGAGATGGATGATTCGAATTGAACTAGGGACTCCTGGCTCTTTTATCGGTAACGATCAAATTTATAATGTATTCGTTACTGCTCACGCATTTATTATAATCTTCTTTATAGTTATACCCATTATAATTGGAGGATTTGGCAATTGATTAGTACCTTTGATAATTGGTGCCCCAGATATAGCATTCCCCCGAATAAACAATATAAGATTTTGATTATTACCACCATCCCTAACACTCCTTCTCGTAAGAAGAATTGCTGAAGGTGGTGCAGGGACCGGGTGAACCGTATATCCTCCACTATCTAGTAACATTGCACACAGAGGTGCATCTGTAGATTTAGCCATCTTTTCCTTACATTTAGCAGGTGTTTCATCAATTTTAGGAGCTGTTAATTTTATTTCAACAATTATTAATATACGACCAGCAGGAATAACTCCTGAACGAATTCCTCTATTTGTATGATCTGTCGGAATTACAGCTCTTCTATTATTATTATCATTACCAGTATTAGCTGGAGCAATCACTATATTACTAACAGATCGAAACTTTAATACTTCATTCTTTGATCCTTCAGGCGGTGGTGATCCAATTTTATATCAACATTTATTC
>GXLZ1
AACTCTGTATTTTTTACTAGGTTCCTGAGCAGGTGTAGTGGGGACTTCACTGAGATGAATGATTCGAATTGAACTTGGAACTCCAGGTTCCTTTATTGGTAACGATCAAATTTATAATGTATTCGTTACTGCTCACGCATTCATTATAATCTTCTTTATAGTTATACCTATTATAATCGGAGGCTTTGGTAACTGACTAGTACCTTTAATAATTGGTGCTCCAGACATAGCATTCCCTCGAATAAACAATATAAGATTTTGATTATTACCACCATCTTTAACACTCCTTCTAGTAAGAAGAATTGCTGAAGGAGGAGCAGGGACTGGTTGAACTGTTTACCCTCCATTATCTAGTAATATTGCACATAGAGGTGCATCCGTAGATTTAGCTATCTTTTCCCTCCATTTAGCAGGTGTCTCATCAATTTTAGGAGCAGTTAACTTTATTTCAACAATTATTAATATACGACCAGCAGGAATAACTCCTGAACGAATCCCGTTATTTGTATGATCTGTCGGAATTACAGCCCTTCTTTTACTATTATCATTACCAGTTTTAGCTGGAGCAATTACCATATTATTAACTGATCGAAACTTTAATACTTCATTCTTTGATCCCTCAGGCGGTGGTGATCCAATTTTATATCAACACCTATTC
>GXLZ2
AACTCTGTATTTTTTACTAGGTTCCTGAGCAGGTGTAGTGGGGACTTCACTGAGATGAATGATTCGAATTGAACTTGGAACTCCAGGTTCCTTTATTGGTAACGATCAAATTTATAATGTATTCGTTACTGCTCACGCATTCATTATAATCTTCTTTATAGTTATACCTATTATAATCGGAGGCTTTGGTAACTGACTAGTACCTTTAATAATTGGTGCTCCAGACATAGCATTCCCTCGAATAAACAATATAAGATTTTGATTATTACCACCATCTTTAACACTCCTTCTAGTAAGAAGAATTGCTGAAGGAGGAGCAGGGACTGGTTGAACTGTTTACCCTCCATTATCTAGTAATATTGCACATAGAGGTGCATCCGTAGATTTAGCTATCTTTTCCCTCCATTTAGCAGGTGTCTCATCAATTTTAGGAGCAGTTAACTTTATTTCAACAATTATTAATATACGACCAGCAGGAATAACTCCTGAACGAATCCCGTTATTTGTATGATCTGTCGGAATTACAGCCCTTCTTTTACTATTATCATTACCAGTTTTAGCTGGAGCAATTACCATATTATTAACTGATCGAAACTTTAATACTTCATTCTTTGATCCCTCAGGCGGTGGTGATCCAATTTTATATCAACACCTATTC
>GXLZ4
AACTCTGTATTTTTTACTAGGTTCCTGAGCAGGTGTAGTGGGGACTTCACTGAGATGAATGATTCGAATTGAACTTGGAACTCCAGGTTCCTTTATTGGTAACGATCAAATTTATAATGTATTCGTTACTGCTCACGCATTCATTATAATCTTCTTTATAGTTATACCTATTATAATCGGAGGCTTTGGTAACTGACTAGTACCTTTAATAATTGGTGCTCCAGACATAGCATTCCCTCGAATAAACAATATAAGATTTTGATTATTACCACCATCTTTAACACTCCTTCTAGTAAGAAGAATTGCTGAAGGAGGAGCAGGGACTGGTTGAACTGTTTACCCTCCATTATCTAGTAATATTGCACATAGAGGTGCATCCGTAGATTTAGCTATCTTTTCCCTCCATTTAGCAGGTGTCTCATCAATTTTAGGAGCAGTTAACTTTATTTCAACAATTATTAATATACGACCAGCAGGAATAACTCCTGAACGAATCCCGTTATTTGTATGATCTGTCGGAATTACAGCCCTTCTTTTACTATTATCATTACCAGTTTTAGCTGGAGCAATTACCATATTATTAACTGATCGAAACTTTAATACTTCATTCTTTGATCCCTCAGGCGGTGGTGATCCAATTTTATATCAACACCTATTC
>GXLZ5
AACTCTGTATTTTTTACTAGGTTCCTGAGCAGGTGTAGTGGGGACTTCACTGAGATGAATGATTCGAATTGAACTTGGAACTCCAGGTTCCTTTATTGGTAACGATCAAATTTATAATGTATTCGTTACTGCTCACGCATTCATTATAATCTTCTTTATAGTTATACCTATTATAATCGGAGGCTTTGGTAACTGACTAGTACCTTTAATAATTGGTGCTCCAGACATAGCATTCCCTCGAATAAACAATATAAGATTTTGATTATTACCACCATCTTTAACACTCCTTCTAGTAAGAAGAATTGCTGAAGGAGGAGCAGGGACTGGTTGAACTGTTTACCCTCCATTATCTAGTAATATTGCACATAGAGGTGCATCCGTAGATTTAGCTATCTTTTCCCTCCATTTAGCAGGTGTCTCATCAATTTTAGGAGCAGTTAACTTTATTTCAACAATTATTAATATACGACCAGCAGGAATAACTCCTGAACGAATCCCGTTATTTGTATGATCTGTCGGAATTACAGCCCTTCTTTTACTATTATCATTACCAGTTTTAGCTGGAGCAATTACCATATTATTAACTGATCGAAACTTTAATACTTCATTCTTTGATCCCTCAGGCGGTGGTGATCCAATTTTATATCAACACCTATTC
>GXLZ6
AACTCTGTATTTTTTACTAGGTTCCTGAGCAGGTGTAGTGGGGACTTCACTGAGATGAATGATTCGAATTGAACTTGGAACTCCAGGTTCCTTTATTGGTAACGATCAAATTTATAATGTATTCGTTACTGCTCACGCATTCATTATAATCTTCTTTATAGTTATACCTATTATAATCGGAGGCTTTGGTAACTGACTAGTACCTTTAATAATTGGTGCTCCAGACATAGCATTCCCTCGAATAAACAATATAAGATTTTGATTATTACCACCATCTTTAACACTCCTTCTAGTAAGAAGAATTGCTGAAGGAGGAGCAGGGACTGGTTGAACTGTTTACCCTCCATTATCTAGTAATATTGCACATAGAGGTGCATCCGTAGATTTAGCTATCTTTTCCCTCCATTTAGCAGGTGTCTCATCAATTTTAGGAGCAGTTAACTTTATTTCAACAATTATTAATATACGACCAGCAGGAATAACTCCTGAACGAATCCCGTTATTTGTATGATCTGTCGGAATTACAGCCCTTCTTTTACTATTATCATTACCAGTTTTAGCTGGAGCAATTACCATATTATTAACTGATCGAAACTTTAATACTTCATTCTTTGATCCCTCAGGCGGTGGTGATCCAATTTTATATCAACACCTATTC
>GXLZ8
AACTCTGTATTTTTTACTAGGTTCCTGAGCAGGTGTAGTGGGGACTTCACTGAGATGAATGATTCGAATTGAACTTGGAACTCCAGGTTCCTTTATTGGTAACGATCAAATTTATAATGTATTCGTTACTGCTCACGCATTCATTATAATCTTCTTTATAGTTATACCTATTATAATCGGAGGCTTTGGTAACTGACTAGTACCTTTAATAATTGGTGCTCCAGACATAGCATTCCCTCGAATAAACAATATAAGATTTTGATTATTACCACCATCTTTAACACTCCTTCTAGTAAGAAGAATTGCTGAAGGAGGAGCAGGGACTGGTTGAACTGTTTACCCTCCATTATCTAGTAATATTGCACATAGAGGTGCATCCGTAGATTTAGCTATCTTTTCCCTCCATTTAGCAGGTGTCTCATCAATTTTAGGAGCAGTTAACTTTATTTCAACAATTATTAATATACGACCAGCAGGAATAACTCCTGAACGAATCCCGTTATTTGTATGATCTGTCGGAATTACAGCCCTTCTTTTACTATTATCATTACCAGTTTTAGCTGGAGCAATTACCATATTATTAACTGATCGAAACTTTAATACTTCATTCTTTGATCCCTCAGGCGGTGGTGATCCAATTTTATATCAACACCTATTC
>GXLZ9
AACTCTGTATTTTTTACTAGGTTCCTGAGCAGGTGTAGTGGGGACTTCACTGAGATGAATGATTCGAATTGAACTTGGAACTCCAGGTTCCTTTATTGGTAACGATCAAATTTATAATGTATTCGTTACTGCTCACGCATTCATTATAATCTTCTTTATAGTTATACCTATTATAATCGGAGGCTTTGGTAACTGACTAGTACCTTTAATAATTGGTGCTCCAGACATAGCATTCCCTCGAATAAACAATATAAGATTTTGATTATTACCACCATCTTTAACACTCCTTCTAGTAAGAAGAATTGCTGAAGGAGGAGCAGGGACTGGTTGAACTGTTTACCCTCCATTATCTAGTAATATTGCACATAGAGGTGCATCCGTAGATTTAGCTATCTTTTCCCTCCATTTAGCAGGTGTCTCATCAATTTTAGGAGCAGTTAACTTTATTTCAACAATTATTAATATACGACCAGCAGGAATAACTCCTGAACGAATCCCGTTATTTGTATGATCTGTCGGAATTACAGCCCTTCTTTTACTATTATCATTACCAGTTTTAGCTGGAGCAATTACCATATTATTAACTGATCGAAACTTTAATACTTCATTCTTTGATCCCTCAGGCGGTGGTGATCCAATTTTATATCAACACCTATTC
>GXLZ14
AACTCTGTATTTTTTACTAGGTTCCTGAGCAGGTGTAGTGGGGACTTCACTGAGATGAATGATTCGAATTGAACTTGGAACTCCAGGTTCCTTTATTGGTAACGATCAAATTTATAATGTATTCGTTACTGCTCACGCATTCATTATAATCTTCTTTATAGTTATACCTATTATAATCGGAGGCTTTGGTAACTGACTAGTACCTTTAATAATTGGTGCTCCAGACATAGCATTCCCTCGAATAAACAATATAAGATTTTGATTATTACCACCATCTTTAACACTCCTTCTAGTAAGAAGAATTGCTGAAGGAGGAGCAGGGACTGGTTGAACTGTTTACCCTCCATTATCTAGTAATATTGCACATAGAGGTGCATCCGTAGATTTAGCTATCTTTTCCCTCCATTTAGCAGGTGTCTCATCAATTTTAGGAGCAGTTAACTTTATTTCAACAATTATTAATATACGACCAGCAGGAATAACTCCTGAACGAATCCCGTTATTTGTATGATCTGTCGGAATTACAGCCCTTCTTTTACTATTATCATTACCAGTTTTAGCTGGAGCAATTACCATATTATTAACTGATCGAAACTTTAATACTTCATTCTTTGATCCCTCAGGCGGTGGTGATCCAATTTTATATCAACACCTATTC
>GXLZ15
AACTCTGTATTTTTTACTAGGTTCCTGAGCAGGTGTAGTGGGGACTTCACTGAGATGAATGATTCGAATTGAACTTGGAACTCCAGGTTCCTTTATTGGTAACGATCAAATTTATAATGTATTCGTTACTGCTCACGCATTCATTATAATCTTCTTTATAGTTATACCTATTATAATCGGAGGCTTTGGTAACTGACTAGTACCTTTAATAATTGGTGCTCCAGACATAGCATTCCCTCGAATAAACAATATAAGATTTTGATTATTACCACCATCTTTAACACTCCTTCTAGTAAGAAGAATTGCTGAAGGAGGAGCAGGGACTGGTTGAACTGTTTACCCTCCATTATCTAGTAATATTGCACATAGAGGTGCATCCGTAGATTTAGCTATCTTTTCCCTCCATTTAGCAGGTGTCTCATCAATTTTAGGAGCAGTTAACTTTATTTCAACAATTATTAATATACGACCAGCAGGAATAACTCCTGAACGAATCCCGTTATTTGTATGATCTGTCGGAATTACAGCCCTTCTTTTACTATTATCATTACCAGTTTTAGCTGGAGCAATTACCATATTATTAACTGATCGAAACTTTAATACTTCATTCTTTGATCCCTCAGGCGGTGGTGATCCAATTTTATATCAACACCTATTC
>GXTL1
AACTCTATATTTTTTTCTAGGTTCCTGAGCGGGTGTAGTAGGGACATCACTGAGATGGATGATTCGAATTGAACTAGGAACCCCTGGTTCTTTTATTGGTAACGATCAAATTTATAACGTATTCGTTACTGCTCACGCATTCATTATAATCTTCTTTATAGTTATACCAATCATAATCGGAGGATTTGGAAATTGATTAGTGCCTTTAATAATTGGTGCCCCAGATATAGCATTCCCCCGAATAAACAATATAAGATTTTGATTATTACCTCCTTCCTTAACACTCCTTCTAGTGAGAAGAATTGCTGAAGGAGGTGCAGGGACAGGATGAACCGTATACCCTCCATTATCTAGTAACCTTGCACATAGAGGTGCATCCGTAGATTTAGCCATCTTTTCCTTACATTTAGCAGGTGTCTCATCAATTTTAGGAGCTGTTAATTTTATTTCAACAATTATTAATATACGACCAGCAGGAATAACTCCTGAACGAATTCCTTTATTTGTATGATCTGTTGGAATTACAGCTCTTCTATTATTATTATCGTTACCAGTATTAGCTGGAGCAATTACTATATTATTAACAGATCGAAACTTTAATACCTCATTCTTTGACCCTTCCGGTGGTGGTGATCCAATTTTATATCAACATTTATTT
>GXTL2
AACTCTATATTTTTTTCTAGGTTCCTGAGCGGGTGTAGTAGGGACATCACTGAGATGGATGATTCGAATTGAACTAGGAACCCCTGGTTCTTTTATTGGTAACGATCAAATTTATAACGTATTCGTTACTGCTCACGCATTCATTATAATCTTCTTTATAGTTATACCAATCATAATCGGAGGATTTGGAAATTGATTAGTGCCTTTAATAATTGGTGCCCCAGACATAGCATTCCCCCGAATAAACAATATAAGATTTTGATTATTACCTCCTTCCTTAACACTCCTTCTAGTGAGAAGAATTGCTGAAGGAGGTGCAGGGACAGGATGAACCGTATACCCTCCATTATCTAGTAACCTTGCACATAGAGGCGCATCCGTAGATTTAACCATCTTTTCCTTACATTTAGCAGGTGTCTCATCAATTTTAGGAGCTGTTAATTTTATTTCAACAATTATTAATATACGACCAGCAGGAATAACTCCTGAACGAATTCCTTTATTTGTATGATCTGTTGGAATTACAGCTCTTCTATTATTATTATCGTTACCAGTATTAGCTGGAGCAATTACTATATTATTAACAGATCGAAACTTTAATACCTCATTCTTTGACCCTTCCGGTGGTGGTGATCCAATTTTATATCAACATTTATTT
>GXTL3
AACTCTATATTTTTTTCTAGGTTCCTGAGCGGGTGTAGTAGGGACATCACTGAGATGGATGATTCGAATTGAACTAGGAACCCCTGGTTCTTTTATTGGTAACGATCAAATTTATAACGTATTCGTTACTGCTCACGCATTCATTATAATCTTCTTTATAGTTATACCAATCATAATCGGAGGATTTGGAAATTGATTAGTGCCTTTAATAATTGGTGCCCCAGACATAGCATTCCCCCGAATAAACAATATAAGATTTTGATTATTACCTCCTTCCTTAACACTCCTTCTAGTGAGAAGAATTGCTGAAGGAGGTGCAGGGACAGGATGAACCGTATATCCTCCATTATCTAGTAACCTTGCACATAGAGGCGCATCCGTAGATTTAGCCATCTTTTCCTTACATTTAGCAGGTGTCTCATCAATTTTAGGAGCTGTTAATTTTATTTCAACAATTATTAATATACGACCAGCAGGAATAACTCCTGAACGAATTCCTTTATTTGTATGATCTGTTGGAATTACAGCTCTTCTATTATTATTATCGTTACCAGTATTAGCTGGAGCAATTACTATATTATTAACAGATCGAAACTTTAATACCTCATTCTTTGACCCTTCCGGTGGTGGTGATCCAATTTTATATCAACATTTATTT
>GXTL4
AACTCTATATTTTTTTCTAGGTTCCTGAGCGGGTGTAGTAGGAACATCGCTGAGATGGATGATTCGAATTGAACTAGGAACCCCTGGTTCTTTTATTGGTAACGATCAAATTTATAACGTATTCGTTACTGCTCACGCATTCATTATAATCTTCTTTATAGTTATACCAATCATAATCGGAGGATTTGGAAATTGATTAGTGCCTTTAATAATTGGTGCCCCAGACATAGCATTTCCCCGAATAAACAATATAAGATTTTGATTATTACCTCCTTCCTTAACACTCCTTCTAGTGAGAAGAATTGCTGAGGGAGGTGCAGGGACAGGATGAACCGTGTATCCCCCATTATCTAGTAACCTTGCACATAGAGGCGCATCCGTAGATTTAGCCATCTTTTCCTTACATTTAGCAGGTGTATCATCAATTTTAGGAGCTGTTAATTTTATTTCAACAATTATTAATATACGACCAGCAGGAATAACTCCTGAACGAATTCCTTTATTTGTATGATCTGTTGGAATTACAGCTCTTCTATTATTATTATCATTACCAGTATTAGCTGGAGCAATCACTATATTACTGACAGATCGAAACTTTAATACCTCATTCTTTGATCCTTCCGGTGGTGGTGATCCAATTTTATATCAACATTTATTT
>GXTL5
AACTCTATATTTTTTTCTAGGTTCCTGAGCGGGTGTAGTAGGGACATCACTGAGATGGATGATTCGAATTGAACTAGGAACCCCTGGTTCTTTTATTGGTAACGATCAAATTTATAACGTATTCGTTACTGCTCACGCATTCATTATAATCTTCTTTATAGTTATACCAATCATAATCGGAGGATTTGGAAATTGATTAGTGCCTTTAATAATTGGTGCCCCAGACATAGCATTCCCCCGAATAAACAATATAAGATTTTGATTATTACCTCCTTCCTTAACACTCCTTCTAGTGAGAAGAATTGCTGAAGGAGGTGCAGGGACAGGATGAACCGTATACCCTCCATTATCTAGTAACCTTGCACATAGAGGCGCATCCGTAGATTTAGCCATCTTTTCCTTACATTTAGCAGGTGTCTCATCAATTTTAGGAGCTGTTAATTTTATTTCAACAATTATTAATATACGACCAGCAGGAATAACTCCTGAACGAATTCCTTTATTTGTATGATCTGTTGGAATTACAGCTCTTCTATTATTATTATCGTTACCAGTATTAGCTGGAGCAATTACTATATTATTAACAGATCGAAACTTTAATACCTCATTCTTTGACCCTTCCGGTGGTGGTGATCCAATTTTATATCAACATTTATTT
>GXTL6
AACTCTATATTTTTTTCTAGGTTCCTGAGCGGGTGTAGTAGGGACATCACTGAGATGGATGATTCGAATTGAACTAGGAACCCCTGGTTCTTTTATTGGTAACGATCAAATTTATAACGTATTCGTTACTGCTCACGCATTCATTATAATCTTCTTTATAGTTATACCAATCATAATCGGAGGATTTGGAAATTGATTAGTGCCTTTAATAATTGGTGCCCCAGACATAGCATTCCCCCGAATAAACAATATAAGATTTTGATTATTACCTCCTTCCTTAACACTCCTTCTAGTGAGAAGAATTGCTGAAGGAGGTGCAGGGACAGGATGAACCGTATACCCTCCATTATCTAGTAACCTTGCACATAGAGGCGCATCCGTAGATTTAGCCATCTTTTCCTTACATTTAGCAGGTGTCTCATCAATTTTAGGAGCTGTTAATTTTATTTCAACAATTATTAATATACGACCAGCAGGAATAACTCCTGAACGAATTCCTTTATTTGTATGATCTGTTGGAATTACAGCTCTTCTATTATTATTATCGTTACCAGTATTAGCTGGAGCAATTACTATATTATTAACAGATCGAAACTTTAATACCTCATTCTTTGACCCTTCCGGTGGTGGTGATCCAATTTTATATCAACATTTATTT
>GXTL7
AACTCTATATTTTTTTCTAGGTTCCTGAGCGGGTGTAGTAGGAACATCGCTGAGATGGATGATTCGAATTGAACTAGGGACCCCTGGTTCTTTTATTGGTAACGATCAAATTTATAACGTATTCGTTACTGCTCACGCATTCATTATAATCTTCTTTATAGTTATACCAATCATAATCGGAGGATTTGGAAATTGATTAGTGCCTTTAATAATTGGTGCTCCAGACATAGCATTTCCCCGAATAAACAATATAAGATTTTGATTATTACCTCCTTCCTTAACACTCCTTCTAGTGAGAAGAATTGCTGAGGGAGGTGCAGGAACAGGATGAACCGTGTATCCCCCATTATCTAGTAACCTTGCACATAGAGGCGCATCCGTAGATTTAGCCATCTTTTCCTTACATTTAGCAGGTGTCTCATCAATTTTAGGAGCTGTTAATTTTATTTCAACAATTATTAATATACGACCAGCAGGAATAACTCCTGAACGAATTCCTTTATTTGTATGATCTGTTGGAATTACAGCTCTTCTATTATTATTATCATTACCAGTATTAGCTGGAGCAATCACTATATTACTGACAGATCGAAACTTTAATACCTCATTCTTTGATCCTTCCGGTGGTGGTGACCCAATTTTATATCAGCATTTATTT
>GXTL8
AACTCTATATTTTTTTCTAGGTTCCTGAGCGGGTGTAGTAGGGACATCACTGAGATGAATGATTCGAATTGAACTAGGAACCCCTGGTTCTTTTATTGGTAACGATCAAATTTATAACGTATTCGTTACTGCTCACGCATTCATTATAATCTTCTTTATAGTTATACCAATCATAATCGGAGGATTTGGAAATTGATTAGTGCCTTTAATAATTGGTGCCCCAGACATAGCATTCCCCCGAATAAACAATATAAGATTTTGATTATTACCTCCTTCCTTAACACTCCTTCTAGTGAGAAGAATTGCTGAAGGAGGTGCAGGGACAGGATGAACCGTATACCCTCCATTATCTAGTAACCTTGCACATAGAGGCGCATCCGTAGATTTAGCCATCTTTTCCTTACATTTAGCAGGTGTCTCATCAATTTTAGGAGCTGTTAATTTTATTTCAACAATTATTAATATACGACCAGCAGGAATAACTCCTGAACGAATTCCTTTATTTGTATGATCTGTTGGAATTACAGCTCTTCTATTATTATTATCGTTACCAGTATTAGCTGGAGCAATTACTATATTATTAACAGATCGAAACTTTAATACCTCATTCTTTGACCCTTCCGGTGGTGGTGATCCAATTTTATATCAACATTTATTT
>GXTL10
AACTCTATATTTTTTTCTAGGTTCCTGAGCGGGTGTAGTAGGGACATCACTGAGATGGATGATTCGAATTGAACTAGGAACCCCTGGTTCTTTTATTGGTAACGATCAAATTTATAACGTATTCGTTACTGCTCACGCATTCATTATAATCTTCTTTATAGTTATACCAATCATAATCGGAGGATTTGGAAATTGATTAGTGCCTTTAATAATTGGTGCCCCAGACATAGCATTCCCCCGAATAAACAATATAAGATTTTGATTATTACCTCCTTCCTTAACACTCCTTCTAGTGAGAAGAATTGCTGAAGGAGGTGCAGGGACAGGATGAACCGTATACCCTCCATTATCTAGTAACCTTGCACATAGAGGCGCATCCGTAGATTTAGCCATCTTTTCCTTACATTTAGCAGGTGTCTCATCAATTTTAGGAGCTGTTAATTTTATTTCAACAATTATTAATATACGACCAGCAGGAATAACTCCTGAACGAATTCCTTTATTTGTATGATCTGTTGGAATTACAGCTCTTCTATTATTATTATCGTTACCAGTATTAGCTGGAGCAATTACTATATTATTAACAGATCGAAACTTTAATACCTCATTCTTTGACCCTTCCGGTGGTGGTGATCCAATTTTATATCAACATTTATTT
>GXTL11
AACTCTATATTTTTTTCTAGGTTCCTGAGCGGGTGTAGTAGGGACATCACTGAGATGGATGATTCGAATTGAACTAGGAACCCCTGGTTCTTTTATTGGTAACGATCAAATTTATAACGTATTCGTTACTGCTCACGCATTCATTATAATCTTCTTTATAGTTATACCAATCATAATCGGAGGATTTGGAAATTGATTAGTGCCTTTAATAATTGGTGCCCCAGATATAGCATTCCCCCGAATAAACAATATAAGATTTTGATTATTACCTCCTTCCTTAACACTCCTTCTAGTGAGAAGAATTGCTGAAGGAGGTGCAGGGACAGGATGAACCGTATACCCTCCATTATCTAGTAACCTTGCACATAGAGGTGCATCCGTAGATTTAGCCATCTTTTCCTTACATTTAGCAGGTGTCTCATCAATTTTAGGAGCTGTTAATTTTATTTCAACAATTATTAATATACGACCAGCAGGAATAACTCCTGAACGAATTCCTTTATTTGTATGATCTGTTGGAATTACAGCTCTTCTATTATTATTATCGTTACCAGTATTAGCTGGAGCAATTACTATATTATTAACAGATCGAAACTTTAATACCTCATTCTTTGACCCTTCCGGTGGTGGTGATCCAATTTTATATCAACATTTATTT
>GXTL21
AACTCTATATTTTTTTCTAGGTTCCTGAGCGGGTGTAGTAGGAACATCGCTGAGATGGATGATTCGAATTGAACTAGGAACCCCTGGTTCTTTTATTGGTAACGATCAAATTTATAACGTATTCGTTACTGCTCACGCATTCATTATAATCTTCTTTATAGTTATACCAATCATAATCGGAGGATTTGGAAATTGATTAGTGCCTTTAATAATTGGTGCCCCAGACATAGCATTTCCCCGAATAAACAATATAAGATTTTGATTATTACCTCCTTCCTTAACACTCCTTCTAGTGAGAAGAATTGCTGAGGGAGGTGCAGGGACAGGATGAACCGTGTATCCCCCATTATCTAGTAACCTTGCACATAGAGGCGCATCCGTAGATTTAGCCATCTTTTCCTTACATTTAGCAGGTGTATCATCAATTTTAGGAGCTGTTAATTTTATTTCAACAATTATTAATATACGACCAGCAGGAATAACTCCTGAACGAATTCCTTTATTTGTATGATCTGTTGGAATTACAGCTCTTCTATTATTATTATCATTACCAGTATTAGCTGGAGCAATCACTATATTACTGACAGATCGAAACTTTAATACCTCATTCTTTGATCCTTCCGGTGGTGGTGATCCAATTTTATATCAACATTTATTT
>GXTL22
AACTCTATATTTTTTTCTAGGTTCCTGAGCGGGTGTAGTAGGGACATCACTGAGATGGATGATTCGAATTGAACTAGGAACCCCTGGTTCTTTTATTGGTAACGATCAAATTTATAACGTATTCGTTACTGCTCACGCATTCATTATAATCTTCTTTATAGTTATACCAATCATAATCGGAGGATTTGGAAATTGATTAGTGCCTTTAATAATTGGTGCCCCAGACATAGCATTCCCCCGAATAAACAATATAAGATTTTGATTATTACCTCCTTCCTTAACACTCCTTCTAGTGAGAAGAATTGCTGAAGGAGGTGCAGGGACAGGATGAACCGTATACCCTCCATTATCTAGTAACCTTGCACATAGAGGCGCATCCGTAGATTTAGCCATCTTTTCCTTACATTTAGCAGGTGTCTCATCAATTTTAGGAGCTGTTAATTTTATTTCAACAATTATTAATATACGACCAGCAGGAATAACTCCTGAACGAATTCCTTTATTTGTATGATCTGTTGGAATTACAGCTCTTCTATTATTATTATCGTTACCAGTATTAGCTGGAGCAATTACTATATTATTAACAGATCGAAACTTTAATACCTCATTCTTTGACCCTTCCGGTGGTGGTGATCCAATTTTATATCAACATTTATTT
>GXTL23
AACTCTATATTTTTTTCTAGGTTCCTGAGCGGGTGTAGTAGGGACATCACTGAGATGGATGATTCGAATTGAACTAGGGACCCCTGGTTCTTTTATTGGTAACGATCAAATTTATAACGTATTCGTTACTGCTCACGCATTCATTATAATCTTCTTTATAGTTATACCAATCATAATCGGAGGATTTGGAAATTGATTAGTGCCTTTAATAATTGGTGCCCCAGACATAGCATTCCCCCGAATAAACAATATAAGATTTTGATTATTACCTCCTTCCTTAACACTCCTTCTAGTGAGAAGAATTGCTGAAGGAGGTGCAGGGACAGGATGAACCGTATACCCTCCATTATCTAGTAACCTTGCACATAGAGGCGCATCCGTAGATTTAGCCATCTTTTCCTTACATTTAGCAGGTGTCTCATCAATTTTAGGAGCTGTTAATTTTATTTCAACAATTATTAATATACGACCAGCAGGAATAACTCCTGAACGAATTCCTTTATTTGTATGATCTGTTGGAATTACAGCTCTTCTATTATTATTATCGTTACCAGTATTAGCTGGAGCAATTACTATATTATTAACAGATCGAAACTTTAATACCTCATTCTTTGACCCTTCCGGTGGTGGTGATCCAATTTTATATCAACATTTATTT
>GXYL1
AACTCTATATTTTTTTTTAGGTTCCTGAGCAGGTGTAGTAGGGACTTCACTGAGATGGATGATTCGAATTGAACTAGGAACTCCTGGCTCTTTTATCGGTAACGATCAAATTTATAATGTATTCGTTACTGCTCACGCATTTATTATAATCTTCTTTATAGTTATACCCATTATAATTGGAGGATTTGGCAATTGATTAGTACCTTTAATAATTGGTGCCCCAGATATAGCATTCCCCCGAATAAACAATATAAGATTTTGATTATTACCACCATCCCTAACACTCCTTCTCGTAAGAAGAATTGCTGAAGGTGGTGCAGGGACCGGGTGAACCGTGTATCCTCCACTATCTAGTAACATTGCACACAGAGGTGCATCTGTAGATTTAGCCATCTTTTCCTTACATTTAGCAGGTGTTTCATCAATTTTAGGAGCTGTTAATTTTATTTCAACAATTATTAATATACGACCAGCAGGAATAACTCCTGAACGAATTCCTCTATTTGTATGATCTGTTGGAATTACAGCTCTTCTATTATTATTATCATTACCAGTATTAGCTGGAGCAATCACCATATTACTAACAGATCGAAACTTTAATACTTCATTCTTTGATCCTTCAGGCGGTGGTGATCCAATTTTATATCAACATTTATTC
>GXYL2
AACTCTATATTTTTTTTTAGGTTCCTGAGCAGGTGTAGTAGGGACTTCACTGAGATGGATGATTCGAATTGAACTAGGAACTCCTGGCTCTTTTATCGGTAACGATCAAATTTATAATGTATTCGTTACTGCTCACGCATTTATTATAATCTTCTTTATAGTTATACCCATTATAATTGGAGGATTTGGCAATTGATTAGTACCTTTAATAATTGGTGCCCCAGATATAGCATTCCCCCGAATAAACAATATAAGATTTTGATTATTACCACCATCCCTAACACTCCTTCTCGTAAGAAGAATTGCTGAAGGTGGTGCAGGGACCGGGTGAACCGTGTATCCTCCACTATCTAGTAACATTGCACACAGAGGTGCATCTGTAGATTTAGCCATCTTTTCCTTACATTTAGCAGGTGTTTCATCAATTTTAGGAGCTGTTAATTTTATTTCAACAATTATTAATATACGACCAGCAGGAATAACTCCTGAACGAATTCCTCTATTTGTATGATCTGTTGGAATTACAGCTCTTCTATTATTATTATCATTACCAGTATTAGCTGGAGCAATCACCATATTACTAACAGATCGAAACTTTAATACTTCATTCTTTGATCCTTCAGGCGGTGGTGATCCAATTTTATATCAACATTTATTC
>GXYL3
AACTCTATATTTTTTTTTAGGTTCCTGAGCAGGTGTAGTAGGGACTTCACTGAGATGGATGATTCGAATTGAACTAGGAACTCCTGGCTCTTTTATCGGTAACGATCAAATTTATAATGTATTCGTTACTGCTCACGCATTTATTATAATCTTCTTTATAGTTATACCCATTATAATTGGAGGATTTGGCAATTGATTAGTACCTTTAATAATTGGTGCCCCAGATATAGCATTCCCCCGAATAAACAATATAAGATTTTGATTATTACCACCATCCCTAACACTCCTTCTCGTAAGAAGAATTGCTGAAGGTGGTGCAGGGACCGGGTGAACCGTGTATCCTCCACTATCTAGTAACATTGCACACAGAGGTGCATCTGTAGATTTAGCCATCTTTTCCTTACATTTAGCAGGTGTTTCATCAATTTTAGGAGCTGTTAATTTTATTTCAACAATTATTAATATACGACCAGCAGGAATAACTCCTGAACGAATTCCTCTATTTGTATGATCTGTTGGAATTACAGCTCTTCTATTATTATTATCATTACCAGTATTAGCTGGAGCAATCACCATATTACTAACAGATCGAAACTTTAATACTTCATTCTTTGATCCTTCAGGCGGTGGTGATCCAATTTTATATCAACATTTATTC
>GXYL4
AACTCTATATTTTTTTTTAGGTTCCTGAGCAGGTGTAGTAGGGACTTCACTGAGATGGATGATTCGAATTGAACTAGGAACTCCTGGCTCTTTTATCGGTAACGATCAAATTTATAATGTATTCGTTACTGCTCACGCATTTATTATAATCTTCTTTATAGTTATACCCATTATAATTGGAGGATTTGGCAATTGATTAGTACCTTTAATAATTGGTGCCCCAGATATAGCATTCCCCCGAATAAACAATATAAGATTTTGATTATTACCACCATCCCTAACACTCCTTCTCGTAAGAAGAATTGCTGAAGGTGGTGCAGGGACCGGGTGAACCGTGTATCCTCCACTATCTAGTAACATTGCACACAGAGGTGCATCTGTAGATTTAGCCATCTTTTCCTTACATTTAGCAGGTGTTTCATCAATTTTAGGAGCTGTTAATTTTATTTCAACAATTATTAATATACGACCAGCAGGAATAACTCCTGAACGAATTCCTCTATTTGTATGATCTGTTGGAATTACAGCTCTTCTATTATTATTATCATTACCAGTATTAGCTGGAGCAATCACCATATTACTAACAGATCGAAACTTTAATACTTCATTCTTTGATCCTTCAGGCGGTGGTGATCCAATTTTATATCAACATTTATTC
>GXYL5
AACTCTATATTTTTTTTTAGGTTCCTGAGCAGGTGTAGTAGGGACTTCACTGAGATGGATGATTCGAATTGAACTAGGAACTCCTGGCTCTTTTATCGGTAACGATCAAATTTATAATGTATTCGTTACTGCTCACGCATTTATTATAATCTTCTTTATAGTTATACCCATTATAATTGGAGGATTTGGCAATTGATTAGTACCTTTAATAATTGGTGCCCCAGATATAGCATTCCCCCGAATAAACAATATAAGATTTTGATTATTACCACCATCCCTAACACTCCTTCTCGTAAGAAGAATTGCTGAAGGTGGTGCAGGGACCGGGTGAACCGTGTATCCTCCACTATCTAGTAACATTGCACACAGAGGTGCATCTGTAGATTTAGCCATCTTTTCCTTACATTTAGCAGGTGTTTCATCAATTTTAGGAGCTGTTAATTTTATTTCAACAATTATTAATATACGACCAGCAGGAATAACTCCTGAACGAATTCCTCTATTTGTATGATCTGTTGGAATTACAGCTCTTCTATTATTATTATCATTACCAGTATTAGCTGGAGCAATCACCATATTACTAACAGATCGAAACTTTAATACTTCATTCTTTGATCCTTCAGGCGGTGGTGATCCAATTTTATATCAACATTTATTC
>GXYL6
AACTCTATATTTTTTTTTAGGTTCCTGAGCAGGTGTAGTAGGGACTTCACTGAGATGGATGATTCGAATTGAACTAGGAACTCCTGGCTCTTTTATCGGTAACGATCAAATTTATAATGTATTCGTTACTGCTCACGCATTTATTATAATCTTCTTTATAGTTATACCCATTATAATTGGAGGATTTGGCAATTGATTAGTACCTTTAATAATTGGTGCCCCAGATATAGCATTCCCCCGAATAAACAATATAAGATTTTGATTATTACCACCATCCCTAACACTCCTTCTCGTAAGAAGAATTGCTGAAGGTGGTGCAGGGACCGGGTGAACCGTGTATCCTCCACTATCTAGTAACATTGCACACAGAGGTGCATCTGTAGATTTAGCCATCTTTTCCTTACATTTAGCAGGTGTTTCATCAATTTTAGGAGCTGTTAATTTTATTTCAACAATTATTAATATACGACCAGCAGGAATAACTCCTGAACGAATTCCTCTATTTGTATGATCTGTTGGAATTACAGCTCTTCTATTATTATTATCATTACCAGTATTAGCTGGAGCAATCACCATATTACTAACAGATCGAAACTTTAATACTTCATTCTTTGATCCTTCAGGCGGTGGTGATCCAATTTTATATCAACATTTATTC
>GXYL7
AACTCTATATTTTTTTTTAGGTTCCTGAGCAGGTGTAGTAGGGACTTCACTGAGATGGATGATTCGAATTGAACTAGGAACTCCTGGCTCTTTTATCGGTAACGATCAAATTTATAATGTATTCGTTACTGCTCACGCATTTATTATAATCTTCTTTATAGTTATACCCATTATAATTGGAGGATTTGGCAATTGATTAGTACCTTTAATAATTGGTGCCCCAGATATAGCATTCCCCCGAATAAACAATATAAGATTTTGATTATTACCACCATCCCTAACACTCCTTCTCGTAAGAAGAATTGCTGAAGGTGGTGCAGGGACCGGGTGAACCGTGTATCCTCCACTATCTAGTAACATTGCACACAGAGGTGCATCTGTAGATTTAGCCATCTTTTCCTTACATTTAGCAGGTGTTTCATCAATTTTAGGAGCTGTTAATTTTATTTCAACAATTATTAATATACGACCAGCAGGAATAACTCCTGAACGAATTCCTCTATTTGTATGATCTGTTGGAATTACAGCTCTTCTATTATTATTATCATTACCAGTATTAGCTGGAGCAATCACCATATTACTAACAGATCGAAACTTTAATACTTCATTCTTTGATCCTTCAGGCGGTGGTGATCCAATTTTATATCAACATTTATTC
>GXYL8
AACTCTATATTTTTTTTTAGGTTCCTGAGCAGGTGTAGTAGGGACTTCACTGAGATGGATGATTCGAATTGAACTAGGGACTCCTGGCTCTTTTATCGGTAACGATCAAATTTATAATGTATTCGTTACTGCTCACGCATTTATTATAATCTTCTTTATAGTTATACCCATTATAATTGGAGGATTTGGCAATTGATTAGTACCTTTAATAATTGGTGCCCCAGATATAGCATTCCCCCGAATAAACAATATAAGATTTTGATTATTACCACCATCCCTAACACTCCTTCTCGTAAGAAGAATTGCTGAAGGTGGTGCAGGGACCGGATGAACCGTGTATCCTCCACTATCTAGTAACATTGCACACAGAGGTGCATCTGTAGATTTAGCCATCTTTTCCTTACATTTAGCAGGTGTTTCATCAATTTTAGGAGCTGTTAATTTTATTTCAACAATTATTAATATACGACCAGCAGGAATAACTCCTGAACGAATTCCTCTATTTGTATGATCTGTTGGAATTACAGCTCTTCTATTATTATTATCATTACCAGTATTAGCTGGAGCAATCACTATATTACTAACAGATCGAAACTTTAATACTTCATTCTTTGATCCTTCAGGCGGTGGTGATCCAATTTTATATCAACATTTATTC
>GXYL9
AACTCTATATTTTTTTTTAGGTTCCTGAGCAGGTGTAGTAGGGACTTCACTGAGATGGATGATTCGAATTGAACTAGGGACTCCTGGCTCTTTTATCGGTAACGATCAAATTTATAATGTATTCGTTACTGCTCACGCATTTATTATAATCTTCTTTATAGTTATACCCATTATAATTGGAGGATTTGGCAATTGATTAGTACCTTTAATAATTGGTGCCCCAGATATAGCATTCCCCCGAATAAACAATATAAGATTTTGATTATTACCACCATCCCTAACACTCCTTCTCGTAAGAAGAATTGCTGAAGGTGGTGCAGGGACCGGATGAACCGTGTATCCTCCACTATCTAGTAACATTGCACACAGAGGTGCATCTGTAGATTTAGCCATCTTTTCCTTACATTTAGCAGGTGTTTCATCAATTTTAGGAGCTGTTAATTTTATTTCAACAATTATTAATATACGACCAGCAGGAATAACTCCTGAACGAATTCCTCTATTTGTATGATCTGTTGGAATTACAGCTCTTCTATTATTATTATCATTACCAGTATTAGCTGGAGCAATCACTATATTACTAACAGATCGAAACTTTAATACTTCATTCTTTGATCCTTCAGGCGGTGGTGATCCAATTTTATATCAACATTTATTC
>GZAL2
AACTCTATATTTTTTTCTAGGTTCCTGAGCGGGTGTAGTAGGGACATCACTGAGATGGATGATTCGAATTGAACTAGGGACCCCTGGTTCTTTTATTGGTAACGATCAAATTTATAACGTATTCGTTACTGCTCACGCATTCATTATAATCTTCTTTATAGTTATACCAATCATAATCGGAGGATTTGGAAATTGATTAGTGCCTTTAATAATTGGTGCCCCAGACATAGCATTCCCCCGAATAAACAATATAAGATTTTGATTATTACCTCCTTCCTTAACACTCCTTCTAGTGAGAAGAATTGCTGAAGGAGGTGCAGGGACAGGATGAACCGTATACCCTCCATTATCTAGTAACCTAGCACATAGAGGCGCATCCGTAGATTTAGCCATCTTTTCCTTACATTTAGCAGGTGTCTCATCAATTTTAGGAGCTGTTAATTTTATTTCAACAATTATTAATATACGACCAGCAGGAATAACTCCTGAACGAATTCCTTTATTTGTATGATCTGTTGGAATTACAGCTCTTCTATTATTATTATCGTTACCAGTATTAGCTGGAGCAATTACTATATTATTAACAGATCGAAACTTTAATACCTCATTCTTTGACCCTTCCGGTGGTGGTGATCCAATTTTATATCAACATTTATTT
>GZAL4
AACTCTATATTTTTTTTTAGGTTCCTGAGCGGGTGTAGTAGGGACATCACTGAGATGGATGATTCGAATTGAACTAGGGACCCCTGGTTCTTTTATTGGTAACGATCAAATTTATAACGTATTCGTTACTGCTCACGCATTCATTATAATCTTCTTTATAGTTATACCAATCATAATCGGAGGATTTGGAAATTGATTAGTGCCTTTAATAATTGGTGCCCCAGACATAGCATTCCCCCGAATAAACAATATAAGATTTTGATTATTACCTCCTTCCTTAACACTCCTTCTAGTGAGAAGAATTGCTGAAGGAGGTGCAGGGACAGGATGAACCGTATACCCTCCATTATCTAGTAACCTTGCACATAGAGGCGCATCCGTAGATTTAGCCATCTTTTCCTTACATTTAGCAGGTGTCTCATCAATTTTAGGAGCTGTTAATTTTATTTCAACAATTATTAATATACGACCAGCAGGAATAACTCCTGAACGAATTCCTTTATTTGTATGATCTGTTGGAATTACAGCTCTTCTATTATTATTATCGTTACCAGTATTAGCTGGAGCAATTACTATATTATTAACAGATCGAAACTTTAATACCTCATTCTTTGACCCTTCCGGTGGTGGTGATCCAATTTTATATCAACATTTATTT
>GZAL6
AACTCTATATTTTTTTCTAGGTTCCTGAGCGGGTGTAGTAGGGACATCACTGAGATGGATGATTCGAATTGAACTAGGAACCCCTGGTTCTTTTATTGGTAACGATCAAATTTATAACGTATTCGTTACTGCTCACGCATTCATTATAATCTTCTTTATAGTTATACCAATCATAATCGGAGGATTTGGAAATTGATTAGTACCTTTAATAATTGGTGCCCCAGACATAGCATTCCCCCGAATAAACAATATAAGATTTTGATTATTACCTCCTTCCTTAACACTCCTTCTAGTGAGAAGAATTGCTGAAGGAGGTGCAGGGACAGGATGAACCGTATACCCTCCATTATCTAGTAACCTCGCACATAGAGGCGCATCCGTAGATTTAGCCATCTTTTCCTTACATTTAGCAGGTGTCTCATCAATTTTAGGAGCTGTTAATTTTATTTCAACAATTATTAATATACGACCAGCAGGAATAACTCCTGAACGAATTCCTTTATTTGTATGATCTGTTGGAATTACAGCTCTTCTATTATTATTATCATTACCAGTATTAGCTGGAGCAATTACTATATTATTAACAGATCGAAACTTTAATACCTCATTCTTTGACCCTTCCGGTGGTGGCGATCCAATTTTATATCAACATTTATTT
>GZAL7
AACTCTATATTTTTTTCTAGGTTCCTGAGCGGGTGTAGTAGGGACATCACTGAGATGGATGATTCGAATTGAACTAGGAACCCCTGGTTCTTTTATTGGTAACGATCAAATTTATAACGTATTCGTTACTGCTCACGCATTCATTATAATCTTCTTTATAGTCATACCAATCATAATCGGAGGATTTGGAAATTGATTAGTGCCTTTAATAATTGGTGCCCCAGACATAGCATTCCCCCGAATAAACAATATAAGATTTTGATTATTACCTCCTTCCTTAACACTCCTTCTAGTGAGAAGAATTGCTGAAGGAGGTGCAGGGACAGGATGAACCGTATACCCTCCATTATCTAGTAACCTTGCACATAGAGGCACATCCGTAGATTTAGCCATCTTTTCCTTACATTTAGCAGGTGTCTCATCAATTTTAGGAGCTGTTAATTTTATTTCAACAATTATTAATATACGACCAGCAGGAATAACTCCTGAACGAATTCCTTTATTTGTATGATCTGTTGGAATTACAGCTCTTCTATTATTATTATCGTTACCAGTATTAGCTGGAGCAATTACTATATTATTAACAGATCGAAACTTTAATACCTCATTCTTTGACCCTTCCGGTGGTGGTGATCCAATTTTATATCAACATTTATTT
>GZAL9
AACTCTATATTTTTTTCTAGGTTCCTGAGCGGGTGTAGTAGGGACATCACTGAGATGGATGATTCGAATTGAACTAGGAACCCCTGGTTCTTTTATTGGTAACGATCAAATTTATAACGTATTCGTTACTGCTCACGCATTCATTATAATCTTCTTTATAGTCATACCAATCATAATCGGAGGATTTGGAAATTGATTAGTGCCTTTAATAATTGGTGCCCCAGACATAGCATTCCCCCGAATAAACAATATAAGATTTTGATTATTACCTCCTTCCTTAACACTCCTTCTAGTGAGAAGAATTGCTGAAGGAGGTGCAGGGACAGGATGAACCGTATACCCTCCATTATCTAGTAACCTTGCACATAGAGGCACATCCGTAGATTTAGCCATCTTTTCCTTACATTTAGCAGGTGTCTCATCAATTTTAGGAGCTGTTAATTTTATTTCAACAATTATTAATATACGACCAGCAGGAATAACTCCTGAACGAATTCCTTTATTTGTATGATCTGTTGGAATTACAGCTCTTCTATTATTATTATCGTTACCAGTATTAGCTGGAGCAATTACTATATTATTAACAGATCGAAACTTTAATACCTCATTCTTTGACCCTTCCGGTGGTGGTGATCCAATTTTATATCAACATTTATTT
>GZAL17
AACTCTATATTTTTTTCTAGGTTCCTGAGCGGGTGTAGTAGGGACATCACTGAGATGGATGATTCGAATTGAACTAGGAACCCCTGGTTCTTTTATTGGTAACGATCAAATTTATAACGTATTCGTTACTGCTCACGCATTCATTATAATCTTCTTTATAGTTATACCAATCATAATCGGAGGATTTGGAAATTGATTAGTGCCTTTAATAATTGGTGCCCCAGACATAGCATTCCCCCGAATAAACAATATAAGATTTTGATTATTACCTCCTTCCTTAACACTCCTTCTAGTGAGAAGAATTGCTGAAGGAGGTGCAGGGACAGGATGAACCGTATACCCTCCATTATCTAGTAACCTTGCACATAGAGGCGCATCCGTAGATTTAGCCATCTTTTCCTTACATTTAGCAGGTGTCTCATCAATTTTAGGAGCTGTTAATTTTATTTCAACAATTATTAATATACGACCAGCAGGAATAACTCCTGAACGAATTCCTTTATTTGTATGATCTGTTGGAATTACAGCTCTTCTATTATTATTATCATTACCAGTATTAGCTGGAGCAATTACTATATTATTAACAGATCGAAACTTTAATACCTCATTCTTTGATCCTTCCGGTGGTGGCGATCCAATTTTATATCAACATTTATTT
>GZJP1
AACTCTATATTTTTTTTTAGGTTCCTGAGCAGGTGTAGTAGGGACTTCACTGAGATGGATGATTCGAATTGAACTAGGGACTCCTGGCTCTTTTATCGGTAACGATCAAATTTATAATGTATTCGTTACTGCTCACGCATTTATTATAATCTTCTTTATAGTTATACCCATTATAATTGGAGGATTTGGCAATTGATTAGTACCTTTAATAATTGGTGCCCCAGATATAGCATTCCCCCGAATAAACAATATAAGATTTTGATTATTACCACCATCCCTAACACTCCTTCTCGTAAGAAGAATTGCTGAAGGTGGTGCAGGGACCGGGTGAACCGTATATCCTCCACTATCTAGTAACATTGCACACAGAGGTGCATCTGTAGATTTAGCCATCTTTTCCTTACATTTAGCAGGTGTTTCATCAATTTTAGGAGCTGTTAATTTTATTTCAACAATTATTAATATACGACCAGCAGGAATAACTCCTGAACGAATTCCTCTATTTGTATGATCTGTCGGAATTACAGCTCTTCTATTATTATTATCATTACCAGTATTAGCTGGAGCAATCACTATATTACTAACAGATCGAAACTTTAATACTTCATTCTTTGATCCTTCAGGCGGTGGTGATCCAATTTTATATCAACATTTATTC
>GZJP2
AACTCTATATTTTTTTTTAGGTTCCTGAGCAGGTGTAGTAGGGACTTCACTGAGATGGATGATTCGAATTGAACTAGGAACTCCTGGCTCTTTTATCGGTAACGATCAAATTTATAATGTATTCGTTACTGCTCACGCATTTATTATAATCTTCTTTATAGTTATACCCATTATAATTGGAGGATTTGGCAATTGATTAGTACCTTTAATAATTGGTGCCCCAGATATAGCATTCCCCCGAATAAACAATATAAGATTTTGATTATTACCACCATCCCTGACACTCCTTCTCGTAAGAAGAATTGCTGAAGGTGGTGCAGGGACCGGGTGAACCGTATATCCTCCACTATCTAGTAACATTGCACACAGAGGTGCATCTGTAGATTTAGCCATCTTTTCCTTACATTTAGCAGGTGTTTCATCAATTTTAGGAGCTGTCAATTTTATTTCAACAATTATTAATATACGACCAGCAGGAATAACTCCTGAACGAATTCCTCTATTTGTATGATCTGTCGGAATTACAGCTCTTCTATTATTATTATCATTACCAGTATTAGCTGGAGCAATCACTATATTACTAACAGATCGAAACTTTAATACTTCATTCTTTGATCCTTCAGGCGGTGGTGATCCAATTTTATATCAACATTTATTC
>GZJP3
AACTCTATATTTTTTTTTAGGTTCCTGAGCAGGTGTAGTAGGGACTTCACTGAGATGGATGATTCGAATTGAACTAGGGACTCCTGGCTCTTTTATCGGTAACGATCAAATTTATAATGTATTCGTTACTGCTCACGCATTTATTATAATCTTCTTTATAGTTATACCCATTATAATTGGAGGATTTGGCAATTGATTAGTACCTTTAATAATTGGTGCCCCAGATATAGCATTCCCCCGAATAAACAATATAAGATTTTGATTATTACCACCATCCCTAACACTCCTTCTCGTAAGAAGAATTGCTGAAGGTGGTGCAGGGACCGGGTGAACCGTATATCCTCCACTATCTAGTAACATTGCACACAGAGGTGCATCTGTAGATTTAGCCATCTTTTCCTTACATTTAGCAGGTGTTTCATCAATTTTAGGAGCTGTTAATTTTATTTCAACAATTATTAATATACGACCAGCAGGAATAACTCCTGAACGAATTCCTCTATTTGTATGATCTGTCGGAATTACAGCTCTTCTATTATTATTATCATTACCAGTATTAGCTGGAGCAATCACTATATTACTAACAGATCGAAACTTTAATACTTCATTCTTTGATCCTTCAGGCGGTGGTGATCCAATTTTATATCAACATTTATTC
>GZJP4
AACTCTATATTTTTTTTTAGGTTCCTGAGCAGGTGTAGTAGGGACTTCACTGAGATGGATGATTCGAATTGAACTAGGGACTCCTGGCTCTTTTATCGGTAACGATCAAATTTATAATGTATTCGTTACTGCTCACGCATTTATTATAATCTTCTTTATAGTTATACCCATTATAATTGGAGGATTTGGCAATTGATTAGTACCTTTAATAATTGGTGCCCCAGATATAGCATTCCCCCGAATAAACAATATAAGATTTTGATTATTACCACCATCCCTAACACTCCTTCTCGTAAGAAGAATTGCTGAAGGTGGTGCAGGGACCGGGTGAACCGTATATCCTCCACTATCTAGTAACATTGCACACAGAGGTGCATCTGTAGATTTAGCCATCTTTTCCTTACATTTAGCAGGTGTTTCATCAATTTTAGGAGCTGTTAATTTTATTTCAACAATTATTAATATACGACCAGCAGGAATAACTCCTGAACGAATTCCTCTATTTGTATGATCTGTCGGAATTACAGCTCTTCTATTATTATTATCATTACCAGTATTAGCTGGAGCAATCACTATATTACTAACAGATCGAAACTTTAATACTTCATTCTTTGATCCTTCAGGCGGTGGTGATCCAATTTTATATCAACATTTATTC
>GZJP5
AACTCTATATTTTTTTTTAGGTTCCTGAGCAGGTGTAGTAGGGACTTCACTGAGATGGATGATTCGAATTGAACTAGGGACTCCTGGCTCTTTTATCGGTAACGATCAAATTTATAATGTATTCGTTACTGCTCACGCATTTATTATAATCTTCTTTATAGTTATACCCATTATAATTGGAGGATTTGGCAATTGATTAGTACCTTTAATAATTGGTGCCCCAGATATAGCATTCCCCCGAATAAACAATATAAGATTTTGATTATTACCACCATCCCTAACACTCCTTCTCGTAAGAAGAATTGCTGAAGGTGGTGCAGGGACCGGGTGAACCGTATATCCTCCACTATCTAGTAACATTGCACACAGAGGTGCATCTGTAGATTTAGCCATCTTTTCCTTACATTTAGCAGGTGTTTCATCAATTTTAGGAGCTGTTAATTTTATTTCAACAATTATTAATATACGACCAGCAGGAATAACTCCTGAACGAATTCCTCTATTTGTATGATCTGTCGGAATTACAGCTCTTCTATTATTATTATCATTACCAGTATTAGCTGGAGCAATCACTATATTACTAACAGATCGAAACTTTAATACTTCATTCTTTGATCCTTCAGGCGGTGGTGATCCAATTTTATATCAACATTTATTC
>GZJP6
AACTCTATATTTTTTTTTAGGTTCCTGAGCAGGTGTAGTAGGGACTTCACTGAGATGGATGATTCGAATTGAACTAGGGACTCCTGGCTCTTTTATCGGTAACGATCAAATTTATAATGTATTCGTTACTGCTCACGCATTTATTATAATCTTCTTTATAGTTATACCCATTATAATTGGAGGATTTGGCAATTGATTAGTACCTTTAATAATTGGTGCCCCAGATATAGCATTCCCCCGAATAAACAATATAAGATTTTGATTATTACCACCATCCCTAACACTCCTTCTCGTAAGAAGAATTGCTGAAGGTGGTGCAGGGACCGGGTGAACCGTATATCCTCCACTATCTAGTAACATTGCACACAGAGGTGCATCTGTAGATTTAGCCATCTTTTCCTTACATTTAGCAGGTGTTTCATCAATTTTAGGAGCTGTTAATTTTATTTCAACAATTATTAATATACGACCAGCAGGAATAACTCCTGAACGAATTCCTCTATTTGTATGATCTGTCGGAATTACAGCTCTTCTATTATTATTATCATTACCAGTATTAGCTGGAGCAATCACTATATTACTAACAGATCGAAACTTTAATACTTCATTCTTTGATCCTTCAGGCGGTGGTGATCCAATTTTATATCAACATTTATTC
>GZJP7
AACTCTATATTTTTTTTTAGGTTCCTGAGCAGGTGTAGTAGGGACTTCACTGAGATGGATGATTCGAATTGAACTAGGGACTCCTGGCTCTTTTATCGGTAACGATCAAATTTATAATGTATTCGTTACTGCTCACGCATTTATTATAATCTTCTTTATAGTTATACCCATTATAATTGGAGGATTTGGCAATTGATTAGTACCTTTAATAATTGGTGCCCCAGATATAGCATTCCCCCGAATAAACAATATAAGATTTTGATTATTACCACCATCCCTAACACTCCTTCTCGTAAGAAGAATTGCTGAAGGTGGTGCAGGGACCGGGTGAACCGTATATCCTCCACTATCTAGTAACATTGCACACAGAGGTGCATCTGTAGATTTAGCCATCTTTTCCTTACATTTAGCAGGTGTTTCATCAATTTTAGGAGCTGTTAATTTTATTTCAACAATTATTAATATACGACCAGCAGGAATAACTCCTGAACGAATTCCTCTATTTGTATGATCTGTCGGAATTACAGCTCTTCTATTATTATTATCATTACCAGTATTAGCTGGAGCAATCACTATATTACTAACAGATCGAAACTTTAATACTTCATTCTTTGATCCTTCAGGCGGTGGTGATCCAATTTTATATCAACATTTATTC
>GZJP8
AACTCTATATTTTTTTTTAGGTTCCTGAGCAGGTGTAGTAGGGACTTCACTGAGATGGATGATTCGAATTGAACTAGGGACTCCTGGCTCTTTTATCGGTAACGATCAAATTTATAATGTATTCGTTACTGCTCACGCATTTATTATAATCTTCTTTATAGTTATACCCATTATAATTGGAGGATTTGGCAATTGATTAGTACCTTTAATAATTGGTGCCCCAGATATAGCATTCCCCCGAATAAACAATATAAGATTTTGATTATTACCACCATCCCTAACACTCCTTCTCGTAAGAAGAATTGCTGAAGGTGGTGCAGGGACCGGGTGAACCGTATATCCTCCACTATCTAGTAACATTGCACACAGAGGTGCATCTGTAGATTTAGCCATCTTTTCCTTACATTTAGCAGGTGTTTCATCAATTTTAGGAGCTGTTAATTTTATTTCAACAATTATTAATATACGACCAGCAGGAATAACTCCTGAACGAATTCCTCTATTTGTATGATCTGTCGGAATTACAGCTCTTCTATTATTATTATCATTACCAGTATTAGCTGGAGCAATCACTATATTACTAACAGATCGAAACTTTAATACTTCATTCTTTGATCCTTCAGGCGGTGGTGATCCAATTTTATATCAACATTTATTC
>GZJP9
AACTCTATATTTTTTTTTAGGTTCCTGAGCAGGTGTAGTAGGGACTTCACTGAGATGGATGATTCGAATTGAACTAGGGACTCCTGGCTCTTTTATCGGTAACGATCAAATTTATAATGTATTCGTTACTGCTCACGCATTTATTATAATCTTCTTTATAGTTATACCCATTATAATTGGAGGATTTGGCAATTGATTAGTACCTTTAATAATTGGTGCCCCAGATATAGCATTCCCCCGAATAAACAATATAAGATTTTGATTATTACCACCATCCCTAACACTCCTTCTCGTAAGAAGAATTGCTGAAGGTGGTGCAGGGACCGGGTGAACCGTATATCCTCCACTATCTAGTAACATTGCACACAGAGGTGCATCTGTAGATTTAGCCATCTTTTCCTTACATTTAGCAGGTGTTTCATCAATTTTAGGAGCTGTTAATTTTATTTCAACAATTATTAATATACGACCAGCAGGAATAACTCCTGAACGAATTCCTCTATTTGTATGATCTGTCGGAATTACAGCTCTTCTATTATTATTATCATTACCAGTATTAGCTGGAGCAATCACTATATTACTAACAGATCGAAACTTTAATACTTCATTCTTTGATCCTTCAGGCGGTGGTGATCCAATTTTATATCAACATTTATTC
>GZJP10
AACTCTATATTTTTTTTTAGGTTCCTGAGCAGGTGTAGTAGGGACTTCACTGAGATGGATGATTCGAATTGAACTAGGGACTCCTGGCTCTTTTATCGGTAACGATCAAATTTATAATGTATTCGTTACTGCTCACGCATTTATTATAATCTTCTTTATAGTTATACCCATTATAATTGGAGGATTTGGCAATTGATTAGTACCTTTAATAATTGGTGCCCCAGATATAGCATTCCCCCGAATAAACAATATAAGATTTTGATTATTACCACCATCCCTAACACTCCTTCTCGTAAGAAGAATTGCTGAAGGTGGTGCAGGGACCGGGTGAACCGTATATCCTCCACTATCTAGTAACATTGCACACAGAGGTGCATCTGTAGATTTAGCCATCTTTTCCTTACATTTAGCAGGTGTTTCATCAATTTTAGGAGCTGTTAATTTTATTTCAACAATTATTAATATACGACCAGCAGGAATAACTCCTGAACGAATTCCTCTATTTGTCTGATCTGTCGGAATTACAGCTCTTCTATTATTATTATCATTACCAGTATTAGCTGGAGCAATCACTATATTACTAACAGATCGAAACTTTAATACTTCATTCTTTGATCCTTCAGGCGGTGGTGATCCAATTTTATATCAACATTTATTC
>GZJP16
AACTCTATATTTTTTTTTAGGTTCCTGAGCAGGTGTAGTAGGGACTTCACTGAGATGGATGATTCGAATTGAACTAGGGACTCCTGGCTCTTTTATCGGTAACGATCAAATTTATAATGTATTCGTTACTGCTCACGCATTTATTATAATCTTCTTTATAGTTATACCCATTATAATTGGAGGATTTGGCAATTGATTAGTACCTTTAATAATTGGTGCCCCAGATATAGCATTCCCCCGAATAAACAATATAAGATTTTGATTATTACCACCATCCCTAACACTCCTTCTCGTAAGAAGAATTGCTGAAGGTGGTGCAGGGACCGGGTGAACCGTATATCCTCCACTATCTAGTAACATTGCACACAGAGGTGCATCTGTAGATTTAGCCATCTTTTCCTTACATTTAGCAGGTGTTTCATCAATTTTAGGAGCTGTTAATTTTATTTCAACAATTATTAATATACGACCAGCAGGAATAACTCCTGAACGAATTCCTCTATTTGTATGATCTGTCGGAATTACAGCTCTTCTATTATTATTATCATTACCAGTATTAGCTGGAGCAATCACTATATTACTAACAGATCGAAACTTTAATACTTCATTCTTTGATCCTTCAGGCGGTGGTGATCCAATTTTATATCAACATTTATTC
>GZJP17
AACTCTATATTTTTTTTTAGGTTCCTGAGCAGGTGTAGTAGGGACTTCACTGAGATGGATGATTCGAATTGAACTAGGGACTCCTGGCTCTTTTATCGGTAACGATCAAATTTATAATGTATTCGTTACTGCTCACGCATTTATTATAATCTTCTTTATAGTTATACCCATTATAATTGGAGGATTTGGCAATTGATTAGTACCTTTAATAATTGGTGCCCCAGATATAGCATTCCCCCGAATAAACAATATAAGATTTTGATTATTACCACCATCCCTAACACTCCTTCTCGTAAGAAGAATTGCTGAAGGTGGTGCAGGGACCGGGTGAACCGTATATCCTCCACTATCTAGTAACATTGCACACAGAGGTGCATCTGTAGATTTAGCCATCTTTTCCTTACATTTAGCAGGTGTTTCATCAATTTTAGGAGCTGTTAATTTTATTTCAACAATTATTAATATACGACCAGCAGGAATAACTCCTGAACGAATTCCTCTATTTGTATGATCTGTCGGAATTACAGCTCTTCTATTATTATTATCATTACCAGTATTAGCTGGAGCAATCACTATATTACTAACAGATCGAAACTTTAATACTTCATTCTTTGATCCTTCAGGCGGTGGTGATCCAATTTTATATCAACATTTATTC
>GZJP19
AACTCTATATTTTTTTTTAGGTTCCTGAGCAGGTGTAGTAGGGACTTCACTGAGATGGATGATTCGAATTGAACTAGGGACTCCTGGCTCTTTTATCGGTAACGATCAAATTTATAATGTATTCGTTACTGCTCACGCATTTATTATAATCTTCTTTATAGTTATACCCATTATAATTGGAGGATTTGGCAATTGATTAGTACCTTTAATAATTGGTGCCCCAGATATAGCATTCCCCCGAATAAACAATATAAGATTTTGATTATTACCACCATCCCTAACACTCCTTCTCGTAAGAAGAATTGCTGAAGGTGGTGCAGGGACCGGGTGAACCGTATATCCTCCACTATCTAGTAACATTGCACACAGAGGTGCATCTGTAGATTTAGCCATCTTTTCCTTACATTTAGCAGGTGTTTCATCAATTTTAGGAGCTGTTAATTTTATTTCAACAATTATTAATATACGACCAGCAGGAATAACTCCTGAACGAATTCCTCTATTTGTATGATCTGTCGGAATTACAGCTCTTCTATTATTATTATCATTACCAGTATTAGCTGGAGCAATCACTATATTACTAACAGATCGAAACTTTAATACTTCATTCTTTGATCCTTCAGGCGGTGGTGATCCAATTTTATATCAACATTTATTC
>GZJP20
AACTCTATATTTTTTTTTAGGTTCCTGAGCAGGTGTAGTAGGGACTTCACTGAGATGGATGATTCGAATTGAACTAGGGACTCCTGGCTCTTTTATCGGTAACGATCAAATTTATAATGTATTCGTTACTGCTCACGCATTTATTATAATCTTCTTTATAGTTATACCCATTATAATTGGAGGATTTGGCAATTGATTAGTACCTTTAATAATTGGTGCCCCAGATATAGCATTCCCCCGAATAAACAATATAAGATTTTGATTATTACCACCATCCCTAACACTCCTTCTCGTAAGAAGAATTGCTGAAGGTGGTGCAGGGACCGGGTGAACCGTATATCCTCCACTATCTAGTAACATTGCACACAGAGGTGCATCTGTAGATTTAGCCATCTTTTCCTTACATTTAGCAGGTGTTTCATCAATTTTAGGAGCTGTTAATTTTATTTCAACAATTATTAATATACGACCAGCAGGAATAACTCCTGAACGAATTCCTCTATTTGTATGATCTGTCGGAATTACAGCTCTTCTATTATTATTATCATTACCAGTATTAGCTGGAGCAATCACTATATTACTAACAGATCGAAACTTTAATACTTCATTCTTTGATCCTTCAGGCGGTGGTGATCCAATTTTATATCAACATTTATTC
>GZJP23
AACTCTATATTTTTTTTTAGGTTCCTGAGCAGGTGTAGTAGGGACTTCACTGAGATGGATGATTCGAATTGAACTAGGGACTCCTGGCTCTTTTATCGGTAACGATCAAATTTATAATGTATTCGTTACTGCTCACGCATTTATTATAATCTTCTTTATAGTTATACCCATTATAATTGGAGGATTTGGCAATTGATTAGTACCTTTAATAATTGGTGCCCCAGATATAGCATTCCCCCGAATAAACAATATAAGATTTTGATTATTACCACCATCCCTAACACTCCTTCTCGTAAGAAGAATTGCTGAAGGTGGTGCAGGGACCGGGTGAACCGTATATCCTCCACTATCTAGTAACATTGCACACAGAGGTGCATCTGTAGATTTAGCCATCTTTTCCTTACATTTAGCAGGTGTTTCATCAATTTTAGGAGCTGTTAATTTTATTTCAACAATTATTAATATACGACCAGCAGGAATAACTCCTGAACGAATTCCTCTATTTGTATGATCTGTCGGAATTACAGCTCTTCTATTATTATTATCATTACCAGTATTAGCTGGAGCAATCACTATATTACTAACAGATCGAAACTTTAATACTTCATTCTTTGATCCTTCAGGCGGTGGTGATCCAATTTTATATCAACATTTATTC
>GZJP24
AACTCTATATTTTTTTTTAGGTTCCTGAGCAGGTGTAGTAGGGACTTCACTGAGATGGATGATTCGAATTGAACTAGGGACTCCTGGCTCTTTTATCGGTAACGATCAAATTTATAATGTATTCGTTACTGCTCACGCATTTATTATAATCTTCTTTATAGTTATACCCATTATAATTGGAGGATTTGGCAATTGATTAGTACCTTTAATAATTGGTGCCCCAGATATAGCATTCCCCCGAATAAACAATATAAGATTTTGATTATTACCACCATCCCTAACACTCCTTCTCGTAAGAAGAATTGCTGAAGGTGGTGCAGGGACCGGGTGAACCGTATATCCTCCACTATCTAGTAACATTGCACACAGAGGTGCATCTGTAGATTTAGCCATCTTTTCCTTACATTTAGCAGGTGTTTCATCAATTTTAGGAGCTGTTAATTTTATTTCAACAATTATTAATATACGACCAGCAGGAATAACTCCTGAACGAATTCCTCTATTTGTCTGATCTGTCGGAATTACAGCTCTTCTATTATTATTATCATTACCAGTATTAGCTGGAGCAATCACTATATTACTAACAGATCGAAACTTTAATACTTCATTCTTTGATCCTTCAGGCGGTGGTGATCCAATTTTATATCAACATTTATTC
>GZJP25
AACTCTATATTTTTTTTTAGGTTCCTGAGCAGGTGTAGTAGGGACTTCACTGAGATGGATGATTCGAATTGAACTAGGGACTCCTGGCTCTTTTATCGGTAACGATCAAATTTATAATGTATTCGTTACTGCTCACGCATTTATTATAATCTTCTTTATAGTTATACCCATTATAATTGGAGGATTTGGCAATTGATTAGTACCTTTAATAATTGGTGCCCCAGATATAGCATTCCCCCGAATAAACAATATAAGATTTTGATTATTACCACCATCCCTAACACTCCTTCTCGTAAGAAGAATTGCTGAAGGTGGTGCAGGGACCGGGTGAACCGTATATCCTCCACTATCTAGTAACATTGCACACAGAGGTGCATCTGTAGATTTAGCCATCTTTTCCTTACATTTAGCAGGTGTTTCATCAATTTTAGGAGCTGTTAATTTTATTTCAACAATTATTAATATACGACCAGCAGGAATAACTCCTGAACGAATTCCTCTATTTGTATGATCTGTCGGAATTACAGCTCTTCTATTATTATTATCATTACCAGTATTAGCTGGAGCAATCACTATATTACTAACAGATCGAAACTTTAATACTTCATTCTTTGATCCTTCAGGCGGTGGTGATCCAATTTTATATCAACATTTATTC
>GZJP28
AACTCTATATTTTTTTTTAGGTTCCTGAGCAGGTGTAGTAGGGACTTCACTGAGATGGATGATTCGAATTGAACTGGGGACTCCTGGCTCTTTTATCGGTAACGATCAAATTTATAATGTATTCGTTACTGCTCACGCATTTATTATAATCTTCTTTATAGTTATACCCATTATAATTGGAGGATTTGGCAATTGATTAGTACCTTTAATAATTGGTGCCCCAGATATAGCATTCCCCCGAATAAACAATATAAGATTTTGATTATTACCACCATCCCTAACACTCCTTCTCGTAAGAAGAATTGCTGAAGGTGGTGCAGGGACCGGGTGAACCGTATATCCTCCACTATCTAGTAACATTGCACACAGAGGTGCATCTGTAGATTTAGCCATCTTTTCCTTACATTTAGCAGGTGTTTCATCAATTTTAGGAGCTGTTAATTTTATTTCAACAATTATTAATATACGACCAGCAGGAATAACTCCTGAACGAATTCCTCTATTTGTATGATCTGTCGGAATTACAGCTCTTCTATTATTATTATCATTACCAGTATTAGCTGGAGCAATCACTATATTACTAACAGATCGAAACTTTAATACTTCATTCTTTGATCCTTCAGGCGGTGGTGATCCAATTTTATATCAACATTTATTC
>GZJP29
AACTCTATATTTTTTTTTAGGTTCCTGAGCAGGTGTAGTAGGGACTTCACTGAGATGGATGATTCGAATTGAACTAGGGACTCCTGGCTCTTTTATCGGTAACGATCAAATTTATAATGTATTCGTTACTGCTCACGCATTTATTATAATCTTCTTTATAGTTATACCCATTATAATTGGAGGATTTGGCAATTGATTAGTACCTTTAATAATTGGTGCCCCAGATATAGCATTCCCCCGAATAAACAATATAAGATTTTGATTATTACCACCATCCCTAACACTCCTTCTCGTAAGAAGAATTGCTGAAGGTGGTGCAGGGACCGGGTGAACCGTATATCCTCCACTATCTAGTAACATTGCACACAGAGGTGCATCTGTAGATTTAGCCATCTTTTCCTTACATTTAGCAGGTGTTTCATCAATTTTAGGAGCTGTTAATTTTATTTCAACAATTATTAATATACGACCAGCAGGAATAACTCCTGAACGAATTCCTCTATTTGTATGATCTGTCGGAATTACAGCTCTTCTATTATTATTATCATTACCAGTATTAGCTGGAGCAATCACTATATTACTAACAGATCGAAACTTTAATACTTCATTCTTTGATCCTTCAGGCGGTGGTGATCCAATTTTATATCAACATTTATTC
>GZJP30
AACTCTATATTTTTTTCTAGGTTCCTGAGCAGGTGTAGTAGGGACTTCACTGAGATGGATGATTCGAATTGAACTAGGGACTCCTGGCTCTTTTATCGGTAACGATCAAATTTATAATGTATTCGTTACTGCTCACGCATTTATTATAATCTTCTTTATAGTTATACCCATTATAATTGGAGGATTTGGCAATTGATTAGTACCTTTAATAATTGGTGCCCCAGATATAGCATTCCCCCGAATAAACAATATAAGATTTTGATTATTACCACCATCCCTAACACTCCTTCTCGTAAGAAGAATTGCTGAAGGTGGTGCAGGGACCGGGTGAACCGTATATCCTCCACTATCTAGTAACATTGCACACAGAGGTGCATCTGTAGATTTAGCCATCTTTTCCTTACATTTAGCAGGTGTTTCATCAATTTTAGGAGCTGTTAATTTTATTTCAACAATTATTAATATACGACCAGCAGGAATAACTCCTGAACGAATTCCTCTATTTGTATGATCTGTCGGAATTACAGCTCTTCTATTATTATTATCATTACCAGTATTAGCTGGAGCAATCACTATATTACTAACAGATCGAAACTTTAATACTTCATTCTTTGATCCTTCAGGCGGTGGTGATCCAATTTTATATCAACATTTATTC
>GZLP1
AACTCTATATTTTTTTTTAGGTTCCTGAGCAGGTGTAGTAGGGACTTCACTGAGATGGATGATTCGAATTGAACTAGGGACTCCTGGCTCTTTTATCGGTAACGATCAAATTTATAATGTATTCGTTACTGCTCACGCATTTATTATAATCTTCTTTATAGTTATACCCATTATAATTGGAGGATTTGGCAATTGATTAGTACCTTTAATAATTGGTGCCCCAGATATAGCATTCCCCCGAATAAACAATATAAGATTTTGATTATTACCACCATCCCTAACACTCCTTCTCGTAAGAAGAATTGCTGAAGGTGGTGCAGGGACCGGGTGAACCGTATATCCTCCACTATCTAGTAACATTGCACACAGAGGTGCATCTGTAGATTTAGCCATCTTTTCCTTACATTTAGCAGGTGTTTCATCAATTTTAGGAGCTGTTAATTTTATTTCAACAATTATTAATATACGACCAGCAGGAATAACTCCTGAACGAATTCCTCTATTTGTATGATCTGTCGGAATTACAGCTCTTCTATTATTATTATCATTACCAGTATTAGCTGGAGCAATCACTATATTACTAACAGATCGAAACTTTAATACTTCATTCTTTGATCCTTCAGGCGGTGGTGATCCAATTTTATATCAACATTTATTC
>GZLP2
AACTCTATATTTTTTTTTAGGTTCCTGAGCAGGTGTAGTAGGGACTTCACTGAGATGGATGATTCGAATTGAACTAGGAACTCCTGGCTCTTTTATCGGTAACGATCAAATTTATAATGTATTCGTTACTGCTCACGCATTTATTATAATCTTCTTTATAGTTATACCCATTATAATTGGAGGATTTGGCAATTGATTAGTACCTTTAATAATTGGTGCCCCAGATATAGCATTCCCCCGAATAAACAATATAAGATTTTGATTATTACCACCATCCCTGACACTCCTTCTCGTAAGAAGAATTGCTGAAGGTGGTGCAGGGACCGGGTGAACCGTATATCCTCCACTATCTAGTAACATTGCACACAGAGGTGCATCTGTAGATTTAGCCATCTTTTCCTTACATTTAGCAGGTGTTTCATCAATTTTAGGAGCTATCAATTTTATTTCAACAATTATTAATATACGACCAGCAGGAATAACTCCTGAACGAATTCCTCTATTTGTATGATCTGTCGGAATTACAGCTCTTCTATTATTATTATCATTACCAGTATTAGCTGGAGCAATCACTATATTACTAACAGATCGAAACTTTAATACTTCATTCTTTGATCCTTCAGGCGGTGGTGATCCAATTTTATATCAACATTTATTC
>GZLP3
AACTCTATATTTTTTTTTAGGTTCCTGAGCAGGTGTAGTAGGGACTTCACTGAGATGGATGATTCGAATTGAACTAGGAACTCCTGGCTCTTTTATCGGTAACGATCAAATTTATAATGTATTCGTTACTGCTCACGCATTTATTATAATCTTCTTTATAGTTATACCCATTATAATTGGAGGATTTGGCAATTGATTAGTACCTTTAATAATTGGTGCCCCAGATATAGCATTCCCCCGAATAAACAATATAAGATTTTGATTATTACCACCATCCCTGACACTCCTTCTCGTAAGAAGAATTGCTGAAGGTGGTGCAGGGACCGGGTGAACCGTATATCCTCCACTATCTAGTAACATTGCACACAGAGGTGCATCTGTAGATTTAGCCATCTTTTCCTTACATTTAGCAGGTGTTTCATCAATTTTAGGAGCTGTCAATTTTATTTCAACAATTATTAATATACGACCAGCAGGAATAACTCCTGAACGAATTCCTCTATTTGTATGATCTGTCGGAATTACAGCTCTTCTATTATTATTATCATTACCAGTATTAGCTGGAGCAATCACTATATTACTAACAGATCGAAACTTTAATACTTCATTCTTTGATCCTTCAGGCGGTGGTGATCCAATTTTATATCAACATTTATTC
>GZLP4
AACTCTATATTTTTTTTTAGGTTCCTGAGCAGGTGTAGTAGGGACTTCACTGAGATGGATGATTCGAATTGAACTAGGGACTCCTGGCTCTTTTATCGGTAACGATCAAATTTATAATGTATTCGTTACTGCTCACGCATTTATTATAATCTTCTTTATAGTTATACCCATTATAATTGGAGGATTTGGCAATTGATTAGTACCTTTAATAATTGGTGCCCCAGATATAGCATTCCCCCGAATAAACAATATAAGATTTTGATTATTACCACCATCCCTAACACTCCTTCTCGTAAGAAGAATTGCTGAAGGTGGTGCAGGGACCGGGTGAACCGTATATCCTCCACTATCTAGTAACATTGCACACAGAGGTGCATCTGTAGATTTAGCCATCTTTTCCTTACATTTAGCAGGTGTTTCATCAATTTTAGGAGCTGTTAATTTTATTTCAACAATTATTAATATACGACCAGCAGGAATAACTCCTGAACGAATTCCTCTATTTGTATGATCTGTCGGAATTACAGCTCTTCTATTATTATTATCATTACCAGTATTAGCTGGAGCAATCACTATATTACTAACAGATCGAAACTTTAATACTTCATTCTTTGATCCTTCAGGCGGTGGTGATCCAATTTTATATCAACATTTATTC
>GZLP5
AACTCTATATTTTTTTTTAGGTTCCTGAGCAGGTGTAGTAGGGACTTCACTGAGATGGATGATTCGAATTGAACTAGGAACTCCTGGCTCTTTTATCGGTAACGATCAAATTTATAATGTATTCGTTACTGCTCACGCATTTATTATAATCTTCTTTATAGTTATACCCATTATAATTGGAGGATTTGGCAATTGATTAGTACCTTTAATAATTGGTGCCCCAGATATAGCATTCCCCCGAATAAACAATATAAGATTTTGATTATTACCACCATCCCTGACACTCCTTCTCGTAAGAAGAATTGCTGAAGGTGGTGCAGGGACCGGGTGAACCGTATATCCTCCACTATCTAGTAACATTGCACACAGAGGTGCATCTGTAGATTTAGCCATCTTTTCCTTACATTTAGCAGGTGTTTCATCAATTTTAGGAGCTGTCAATTTTATTTCAACAATTATTAATATACGACCAGCAGGAATAACTCCTGAACGAATTCCTCTATTTGTATGATCTGTCGGAATTACAGCTCTTCTATTATTATTATCATTACCAGTATTAGCTGGAGCAATCACTATATTACTAACAGATCGAAACTTTAATACTTCATTCTTTGATCCTTCAGGCGGTGGTGATCCAATTTTATATCAACATTTATTC
>GZLP6
AACTCTATATTTTTTTTTAGGTTCCTGAGCAGGTGTAGTAGGGACTTCACTGAGATGGATGATTCGAATTGAACTAGGGACTCCTGGCTCTTTTATCGGTAACGATCAAATTTATAATGTATTCGTTACTGCTCACGCATTTATTATAATCTTCTTTATAGTTATACCCATTATAATTGGAGGATTTGGCAATTGATTAGTACCTTTAATAATTGGTGCCCCAGATATAGCATTCCCCCGAATAAACAATATAAGATTTTGATTATTACCACCATCCCTAACACTCCTTCTCGTAAGAAGAATTGCTGAAGGTGGTGCAGGGACCGGGTGAACCGTATATCCTCCACTATCTAGTAACATTGCACACAGAGGTGCATCTGTAGATTTAGCCATCTTTTCCTTACATTTAGCAGGTGTTTCATCAATTTTAGGAGCTGTTAATTTTATTTCAACAATTATTAATATACGACCAGCAGGAATAACTCCTGAACGAATTCCTCTATTTGTATGATCTGTCGGAATTACAGCTCTTCTATTATTATTATCATTACCAGTATTAGCTGGAGCAATCACTATATTACTAACAGATCGAAACTTTAATACTTCATTCTTTGATCCTTCAGGCGGTGGTGATCCAATTTTATATCAACATTTATTC
>GZLP7
AACTCTATATTTTTTTTTAGGTTCCTGAGCAGGTGTAGTAGGGACTTCACTGAGATGGATGATTCGAATTGAACTAGGAACTCCTGGCTCTTTTATCGGTAACGATCAAATTTATAATGTATTCGTTACTGCTCACGCATTTATTATAATCTTCTTTATAGTTATACCCATTATAATTGGAGGATTTGGCAATTGATTAGTACCTTTAATAATTGGTGCCCCAGATATAGCATTCCCCCGAATAAACAATATAAGATTTTGATTATTACCACCATCCCTGACACTCCTTCTCGTAAGAAGAATTGCTGAAGGTGGTGCAGGGACCGGGTGAACCGTATATCCTCCACTATCTAGTAACATTGCACACAGAGGTGCATCTGTAGATTTAGCCATCTTTTCCTTACATTTAGCAGGTGTTTCATCAATTTTAGGAGCTGTCAATTTTATTTCAACAATTATTAATATACGACCAGCAGGAATAACTCCTGAACGAATTCCTCTATTTGTATGATCTGTCGGAATTACAGCTCTTCTATTATTATTATCATTACCAGTATTAGCTGGAGCAATCACTATATTACTAACAGATCGAAACTTTAATACTTCATTCTTTGATCCTTCAGGCGGTGGTGATCCAATTTTATATCAACATTTATTC
>GZLP8
AACTCTATATTTTTTTTTAGGTTCCTGAGCAGGTGTAGTAGGGACTTCACTGAGATGGATGATTCGAATTGAACTAGGAACTCCTGGCTCTTTTATCGGTAACGATCAAATTTATAATGTATTCGTTACTGCTCACGCATTTATTATAATCTTCTTTATAGTTATACCCATTATAATTGGAGGATTTGGCAATTGATTAGTACCTTTAATAATTGGTGCCCCAGATATAGCATTCCCCCGAATAAACAATATAAGATTTTGATTATTACCACCATCCCTAACACTCCTTCTCGTAAGAAGAATTGCTGAAGGTGGTGCAGGGACCGGGTGAACCGTATATCCTCCACTATCTAGTAACATTGCACACAGAGGTGCATCTGTAGATTTAGCCATCTTTTCCTTACATTTAGCAGGTGTTTCATCAATTTTAGGAGCTGTCAATTTTATTTCAACAATTATTAATATACGACCAGCAGGAATAACTCCTGAACGAATTCCTCTATTTGTATGATCTGTCGGAATTACAGCTCTTCTATTATTATTATCATTACCAGTATTAGCTGGAGCAATCACTATATTACTAACAGATCGAAACTTTAATACTTCATTCTTTGATCCTTCAGGCGGTGGTGATCCAATTTTATATCAACATTTATTC
>GZLP11
AACTCTATATTTTTTTTTAGGTTCCTGAGCAGGTGTAGTAGGGACTTCACTGAGATGGATGATTCGAATTGAACTAGGGACTCCTGGCTCTTTTATCGGTAACGATCAAATTTATAATGTATTCGTTACTGCTCACGCATTTATTATAATCTTCTTTATAGTTATACCCATTATAATTGGAGGATTTGGCAATTGATTAGTACCTTTAATAATTGGTGCCCCAGATATAGCATTCCCCCGAATAAACAATATAAGATTTTGATTATTACCACCATCCCTAACACTCCTTCTCGTAAGAAGAATTGCTGAAGGTGGTGCAGGGACCGGGTGAACCGTATATCCTCCACTATCTAGTAACATTGCACACAGAGGTGCATCTGTAGATTTAGCCATCTTTTCCTTACATTTAGCAGGTGTTTCATCAATTTTAGGAGCTGTTAATTTTATTTCAACAATTATTAATATACGACCAGCAGGAATAACTCCTGAACGAATTCCTCTATTTGTATGATCTGTCGGAATTACAGCTCTTCTATTATTATTATCATTACCAGTATTAGCTGGAGCAATCACTATATTACTAACAGATCGAAACTTTAATACTTCATTCTTTGATCCTTCAGGCGGTGGTGATCCAATTTTATATCAACATTTATTC
>GZLP15
AACTCTATATTTTTTTTTAGGTTCCTGAGCAGGTGTAGTAGGGACTTCACTGAGATGGATGATTCGAATTGAACTAGGGACTCCTGGCTCTTTTATCGGTAACGATCAAATTTATAATGTATTCGTTACTGCTCACGCATTTATTATAATCTTCTTTATAGTTATACCCATTATAATTGGAGGATTTGGCAATTGATTAGTACCTTTAATAATTGGTGCCCCAGATATAGCATTCCCCCGAATAAACAATATAAGATTTTGATTATTACCACCATCCCTAACACTCCTTCTCGTAAGAAGAATTGCTGAAGGTGGTGCAGGGACCGGGTGAACCGTATATCCTCCACTATCTAGTAACATTGCACACAGAGGTGCATCTGTAGATTTAGCCATCTTTTCCTTACATTTAGCAGGTGTTTCATCAATTTTAGGAGCTGTTAATTTTATTTCAACAATTATTAATATACGACCAGCAGGAATAACTCCTGAACGAATTCCTCTATTTGTATGATCTGTCGGAATTACAGCTCTTCTATTATTATTATCATTACCAGTATTAGCTGGAGCAATTACTATATTACTAACAGATCGAAACTTTAATACTTCATTCTTTGATCCTTCAGGCGGTGGTGATCCAATTTTATATCAACATTTATTC
>GZLP16
AACTCTATATTTTTTTTTAGGTTCCTGAGCAGGTGTAGTAGGGACTTCACTGAGATGGATGATTCGAATTGAACTGGGGACTCCTGGCTCTTTTATCGGTAACGATCAAATTTATAATGTATTCGTTACTGCTCACGCATTTATTATAATCTTCTTTATAGTTATACCCATTATAATTGGAGGATTTGGCAATTGATTAGTACCTTTAATAATTGGTGCCCCAGATATAGCATTCCCCCGAATAAACAATATAAGATTTTGATTATTACCACCATCCCTAACACTCCTTCTCGTAAGAAGAATTGCTGAAGGTGGTGCAGGGACCGGGTGAACCGTATATCCTCCACTATCTAGTAACATTGCACACAGAGGTGCATCTGTAGATTTAGCCATCTTTTCCTTACATTTAGCAGGTGTTTCATCAATTTTAGGAGCTGTTAATTTTATTTCAACAATTATTAATATACGACCAGCAGGAATAACTCCTGAACGAATTCCTCTATTTGTATGATCTGTCGGAATTACAGCTCTTCTATTATTATTATCATTACCAGTATTAGCTGGAGCAATCACTATATTACTAACAGATCGAAACTTTAATACTTCATTCTTTGATCCTTCAGGCGGTGGTGATCCAATTTTATATCAACATTTATTC
>GZLS1
AACTCTATATTTTTTTCTAGGTTCCTGAGCGGGTGTAGTAGGGACTTCACTGAGATGGATGATTCGAATTGAACTAGGAACCCCTGGCTCTTTTATTGGTAACGATCAAATTTACAATGTATTCGTTACTGCTCACGCATTCATTATAATCTTCTTTATAGTTATACCTATTATAATCGGGGGGTTTGGTAATTGATTAGTACCTTTAATGATTGGTGCCCCAGATATAGCATTCCCCCGAATAAACAACATAAGATTTTGATTATTACCACCTTCCTTAACACTCCTTCTAGTGAGAAGAATCACTGAAGGGGGAGCAGGAACCGGATGAACCGTATATCCACCATTATCTAGTAACATTGCACACAGAGGCGCATCCGTAGATTTAGCCATCTTTTCCTTACATTTAGCAGGTGTTTCATCAATTTTAGGAGCTGTTAATTTTATTTCAACAATTATTAATATACGACCAGCAGGAATAACTCCTGAACGAATTCCTTTATTTGTATGATCTGTTGGAATTACAGCTCTCCTACTATTACTATCATTGCCAGTATTAGCTGGAGCAATTACTATATTATTAACAGATCGAAACTTTAATACTTCATTCTTTGATCCTTCAGGTGGTGGTGATCCAATTTTATATCAACATTTATTT
>GZLS2
AACTCTATATTTTTTTTTAGGTTCCTGAGCAGGTGTAGTAGGGACTTCACTGAGATGGATGATTCGAATTGAACTAGGGACTCCTGGCTCTTTTATCGGTAACGATCAAATTTATAATGTATTCGTTACTGCTCACGCATTTATTATAATCTTCTTTATAGTTATACCCATTATAATTGGAGGATTTGGCAATTGATTAGTACCTTTAATAATTGGTGCCCCAGATATAGCATTCCCCCGAATAAACAATATAAGATTTTGATTATTACCACCATCCCTAACACTCCTTCTCGTAAGAAGAATTGCTGAAGGTGGTGCAGGGACCGGGTGAACCGTATATCCTCCACTATCTAGTAACATTGCACACAGAGGTGCATCTGTAGATTTAGCCATCTTTTCCTTACATTTAGCAGGTGTTTCATCAATTTTAGGAGCTGTTAATTTTATTTCAACAATTATTAATATACGACCAGCAGGAATAACTCCTGAACGAATTCCTCTATTTGTATGATCTGTCGGAATTACAGCTCTTCTATTATTATTATCATTACCAGTATTAGCTGGAGCAATCACTATATTACTAACAGATCGAAACTTTAATACTTCATTCTTTGATCCTTCAGGCGGTGGTGATCCAATTTTATATCAACATTTATTC
>GZLS3
AACTCTATATTTTTTTTTAGGTTCCTGAGCAGGTGTAGTAGGGACTTCACTGAGATGGATGATTCGAATTGAACTAGGGACTCCTGGCTCTTTTATCGGTAACGATCAAATTTATAATGTATTCGTTACTGCTCACGCATTTATTATAATCTTCTTTATAGTTATACCCATTATAATTGGAGGATTTGGCAATTGATTAGTACCTTTAATAATTGGTGCCCCAGATATAGCATTCCCCCGAATAAACAATATAAGATTTTGATTATTACCACCATCCCTAACACTCCTTCTCGTAAGAAGAATTGCTGAAGGTGGTGCAGGGACCGGGTGAACCGTATATCCCCCACTATCTAGTAACATTGCACACAGAGGTGCATCTGTAGATTTAGCCATCTTTTCCTTACATTTAGCAGGTGTTTCATCAATTTTAGGAGCTGTTAATTTTATTTCAACAATTATTAATATACGACCAGCAGGAATAACTCCTGAACGAATTCCTCTATTTGTATGATCTGTCGGAATTACAGCTCTTCTATTATTATTATCATTACCAGTATTAGCTGGAGCAATCACTATATTACTAACAGATCGAAACTTTAATACTTCATTCTTTGATCCTTCAGGCGGTGGTGATCCAATTTTATATCAACATTTATTC
>GZLS5
AACTCTATATTTTTTTTTAGGTTCCTGAGCAGGTGTAGTAGGGACTTCACTGAGATGGATGATTCGAATTGAACTAGGGACTCCTGGCTCTTTTATCGGTAACGATCAAATTTATAATGTATTCGTTACTGCTCACGCATTTATTATAATCTTCTTTATAGTTATACCCATTATAATTGGAGGATTTGGCAATTGATTAGTACCTTTAATAATTGGTGCCCCAGATATAGCATTCCCCCGAATAAACAATATAAGATTTTGATTATTACCACCATCCCTAACACTCCTTCTCGTAAGAAGAATTGCTGAAGGTGGTGCAGGGACCGGGTGAACCGTATATCCTCCACTATCTAGTAACATTGCACACAGAGGTGCATCTGTAGATTTAGCCATCTTTTCCTTACATTTAGCAGGTGTTTCATCAATTTTAGGAGCTGTTAATTTTATTTCAACAATTATTAATATACGACCAGCAGGAATAACTCCTGAACGAATTCCTCTATTTGTATGATCTGTCGGAATTACAGCTCTTCTATTATTATTATCATTACCAGTATTAGCTGGAGCAATCACTATATTACTAACAGATCGAAACTTTAATACTTCATTCTTTGATCCTTCAGGCGGTGGTGATCCAATTTTATATCAACATTTATTC
>GZLS6
AACTCTATATTTTTTTCTAGGTTCCTGAGCGGGTGTAGTAGGGACTTCACTGAGATGGATGATTCGAATTGAACTAGGAACCCCTGGCTCTTTTATTGGTAACGATCAAATTTACAATGTATTCGTTACTGCTCACGCATTCATTATAATCTTCTTTATAGTTATACCTATTATAATCGGGGGGTTTGGTAATTGATTAGTACCTTTAATGATTGGTGCCCCAGATATAGCATTCCCCCGAATAAACAACATAAGATTTTGATTATTACCACCTTCCTTAACACTCCTTCTAGTGAGAAGAATCACTGAAGGGGGGGTAGGAACCGGATGAACCGTATATCCACCATTATCTAGTAACATTGCACACAGAGGCGCATCCGTAGATTTAGCCATCTTTTCCTTACATTTAGCAGGTGTTTCATCAATTTTAGGAGCTGTTAATTTTATTTCAACAATTATTAATATACGACCAGCAGGAATAACTCCTGAACGAATTCCTTTATTTGTATGATCTGTTGGAATTACAGCTCTCCTACTATTACTATCATTGCCAGTATTAGCTGGAGCAATTACTATATTATTAACAGATCGAAACTTTAATACTTCATTCTTTGATCCTTCAGGTGGTGGTGATCCAATTTTATATCAACATTTATTT
>GZLS8
AACTCTATATTTTTTTCTAGGTTCCTGAGCAGGTGTAGTAGGGACTTCACTGAGATGGATGATTCGAATTGAACTGGGAACTCCCGGCTCTTTTATCGGTAACGATCAAATTTATAATGTATTCGTTACTGCTCACGCATTTATTATAATCTTCTTTATAGTTATACCCATTATAATTGGAGGATTTGGCAATTGATTAGTACCTTTAATAATTGGTGCCCCAGATATAGCATTCCCCCGAATAAACAATATAAGATTTTGATTATTACCACCCTCCCTAACACTCCTTCTCGTGAGAAGAATCGCTGAAGGTGGTGCAGGGACTGGGTGAACCGTGTATCCTCCACTATCTAGTAACATTGCACACAGAGGTGCATCTGTAGATTTAGCCATCTTTTCCTTACATTTAGCAGGTGTTTCATCAATTTTAGGAGCTGTTAATTTTATTTCAACAATTATTAATATACGGCCAGCAGGAATAACTCCTGAACGAATTCCTTTATTTGTATGATCTGTCGGAATTACAGCTCTTCTATTATTATTATCATTACCAGTATTAGCTGGAGCAATTACTATATTACTAACAGATCGAAACTTTAATACTTCATTCTTTGATCCTTCAGGCGGTGGTGATCCAATTTTATATCAACATTTATTC
>GZLS9
AACTCTATATTTTTTTTTAGGTTCCTGAGCAGGTGTAGTAGGGACTTCACTGAGATGGATGATTCGAATTGAACTAGGGACTCCTGGCTCTTTTATCGGTAACGATCAAATTTATAATGTATTCGTTACTGCTCACGCATTTATTATAATCTTCTTTATAGTTATACCCATTATAATTGGAGGATTTGGCAATTGATTAGTACCTTTAATAATTGGTGCCCCAGATATAGCATTCCCCCGAATAAACAATATAAGATTTTGATTATTACCACCATCCCTAACACTCCTTCTCGTAAGAAGAATTGCTGAAGGTGGTGCAGGGACCGGGTGAACCGTATATCCTCCACTATCTAGTAACATTGCACACAGAGGTGCATCTGTAGATTTAGCCATCTTTTCCTTACATTTAGCAGGTGTTTCATCAATTTTAGGAGCTGTTAATTTTATTTCAACAATTATTAATATACGACCAGCAGGAATAACTCCTGAACGAATTCCTCTATTTGTATGATCTGTCGGAATTACAGCTCTTCTATTATTATTATCATTACCAGTATTAGCTGGAGCAATCACTATATTACTAACAGATCGAAACTTTAATACTTCATTCTTTGATCCTTCAGGCGGTGGTGATCCAATTTTATATCAACATTTATTC
>GZLS11
AACTCTATATTTTTTTTTAGGTTCCTGAGCAGGTGTAGTAGGGACTTCACTGAGATGGATGATTCGAATTGAACTAGGGACTCCTGGCTCTTTTATCGGTAACGATCAAATTTATAATGTATTCGTTACTGCTCACGCATTTATTATAATCTTCTTTATAGTTATACCCATTATAATTGGAGGATTTGGCAATTGATTAGTACCTTTAATAATTGGTGCCCCAGATATAGCATTCCCCCGAATAAACAATATAAGATTTTGATTATTACCACCATCCCTAACACTCCTTCTCGTAAGAAGAATTGCTGAAGGTGGTGCAGGGACCGGGTGAACCGTATATCCCCCACTATCTAGTAACATTGCACACAGAGGTGCATCTGTAGATTTAGCCATCTTTTCCTTACATTTAGCAGGTGTTTCATCAATTTTAGGAGCTGTTAATTTTATTTCAACAATTATTAATATACGACCAGCAGGAATAACTCCTGAACGAATTCCTCTATTTGTATGATCTGTCGGAATTACAGCTCTTCTATTATTATTATCATTACCAGTATTAGCTGGAGCAATCACTATATTACTAACAGATCGAAACTTTAATACTTCATTCTTTGATCCTTCAGGCGGTGGTGATCCAATTTTATATCAACATTTATTC
>GZLS12
AACTCTATATTTTTTTTTAGGTTCCTGAGCAGGTGTAGTAGGGACTTCACTGAGATGGATGATTCGAATTGAACTAGGGACTCCTGGCTCTTTTATCGGTAACGATCAAATTTATAATGTATTCGTTACTGCTCACGCATTTATTATAATCTTCTTTATAGTTATACCCATTATAATTGGAGGATTTGGCAATTGATTAGTACCTTTAATAATTGGTGCCCCAGATATAGCATTCCCCCGAATAAACAATATAAGATTTTGATTATTACCACCATCCCTAACACTCCTTCTCGTAAGAAGAATTGCTGAAGGTGGTGCAGGGACCGGGTGAACCGTATATCCTCCACTATCTAGTAACATTGCACACAGAGGTGCATCTGTAGATTTAGCCATCTTTTCCTTACATTTAGCAGGTGTTTCATCAATTTTAGGAGCTGTTAATTTTATTTCAACAATTATTAATATACGACCAGCAGGAATAACTCCTGAACGAATTCCTCTATTTGTATGATCTGTCGGAATTACAGCTCTTCTATTATTATTATCATTACCAGTATTAGCTGGAGCAATCACTATATTACTAACAGATCGAAACTTTAATACTTCATTCTTTGATCCTTCAGGCGGTGGTGATCCAATTTTATATCAACATTTATTC
>GZLS13
AACTCTATATTTTTTTTTAGGTTCCTGAGCAGGTGTAGTAGGGACTTCACTGAGATGGATGATTCGAATTGAACTAGGGACTCCTGGCTCTTTTATCGGTAACGATCAAATTTATAATGTATTCGTTACTGCTCACGCATTTATTATAATCTTCTTTATAGTTATACCCATTATAATTGGAGGATTTGGCAATTGATTAGTACCTTTAATAATTGGTGCCCCAGATATAGCATTCCCCCGAATAAACAATATAAGATTTTGATTATTACCACCATCCCTAACACTCCTTCTCGTAAGAAGAATTGCTGAAGGTGGTGCAGGGACCGGGTGAACCGTATATCCTCCACTATCTAGTAACATTGCACACAGAGGTGCATCTGTAGATTTAGCCATCTTTTCCTTACATTTAGCAGGTGTTTCATCAATTTTAGGAGCTGTTAATTTTATTTCAACAATTATTAATATACGACCAGCAGGAATAACTCCTGAACGAATTCCTCTATTTGTATGATCTGTCGGAATTACAGCTCTTCTATTATTATTATCATTACCAGTATTAGCTGGAGCAATCACTATATTACTAACAGATCGAAACTTTAATACTTCATTCTTTGATCCTTCAGGCGGTGGTGATCCAATTTTATATCAACATTTATTC
>GZLS14
AACTCTATATTTTTTTTTAGGTTCCTGAGCAGGTGTAGTAGGGACTTCACTGAGATGGATGATTCGAATTGAACTAGGGACTCCTGGCTCTTTTATCGGTAACGATCAAATTTATAATGTATTCGTTACTGCTCACGCATTTATTATAATCTTCTTTATAGTTATACCCATTATAATTGGAGGATTTGGCAATTGATTAGTACCTTTAATAATTGGTGCCCCAGATATAGCATTCCCCCGAATAAACAATATAAGATTTTGATTATTACCACCATCCCTAACACTCCTTCTCGTAAGAAGAATTGCTGAAGGTGGTGCAGGGACCGGGTGAACCGTATATCCTCCACTATCTAGTAACATTGCACACAGAGGTGCATCTGTAGATTTAGCCATCTTTTCCTTACATTTAGCAGGTGTTTCATCAATTTTAGGAGCTGTTAATTTTATTTCAACAATTATTAATATACGACCAGCAGGAATAACTCCTGAACGAATTCCTCTATTTGTATGATCTGTCGGAATTACAGCTCTTCTATTATTATTATCATTACCAGTATTAGCTGGAGCAATCACTATATTACTAACAGATCGAAACTTTAATACTTCATTCTTTGATCCTTCAGGCGGTGGTGATCCAATTTTATATCAACATTTATTC
>GZLS15
AACTCTATATTTTTTTTTAGGTTCCTGAGCAGGTGTAGTAGGGACTTCACTGAGATGGATGATTCGAATTGAACTAGGGACTCCTGGCTCTTTTATCGGTAACGATCAAATTTATAATGTATTCGTTACTGCTCACGCATTTATTATAATCTTCTTTATAGTTATACCCATTATAATTGGAGGATTTGGCAATTGATTAGTACCTTTAATAATTGGTGCCCCAGATATAGCATTCCCCCGAATAAACAATATAAGATTTTGATTATTACCACCATCCCTAACACTCCTTCTCGTAAGAAGAATTGCTGAAGGTGGTGCAGGGACCGGGTGAACCGTATATCCTCCACTATCTAGTAACATTGCACACAGAGGTGCATCTGTAGATTTAGCCATCTTTTCCTTACATTTAGCAGGTGTTTCATCAATTTTAGGAGCTGTTAATTTTATTTCAACAATTATTAATATACGACCAGCAGGAATAACTCCTGAACGAATTCCTCTATTTGTATGATCTGTCGGAATTACAGCTCTTCTATTATTATTATCATTACCAGTATTAGCTGGAGCAATCACTATATTACTAACAGATCGAAACTTTAATACTTCATTCTTTGATCCTTCAGGCGGTGGTGATCCAATTTTATATCAACATTTATTC
>GZLS17
AACTCTATATTTTTTTTTAGGTTCCTGAGCAGGTGTAGTAGGGACTTCACTGAGATGGATGATTCGAATTGAACTAGGGACTCCTGGCTCTTTTATCGGTAACGATCAAATTTATAATGTATTCGTTACTGCTCACGCATTTATTATAATCTTCTTTATAGTTATACCCATTATAATTGGAGGATTTGGCAATTGATTAGTACCTTTAATAATTGGTGCCCCAGATATAGCATTCCCCCGAATAAACAATATAAGATTTTGATTATTACCACCATCCCTAACACTCCTTCTCGTAAGAAGAATTGCTGAAGGTGGTGCAGGAACCGGGTGAACCGTATATCCTCCACTATCTAGTAACATTGCACACAGAGGTGCATCTGTAGATTTAGCCATCTTTTCCTTACATTTAGCAGGTGTTTCATCAATTTTAGGAGCTGTTAATTTTATTTCAACAATTATTAATATACGACCAGCAGGAATAACTCCTGAACGAATTCCTCTATTTGTATGATCTGTCGGAATTACAGCTCTTCTATTATTATTATCATTACCAGTATTAGCTGGAGCAATCACTATATTACTAACAGATCGAAACTTTAATACTTCATTCTTTGATCCTTCAGGCGGTGGTGATCCAATTTTATATCAACATTTATTC
>GZLS18
AACTCTATATTTTTTTTTAGGTTCCTGAGCAGGTGTAGTAGGGACTTCACTGAGATGGATGATTCGAATTGAACTAGGGACTCCTGGCTCTTTTATCGGTAACGATCAAATTTATAATGTATTCGTTACTGCTCACGCATTTATTATAATCTTCTTTATAGTTATACCCATTATAATTGGAGGATTTGGCAATTGATTAGTACCTTTAATAATTGGTGCCCCAGATATAGCATTCCCCCGAATAAACAATATAAGATTTTGATTATTACCACCATCCCTAACACTCCTTCTCGTAAGAAGAATTGCTGAAGGTGGTGCAGGGACCGGGTGAACCGTATATCCTCCACTATCTAGTAACATTGCACACAGAGGTGCATCTGTAGATTTAGCCATCTTTTCCTTACATTTAGCAGGTGTTTCATCAATTTTAGGAGCTGTTAATTTTATTTCAACAATTATTAATATACGACCAGCAGGAATAACTCCTGAACGAATTCCTCTATTTGTATGATCTGTCGGAATTACAGCTCTTCTATTATTATTATCATTACCAGTATTAGCTGGAGCAATCACTATATTACTAACAGATCGAAACTTTAATACTTCATTCTTTGATCCTTCAGGCGGTGGTGATCCAATTTTATATCAACATTTATTC
>GZLS19
AACTCTATATTTTTTTTTAGGTTCCTGAGCAGGTGTAGTAGGGACTTCACTGAGATGGATGATTCGAATTGAACTAGGGACTCCTGGCTCTTTTATCGGTAACGATCAAATTTATAATGTATTCGTTACTGCTCACGCATTTATTATAATCTTCTTTATAGTTATACCCATTATAATTGGAGGATTTGGCAATTGATTAGTACCTTTAATAATTGGTGCCCCAGATATAGCATTCCCCCGAATAAACAATATAAGATTTTGATTATTACCACCATCCCTAACACTCCTTCTCGTAAGAAGAATTGCTGAAGGTGGTGCAGGGACCGGATGAACCGTATATCCTCCACTATCTAGTAACATTGCACACAGAGGTGCATCTGTAGATTTAGCCATCTTTTCCTTACATTTAGCAGGTGTTTCATCAATTTTAGGAGCTGTTAATTTTATTTCAACAATTATTAATATACGACCAGCAGGAATAACTCCTGAACGAATTCCTCTATTTGTATGATCTGTCGGAATTACAGCTCTTCTATTATTATTATCATTACCAGTATTAGCTGGAGCAATCACTATATTACTAACAGATCGAAACTTTAATACTTCATTCTTTGATCCTTCAGGCGGTGGTGATCCAATTTTATATCAACATTTATTC
>GZLS20
AACTCTATATTTTTTTTTAGGTTCCTGAGCAGGTGTAGTAGGGACTTCACTGAGATGGATGATTCGAATTGAACTAGGGACTCCTGGCTCTTTTATCGGTAACGATCAAATTTATAATGTATTCGTTACTGCTCACGCATTTATTATAATCTTCTTTATAGTTATACCCATTATAATTGGAGGATTTGGCAATTGATTAGTACCTTTAATAATTGGTGCCCCAGATATAGCATTCCCCCGAATAAACAATATAAGATTTTGATTATTACCACCATCCCTAACACTCCTTCTCGTAAGAAGAATTGCTGAAGGTGGTGCAGGGACCGGGTGAACCGTATATCCCCCACTATCTAGTAACATTGCACACAGAGGTGCATCTGTAGATTTAGCCATCTTTTCCTTACATTTAGCAGGTGTTTCATCAATTTTAGGAGCTGTTAATTTTATTTCAACAATTATTAATATACGACCAGCAGGAATAACTCCTGAACGAATTCCTCTATTTGTATGATCTGTCGGAATTACAGCTCTTCTATTATTATTATCATTACCAGTATTAGCTGGAGCAATCACTATATTACTAACAGATCGAAACTTTAATACTTCATTCTTTGATCCTTCAGGCGGTGGTGATCCAATTTTATATCAACATTTATTC
>GZLS21
AACTCTATATTTTTTTTTAGGTTCCTGAGCAGGTGTAGTAGGGACTTCACTGAGATGGATGATTCGAATTGAACTAGGGACTCCTGGCTCTTTTATCGGTAACGATCAAATTTATAATGTATTCGTTACTGCTCACGCATTTATTATAATCTTCTTTATAGTTATACCCATTATAATTGGAGGATTTGGCAATTGATTAGTACCTTTAATAATTGGTGCCCCAGATATAGCATTCCCCCGAATAAACAATATAAGATTTTGATTATTACCACCATCCCTAACACTCCTTCTCGTAAGAAGAATTGCTGAAGGTGGTGCAGGGACCGGGTGAACCGTATATCCTCCACTATCTAGTAACATTGCACACAGAGGTGCATCTGTAGATTTAGCCATCTTTTCCTTACATTTAGCAGGTGTTTCATCAATTTTAGGAGCTGTTAATTTTATTTCAACAATTATTAATATACGACCAGCAGGAATAACTCCTGAACGAATTCCTCTATTTGTATGATCTGTCGGAATTACAGCTCTTCTATTATTATTATCATTACCAGTATTAGCTGGAGCAATCACTATATTACTAACAGATCGAAACTTTAATACTTCATTCTTTGATCCTTCAGGCGGTGGTGATCCAATTTTATATCAACATTTATTC
>GZLS22
AACTCTATATTTTTTTTTAGGTTCCTGAGCAGGTGTAGTAGGGACTTCACTGAGATGGATGATTCGAATTGAACTAGGGACTCCTGGCTCTTTTATCGGTAACGATCAAATTTATAATGTATTCGTTACTGCTCACGCATTTATTATAATCTTCTTTATAGTTATACCCATTATAATTGGAGGATTTGGCAATTGATTAGTACCTTTAATAATTGGTGCCCCAGATATAGCATTCCCCCGAATAAACAATATAAGATTTTGATTATTACCACCATCCCTAACACTCCTTCTCGTAAGAAGAATTGCTGAAGGTGGTGCAGGGACCGGGTGAACCGTATATCCCCCACTATCTAGTAACATTGCACACAGAGGTGCATCTGTAGATTTAGCCATCTTTTCCTTACATTTAGCAGGTGTTTCATCAATTTTAGGAGCTGTTAATTTTATTTCAACAATTATTAATATACGACCAGCAGGAATAACTCCTGAACGAATTCCTCTATTTGTATGATCTGTCGGAATTACAGCTCTTCTATTATTATTATCATTACCAGTATTAGCTGGAGCAATCACTATATTACTAACAGATCGAAACTTTAATACTTCATTCTTTGATCCTTCAGGCGGTGGTGATCCAATTTTATATCAACATTTATTC
>GZLS23
AACTCTATATTTTTTTTTAGGTTCCTGAGCAGGTGTAGTAGGGACTTCACTGAGATGGATGATTCGAATTGAACTAGGGACTCCTGGCTCTTTTATCGGTAACGATCAAATTTATAATGTATTCGTTACTGCTCACGCATTTATTATAATCTTCTTTATAGTTATACCCATTATAATTGGAGGATTTGGCAATTGATTAGTACCTTTAATAATTGGTGCCCCAGATATAGCATTCCCCCGAATAAACAATATAAGATTTTGATTATTACCACCATCCCTAACACTCCTTCTCGTAAGAAGAATTGCTGAAGGTGGTGCAGGGACCGGGTGAACCGTATATCCTCCACTATCTAGTAACATTGCACACAGAGGTGCATCTGTAGATTTAGCCATCTTTTCCTTACATTTAGCAGGTGTTTCATCAATTTTAGGAGCTGTTAATTTTATTTCAACAATTATTAATATACGACCAGCAGGAATAACTCCTGAACGAATTCCTCTATTTGTATGATCTGTCGGAATTACAGCTCTTCTATTATTATTATCATTACCAGTATTAGCTGGAGCAATCACTATATTACTAACAGATCGAAACTTTAATACTTCATTCTTTGATCCTTCAGGCGGTGGTGATCCAATTTTATATCAACATTTATTC
>GZLS28
AACTCTATATTTTTTTTTAGGTTCCTGAGCAGGTGTAGTAGGGACTTCACTGAGATGGATGATTCGAATTGAACTAGGGACTCCTGGCTCTTTTATCGGTAACGATCAAATTTATAATGTATTCGTTACTGCTCACGCATTTATTATAATCTTCTTTATAGTTATACCCATTATAATTGGAGGATTTGGCAATTGATTAGTACCTTTAATAATTGGTGCCCCAGATATAGCATTCCCCCGAATAAACAATATAAGATTTTGATTATTACCACCATCCCTAACACTCCTTCTCGTAAGAAGAATTGCTGAAGGTGGTGCAGGGACCGGGTGAACCGTATATCCTCCACTATCTAGTAACATTGCACACAGAGGTGCATCTGTAGATTTAGCCATCTTTTCCTTACATTTAGCAGGTGTTTCATCAATTTTAGGAGCTGTTAATTTTATTTCAACAATTATTAATATACGACCAGCAGGAATAACTCCTGAACGAATTCCTCTATTTGTATGATCTGTCGGAATTACAGCTCTTCTATTATTATTATCATTACCAGTATTAGCTGGAGCAATCACTATATTACTAACAGATCGAAACTTTAATACTTCATTCTTTGATCCTTCAGGCGGTGGTGATCCAATTTTATATCAACATTTATTC
>GZLS29
AACTCTATATTTTTTTTTAGGTTCCTGAGCAGGTGTAGTAGGGACTTCACTGAGATGGATGATTCGAATTGAACTAGGGACTCCTGGCTCTTTTATCGGTAACGATCAAATTTATAATGTATTCGTTACTGCTCACGCATTTATTATAATCTTCTTTATAGTTATACCCATTATAATTGGAGGATTTGGCAATTGATTAGTACCTTTAATAATTGGTGCCCCAGATATAGCATTCCCCCGAATAAACAATATAAGATTTTGATTATTACCACCATCCCTAACACTCCTTCTCGTAAGAAGAATTGCTGAAGGTGGTGCAGGGACCGGGTGAACCGTATATCCTCCACTATCTAGTAACATTGCACACAGAGGTGCATCTGTAGATTTAGCCATCTTTTCCTTACATTTAGCAGGTGTTTCATCAATTTTAGGAGCTGTTAATTTTATTTCAACAATTATTAATATACGACCAGCAGGAATAACTCCTGAACGAATTCCTCTATTTGTATGATCTGTCGGAATTACAGCTCTTCTATTATTATTATCATTACCAGTATTAGCTGGAGCAATCACTATATTACTAACAGATCGAAACTTTAATACTTCATTCTTTGATCCTTCAGGCGGTGGTGATCCAATTTTATATCAACATTTATTC
>GZLS30
AACTCTATATTTTTTTTTAGGTTCCTGAGCAGGTGTAGTAGGGACTTCACTGAGATGGATGATTCGAATTGAACTAGGGACTCCTGGCTCTTTTATCGGTAACGATCAAATTTATAATGTATTCGTTACTGCTCACGCATTTATTATAATCTTCTTTATAGTTATACCCATTATAATTGGAGGATTTGGCAATTGATTAGTACCTTTAATAATTGGTGCCCCAGATATAGCATTCCCCCGAATAAACAATATAAGATTTTGATTATTACCACCATCCCTAACACTCCTTCTCGTAAGAAGAATTGCTGAAGGTGGTGCAGGGACCGGGTGAACCGTATATCCTCCACTATCTAGTAACATTGCACACAGAGGTGCATCTGTAGATTTAGCCATCTTTTCCTTACATTTAGCAGGTGTTTCATCAATTTTAGGAGCTGTTAATTTTATTTCAACAATTATTAATATACGACCAGCAGGAATAACTCCTGAACGAATTCCTCTATTTGTATGATCTGTCGGAATTACAGCTCTTCTATTATTATTATCATTACCAGTATTAGCTGGAGCAATCACTATATTACTAACAGATCGAAACTTTAATACTTCATTCTTTGATCCTTCAGGCGGTGGTGATCCAATTTTATATCAACATTTATTC
>GZLS31
AACTCTATATTTTTTTTTAGGTTCCTGAGCAGGTGTAGTAGGGACTTCACTGAGATGGATGATTCGAATTGAACTAGGGACTCCTGGCTCTTTTATCGGTAACGATCAAATTTATAATGTATTCGTTACTGCTCACGCATTTATTATAATCTTCTTTATAGTTATACCCATTATAATTGGAGGATTTGGCAATTGATTAGTACCTTTAATAATTGGTGCCCCAGATATAGCATTCCCCCGAATAAACAATATAAGATTTTGATTATTACCACCATCCCTAACACTCCTTCTCGTAAGAAGAATTGCTGAAGGTGGTGCAGGGACCGGGTGAACCGTATATCCTCCACTATCTAGTAACATTGCACACAGAGGTGCATCTGTAGATTTAGCCATCTTTTCCTTACATTTAGCAGGTGTTTCATCAATTTTAGGAGCTGTTAATTTTATTTCAACAATTATTAATATACGACCAGCAGGAATAACTCCTGAACGAATTCCTCTATTTGTATGATCTGTCGGAATTACAGCTCTTCTATTATTATTATCATTACCAGTATTAGCTGGAGCAATCACTATATTACTAACAGATCGAAACTTTAATACTTCATTCTTTGATCCTTCAGGCGGTGGTGATCCAATTTTATATCAACATTTATTC
>GZLS32
AACTCTATATTTTTTTTTAGGTTCCTGAGCAGGTGTAGTAGGGACTTCACTGAGATGGATGATTCGAATTGAACTAGGGACTCCTGGCTCTTTTATCGGTAACGATCAAATTTATAATGTATTCGTTACTGCTCACGCATTTATTATAATCTTCTTTATAGTTATACCCATTATAATTGGAGGATTTGGCAATTGATTAGTACCTTTAATAATTGGTGCCCCAGATATAGCATTCCCCCGAATAAACAATATAAGATTTTGATTATTACCACCATCCCTAACACTCCTTCTCGTAAGAAGAATTGCTGAAGGTGGTGCAGGGACCGGGTGAACCGTATATCCCCCACTATCTAGTAACATTGCACACAGAGGTGCATCTGTAGATTTAGCCATCTTTTCCTTACATTTAGCAGGTGTTTCATCAATTTTAGGAGCTGTTAATTTTATTTCAACAATTATTAATATACGACCAGCAGGAATAACTCCTGAACGAATTCCTCTATTTGTATGATCTGTCGGAATTACAGCTCTTCTATTATTATTATCATTACCAGTATTAGCTGGAGCAATCACTATATTACTAACAGATCGAAACTTTAATACTTCATTCTTTGATCCTTCAGGCGGTGGTGATCCAATTTTATATCAACATTTATTC
>GZLS35
AACTCTATATTTTTTTTTAGGTTCCTGAGCAGGTGTAGTAGGGACTTCACTGAGATGGATGATTCGAATTGAACTAGGGACTCCTGGCTCTTTTATCGGTAACGATCAAATTTATAATGTATTCGTTACTGCTCACGCATTTATTATAATCTTCTTTATAGTTATACCCATTATAATTGGAGGATTTGGCAATTGATTAGTACCTTTAATAATTGGTGCCCCAGATATAGCATTCCCCCGAATAAACAATATAAGATTTTGATTATTACCACCATCCCTAACACTCCTTCTCGTAAGAAGAATTGCTGAAGGTGGTGCAGGAACCGGGTGAACCGTATATCCTCCACTATCTAGTAACATTGCACACAGAGGTGCATCTGTAGATTTAGCCATCTTTTCCTTACATTTAGCAGGTGTTTCATCAATTTTAGGAGCTGTTAATTTTATTTCAACAATTATTAATATACGACCAGCAGGAATAACTCCTGAACGAATTCCTCTATTTGTATGATCTGTCGGAATTACAGCTCTTCTATTATTATTATCATTACCAGTATTAGCTGGAGCAATCACTATATTACTAACAGATCGAAACTTTAATACTTCATTCTTTGATCCTTCAGGCGGTGGTGATCCAATTTTATATCAACATTTATTC
>GZLS36
AACTCTATATTTTTTTTTAGGTTCCTGAGCAGGTGTAGTAGGGACTTCACTGAGATGGATGATTCGAATTGAACTAGGGACTCCTGGCTCTTTTATCGGTAACGATCAAATTTATAATGTATTCGTTACTGCTCACGCATTTATTATAATCTTCTTTATAGTTATACCCATTATAATTGGAGGATTTGGCAATTGATTAGTACCTTTAATAATTGGTGCCCCAGATATAGCATTCCCCCGAATAAACAATATAAGATTTTGATTATTACCACCATCCCTAACACTCCTTCTCGTAAGAAGAATTGCTGAAGGTGGTGCAGGGACCGGGTGAACCGTATATCCTCCACTATCTAGTAACATTGCACACAGAGGTGCATCTGTAGATTTAGCCATCTTTTCCTTACATTTAGCAGGTGTTTCATCAATTTTAGGAGCTGTTAATTTTATTTCAACAATTATTAATATACGACCAGCAGGAATAACTCCTGAACGAATTCCTCTATTTGTATGATCTGTCGGAATTACAGCTCTTCTATTATTATTATCATTACCAGTATTAGCTGGAGCAATCACTATATTACTAACAGATCGAAACTTTAATACTTCATTCTTTGATCCTTCAGGCGGTGGTGATCCAATTTTATATCAACATTTATTC
>GZLS37
AACTCTATATTTTTTTTTAGGTTCCTGAGCAGGTGTAGTAGGGACTTCACTGAGATGGATGATTCGAATTGAACTAGGGACTCCTGGCTCTTTTATCGGTAACGATCAAATTTATAATGTATTCGTTACTGCTCACGCATTTATTATAATCTTCTTTATAGTTATACCCATTATAATTGGAGGATTTGGCAATTGATTAGTACCTTTAATAATTGGTGCCCCAGATATAGCATTCCCCCGAATAAACAATATAAGATTTTGATTATTACCACCATCCCTAACACTCCTTCTCGTAAGAAGAATTGCTGAAGGTGGTGCAGGGACCGGGTGAACCGTATATCCTCCACTATCTAGTAACATTGCACACAGAGGTGCATCTGTAGATTTAGCCATCTTTTCCTTACATTTAGCAGGTGTTTCATCAATTTTAGGAGCTGTTAATTTTATTTCAACAATTATTAATATACGACCAGCAGGAATAACTCCTGAACGAATTCCTCTATTTGTATGATCTGTCGGAATTACAGCTCTTCTATTATTATTATCATTACCAGTATTAGCTGGAGCAATCACTATATTACTAACAGATCGAAACTTTAATACTTCATTCTTTGATCCTTCAGGCGGTGGTGATCCAATTTTATATCAACATTTATTC
>GZLS39
AACTCTATATTTTTTTTTAGGTTCCTGAGCAGGTGTAGTAGGGACTTCACTGAGATGGATGATTCGAATTGAACTAGGGACTCCTGGCTCTTTTATCGGTAACGATCAAATTTATAATGTATTCGTTACTGCTCACGCATTTATTATAATCTTCTTTATAGTTATACCCATTATAATTGGAGGATTTGGCAATTGATTAGTACCTTTAATAATTGGTGCCCCAGATATAGCATTCCCCCGAATAAACAATATAAGATTTTGATTATTACCACCATCCCTAACACTCCTTCTCGTAAGAAGAATTGCTGAAGGTGGTGCAGGAACCGGGTGAACCGTATATCCTCCACTATCTAGTAACATTGCACACAGAGGTGCATCTGTAGATTTAGCCATCTTTTCCTTACATTTAGCAGGTGTTTCATCAATTTTAGGAGCTGTTAATTTTATTTCAACAATTATTAATATACGACCAGCAGGAATAACTCCTGAACGAATTCCTCTATTTGTATGATCTGTCGGAATTACAGCTCTTCTATTATTATTATCATTACCAGTATTAGCTGGAGCAATCACTATATTACTAACAGATCGAAACTTTAATACTTCATTCTTTGATCCTTCAGGCGGTGGTGATCCAATTTTATATCAACATTTATTC
>GZLS40
AACTCTATATTTTTTTTTAGGTTCCTGAGCAGGTGTAGTAGGGACTTCACTGAGATGGATGATTCGAATTGAACTAGGGACTCCTGGCTCTTTTATCGGTAACGATCAAATTTATAATGTATTCGTTACTGCTCACGCATTTATTATAATCTTCTTTATAGTTATACCCATTATAATTGGAGGATTTGGCAATTGATTAGTACCTTTAATAATTGGTGCCCCAGATATAGCATTCCCCCGAATAAACAATATAAGATTTTGATTATTACCACCATCCCTAACACTCCTTCTCGTAAGAAGAATTGCTGAAGGTGGTGCAGGGACCGGGTGAACCGTATATCCTCCACTATCTAGTAACATTGCACACAGAGGTGCATCTGTAGATTTAGCCATCTTTTCCTTACATTTAGCAGGTGTTTCATCAATTTTAGGAGCTGTTAATTTTATTTCAACAATTATTAATATACGACCAGCAGGAATAACTCCTGAACGAATTCCTCTATTTGTATGATCTGTCGGAATTACAGCTCTTCTATTATTATTATCATTACCAGTATTAGCTGGAGCAATCACTATATTACTAACAGATCGAAACTTTAATACTTCATTCTTTGATCCTTCAGGCGGTGGTGATCCAATTTTATATCAACATTTATTC
>GZLS41
AACTCTATATTTTTTTTTAGGTTCCTGAGCAGGTGTAGTAGGGACTTCACTGAGATGGATGATTCGAATTGAACTAGGGACTCCTGGCTCTTTTATCGGTAACGATCAAATTTATAATGTATTCGTTACTGCTCACGCATTTATTATAATCTTCTTTATAGTTATACCCATTATAATTGGAGGATTTGGCAATTGATTAGTACCTTTAATAATTGGTGCCCCAGATATAGCATTCCCCCGAATAAACAATATAAGATTTTGATTATTACCACCATCCCTAACACTCCTTCTCGTAAGAAGAATTGCTGAAGGTGGTGCAGGGACCGGGTGAACCGTATATCCCCCACTATCTAGTAACATTGCACACAGAGGTGCATCTGTAGATTTAGCCATCTTTTCCTTACATTTAGCAGGTGTTTCATCAATTTTAGGAGCTGTTAATTTTATTTCAACAATTATTAATATACGACCAGCAGGAATAACTCCTGAACGAATTCCTCTATTTGTATGATCTGTCGGAATTACAGCTCTTCTATTATTATTATCATTACCAGTATTAGCTGGAGCAATCACTATATTACTAACAGATCGAAACTTTAATACTTCATTCTTTGATCCTTCAGGCGGTGGTGATCCAATTTTATATCAACATTTATTC
>GZLS42
AACTCTATATTTTTTTTTAGGTTCCTGAGCAGGTGTAGTAGGGACTTCACTGAGATGGATGATTCGAATTGAACTAGGGACTCCTGGCTCTTTTATCGGTAACGATCAAATTTATAATGTATTCGTTACTGCTCACGCATTTATTATAATCTTCTTTATAGTTATACCCATTATAATTGGAGGATTTGGCAATTGATTAGTACCTTTAATAATTGGTGCCCCAGATATAGCATTCCCCCGAATAAACAATATAAGATTTTGATTATTACCACCATCCCTAACACTCCTTCTCGTAAGAAGAATTGCTGAAGGTGGTGCAGGGACCGGGTGAACCGTATATCCTCCACTATCTAGTAACATTGCACACAGAGGTGCATCTGTAGATTTAGCCATCTTTTCCTTACATTTAGCAGGTGTTTCATCAATTTTAGGAGCTGTTAATTTTATTTCAACAATTATTAATATACGACCAGCAGGAATAACTCCTGAACGAATTCCTCTATTTGTATGATCTGTCGGAATTACAGCTCTTCTATTATTATTATCATTACCAGTATTAGCTGGAGCAATCACTATATTACTAACAGATCGAAACTTTAATACTTCATTCTTTGATCCTTCAGGCGGTGGTGATCCAATTTTATATCAACATTTATTC
>GZLS43
AACTCTATATTTTTTTTTAGGTTCCTGAGCAGGTGTAGTAGGGACTTCACTGAGATGGATGATTCGAATTGAACTAGGGACTCCTGGCTCTTTTATCGGTAACGATCAAATTTATAATGTATTCGTTACTGCTCACGCATTTATTATAATCTTCTTTATAGTTATACCCATTATAATTGGAGGATTTGGCAATTGATTAGTACCTTTAATAATTGGTGCCCCAGATATAGCATTCCCCCGAATAAACAATATAAGATTTTGATTATTACCACCATCCCTAACACTCCTTCTCGTAAGAAGAATTGCTGAAGGTGGTGCAGGGACCGGGTGAACCGTATATCCTCCACTATCTAGTAACATTGCACACAGAGGTGCATCTGTAGATTTAGCCATCTTTTCCTTACATTTAGCAGGTGTTTCATCAATTTTAGGAGCTGTTAATTTTATTTCAACAATTATTAATATACGACCAGCAGGAATAACTCCTGAACGAATTCCTCTATTTGTATGATCTGTCGGAATTACAGCTCTTCTATTATTATTATCATTACCAGTATTAGCTGGAGCAATCACTATATTACTAACAGATCGAAACTTTAATACTTCATTCTTTGATCCTTCAGGCGGTGGTGATCCAATTTTATATCAACATTTATTC
>GZLS45
AACTCTATATTTTTTTTTAGGTTCCTGAGCAGGTGTAGTAGGGACTTCACTGAGATGGATGATTCGAATTGAACTAGGGACTCCTGGCTCTTTTATCGGTAACGATCAAATTTATAATGTATTCGTTACTGCTCACGCATTTATTATAATCTTCTTTATAGTTATACCCATTATAATTGGAGGATTTGGCAATTGATTAGTACCTTTAATAATTGGTGCCCCAGATATAGCATTCCCCCGAATAAACAATATAAGATTTTGATTATTACCACCATCCCTAACACTCCTTCTCGTAAGAAGAATTGCTGAAGGTGGTGCAGGAACCGGGTGAACCGTATATCCTCCACTATCTAGTAACATTGCACACAGAGGTGCATCTGTAGATTTAGCCATCTTTTCCTTACATTTAGCAGGTGTTTCATCAATTTTAGGAGCTGTTAATTTTATTTCAACAATTATTAATATACGACCAGCAGGAATAACTCCTGAACGAATTCCTCTATTTGTATGATCTGTCGGAATTACAGCTCTTCTATTATTATTATCATTACCAGTATTAGCTGGAGCAATCACTATATTACTAACAGATCGAAACTTTAATACTTCATTCTTTGATCCTTCAGGCGGTGGTGATCCAATTTTATATCAACATTTATTC
>GZLS46
AACTCTATATTTTTTTTTAGGTTCCTGAGCAGGTGTAGTAGGGACTTCACTGAGATGGATGATTCGAATTGAACTAGGGACTCCTGGCTCTTTTATCGGTAACGATCAAATTTATAATGTATTCGTTACTGCTCACGCATTTATTATAATCTTCTTTATAGTTATACCCATTATAATTGGAGGATTTGGCAATTGATTAGTACCTTTAATAATTGGTGCCCCAGATATAGCATTCCCCCGAATAAACAATATAAGATTTTGATTATTACCACCATCCCTAACACTCCTTCTCGTAAGAAGAATTGCTGAAGGTGGTGCAGGGACCGGGTGAACCGTATATCCCCCACTATCTAGTAACATTGCACACAGAGGTGCATCTGTAGATTTAGCCATCTTTTCCTTACATTTAGCAGGTGTTTCATCAATTTTAGGAGCTGTTAATTTTATTTCAACAATTATTAATATACGACCAGCAGGAATAACTCCTGAACGAATTCCTCTATTTGTATGATCTGTCGGAATTACAGCTCTTCTATTATTATTATCATTACCAGTATTAGCTGGAGCAATCACTATATTACTAACAGATCGAAACTTTAATACTTCATTCTTTGATCCTTCAGGCGGTGGTGATCCAATTTTATATCAACATTTATTC
>GZML3
AACTCTATATTTTTTTTTAGGTTCCTGAGCAGGTGTAGTAGGGACTTCACTGAGATGGATGATTCGAATTGAACTAGGGACTCCTGGCTCTTTTATCGGTAACGATCAAATTTATAATGTATTCGTTACTGCTCACGCATTTATTATAATCTTCTTTATAGTTATACCCATTATAATTGGAGGATTTGGCAATTGATTAGTACCTTTAATAATTGGTGCCCCAGATATAGCATTCCCCCGAATAAACAATATAAGATTTTGATTATTACCACCATCCCTAACACTCCTTCTCGTAAGAAGAATTGCTGAAGGTGGTGCAGGGACCGGGTGAACCGTATATCCTCCACTATCTAGTAACATTGCACACAGAGGTGCATCTGTAGATTTAGCCATCTTTTCCTTACATTTAGCAGGTGTTTCATCAATTTTAGGAGCTGTTAATTTTATTTCAACAATTATTAATATACGACCAGCAGGAATAACTCCTGAACGAATTCCTCTATTTGTATGATCTGTCGGAATTACAGCTCTTCTATTATTATTATCATTACCAGTATTAGCTGGAGCAATCACTATATTACTAACAGATCGAAACTTTAATACTTCATTCTTTGATCCTTCAGGCGGTGGTGATCCAATTTTATATCAACATTTATTC
>GZSB1
AACTCTATATTTTTTTTTAGGTTCCTGAGCAGGTGTAGTAGGGACTTCACTGAGATGGATGATTCGAATTGAACTAGGGACTCCTGGCTCTTTTATCGGTAACGATCAAATTTATAATGTATTCGTTACTGCTCACGCATTTATTATAATCTTCTTTATAGTTATACCCATTATAATTGGAGGATTTGGCAATTGATTAGTACCTTTAATAATTGGTGCCCCAGATATAGCATTCCCCCGAATAAACAATATAAGATTTTGATTATTACCACCATCCCTAACACTCCTTCTCGTAAGAAGAATTGCTGAAGGTGGTGCAGGGACCGGGTGAACCGTATATCCTCCACTATCTAGTAACATTGCACACAGAGGTGCATCTGTAGATTTAGCCATCTTTTCCTTACATTTAGCAGGTGTTTCATCAATTTTAGGAGCTGTTAATTTTATTTCAACAATTATTAATATACGACCAGCAGGAATAACTCCTGAACGAATTCCTCTATTTGTATGATCTGTCGGAATTACAGCTCTTCTATTATTATTATCATTACCAGTATTAGCTGGAGCAATCACTATATTACTAACAGATCGAAACTTTAATACTTCATTCTTTGATCCTTCAGGCGGTGGTGATCCAATTTTATATCAACATTTATTC
>GZSB2
AACTCTATATTTTTTTTTAGGTTCCTGAGCAGGTGTAGTAGGGACTTCACTGAGATGGATGATTCGAATTGAACTAGGGACTCCTGGCTCTTTTATCGGTAACGATCAAATTTATAATGTATTCGTTACTGCTCACGCATTTATTATAATCTTCTTTATAGTTATACCCATTATAATTGGAGGATTTGGCAATTGATTAGTACCTTTAATAATTGGTGCCCCAGATATAGCATTCCCCCGAATAAACAATATAAGATTTTGATTATTACCACCATCCCTAACACTCCTTCTCGTAAGAAGAATTGCTGAAGGTGGTGCAGGGACCGGGTGAACCGTATATCCTCCACTATCTAGTAACATTGCACACAGAGGTGCATCTGTAGATTTAGCCATCTTTTCCTTACATTTAGCAGGTGTTTCATCAATTTTAGGAGCTGTTAATTTTATTTCAACAATTATTAATATACGACCAGCAGGAATAACTCCTGAACGAATTCCTCTATTTGTATGATCTGTCGGAATTACAGCTCTTCTATTATTATTATCATTACCAGTATTAGCTGGAGCAATCACTATATTACTAACAGATCGAAACTTTAATACTTCATTCTTTGATCCTTCAGGCGGTGGTGATCCAATTTTATATCAACATTTATTC
>GZSB3
AACTCTATATTTTTTTTTAGGTTCCTGAGCAGGTGTAGTAGGGACTTCACTGAGATGGATGATTCGAATTGAACTAGGGACTCCTGGCTCTTTTATCGGTAACGATCAAATTTATAATGTATTCGTTACTGCTCACGCATTTATTATAATCTTCTTTATAGTTATACCCATTATAATTGGAGGATTTGGCAATTGATTAGTACCTTTAATAATTGGTGCCCCAGATATAGCATTCCCCCGAATAAACAATATAAGATTTTGATTATTACCACCATCCCTAACACTCCTTCTCGTAAGAAGAATTGCTGAAGGTGGTGCAGGGACCGGGTGAACCGTATATCCTCCACTATCTAGTAACATTGCACACAGAGGTGCATCTGTAGATTTAGCCATCTTTTCCTTACATTTAGCAGGTGTTTCATCAATTTTAGGAGCTGTTAATTTTATTTCAACAATTATTAATATACGACCAGCAGGAATAACTCCTGAACGAATTCCTCTATTTGTATGATCTGTCGGAATTACAGCTCTTCTATTATTATTATCATTACCAGTATTAGCTGGAGCAATCACTATATTACTAACAGATCGAAACTTTAATACTTCATTCTTTGATCCTTCAGGCGGTGGTGATCCAATTTTATATCAACATTTATTC
>GZSB4
AACTCTATATTTTTTTTTAGGTTCCTGAGCAGGTGTAGTAGGGACTTCACTGAGATGGATGATTCGAATTGAACTAGGGACTCCTGGCTCTTTTATCGGTAACGATCAAATTTATAATGTATTCGTTACTGCTCACGCATTTATTATAATCTTCTTTATAGTTATACCCATTATAATTGGAGGATTTGGCAATTGATTAGTACCTTTAATAATTGGTGCCCCAGATATAGCATTCCCCCGAATAAACAATATAAGATTTTGATTATTACCACCATCCCTAACACTCCTTCTCGTAAGAAGAATTGCTGAAGGTGGTGCAGGGACCGGGTGAACCGTATATCCTCCACTATCTAGTAACATTGCACACAGAGGTGCATCTGTAGATTTAGCCATCTTTTCCTTACATTTAGCAGGTGTTTCATCAATTTTAGGAGCTGTTAATTTTATTTCAACAATTATTAATATACGACCAGCAGGAATAACTCCTGAACGAATTCCTCTATTTGTATGATCTGTCGGAATTACAGCTCTTCTATTATTATTATCATTACCAGTATTAGCTGGAGCAATCACTATATTACTAACAGATCGAAACTTTAATACTTCATTCTTTGATCCTTCAGGCGGTGGTGATCCAATTTTATATCAACATTTATTC
>GZSB5
AACTCTATATTTTTTTTTAGGTTCCTGAGCAGGTGTAGTAGGGACTTCACTGAGATGGATGATTCGAATTGAACTAGGGACTCCTGGCTCTTTTATCGGTAACGATCAAATTTATAATGTATTCGTTACTGCTCACGCATTTATTATAATCTTCTTTATAGTTATACCCATTATAATTGGAGGATTTGGCAATTGATTAGTACCTTTAATAATTGGTGCCCCAGATATAGCATTCCCCCGAATAAACAATATAAGATTTTGATTATTACCACCATCCCTAACACTCCTTCTCGTAAGAAGAATTGCTGAAGGTGGTGCAGGGACCGGGTGAACCGTATATCCTCCACTATCTAGTAACATTGCACACAGAGGTGCATCTGTAGATTTAGCCATCTTTTCCTTACATTTAGCAGGTGTTTCATCAATTTTAGGAGCTGTTAATTTTATTTCAACAATTATTAATATACGACCAGCAGGAATAACTCCTGAACGAATTCCTCTATTTGTATGATCTGTCGGAATTACAGCTCTTCTATTATTATTATCATTACCAGTATTAGCTGGAGCAATCACTATATTACTAACAGATCGAAACTTTAATACTTCATTCTTTGATCCTTCAGGCGGTGGTGATCCAATTTTATATCAACATTTATTC
>GZSB6
AACTCTATATTTTTTTCTAGGTTCCTGAGCAGGTGTAGTAGGGACTTCACTGAGATGGATGATTCGAATTGAACTGGGAACTCCCGGCTCTTTTATCGGTAACGATCAAATTTATAATGTATTCGTTACTGCTCACGCATTTATTATAATCTTCTTTATAGTTATACCCATTATAATTGGAGGATTTGGCAATTGATTAGTACCTTTAATAATTGGTGCCCCAGATATAGCATTCCCCCGAATAAACAATATAAGATTTTGATTATTACCACCCTCCCTAACACTCCTTCTCGTGAGAAGAATCGCTGAAGGTGGTGCAGGGACTGGGTGAACCGTGTATCCTCCACTATCTAGTAACATTGCACACAGAGGTGCATCTGTAGATTTAGCCATCTTTTCCTTACATTTAGCAGGTGTTTCATCAATTTTAGGAGCTGTTAATTTTATTTCAACAATTATTAATATACGGCCAGCAGGAATAACTCCTGAACGAATTCCTTTATTTGTATGATCTGTCGGAATTACAGCTCTTCTATTATTATTATCATTACCAGTATTAGCTGGAGCAATTACTATATTACTAACAGATCGAAACTTTAATACTTCATTCTTTGATCCTTCAGGCGGTGGTGATCCAATTTTATATCAACATTTATTC
>GZSB7
AACTCTATATTTTTTTTTAGGTTCCTGAGCAGGTGTAGTAGGGACTTCACTGAGATGGATGATTCGAATTGAACTAGGGACTCCTGGCTCTTTTATCGGTAACGATCAAATTTATAATGTATTCGTTACTGCTCACGCATTTATTATAATCTTCTTTATAGTTATACCCATTATAATTGGAGGATTTGGCAATTGATTAGTACCTTTAATAATTGGTGCCCCAGATATAGCATTCCCCCGAATAAACAATATAAGATTTTGATTATTACCACCATCCCTAACACTCCTTCTCGTAAGAAGAATTGCTGAAGGTGGTGCAGGGACCGGGTGAACCGTATATCCTCCACTATCTAGTAACATTGCACACAGAGGTGCATCTGTAGATTTAGCCATCTTTTCCTTACATTTAGCAGGTGTTTCATCAATTTTAGGAGCTGTTAATTTTATTTCAACAATTATTAATATACGACCAGCAGGAATAACTCCTGAACGAATTCCTCTATTTGTATGATCTGTCGGAATTACAGCTCTTCTATTATTATTATCATTACCAGTATTAGCTGGAGCAATCACTATATTACTAACAGATCGAAACTTTAATACTTCATTCTTTGATCCTTCAGGCGGTGGTGATCCAATTTTATATCAACATTTATTC
>GZSB8
AACTCTATATTTTTTTTTAGGTTCCTGAGCAGGTGTAGTAGGGACTTCACTGAGATGGATGATTCGAATTGAACTAGGGACTCCTGGCTCTTTTATCGGTAACGATCAAATTTATAATGTATTCGTTACTGCTCACGCATTTATTATAATCTTCTTTATAGTTATACCCATTATAATTGGAGGATTTGGCAATTGATTAGTACCTTTAATAATTGGTGCCCCAGATATAGCATTCCCCCGAATAAACAATATAAGATTTTGATTATTACCACCATCCCTAACACTCCTTCTCGTAAGAAGAATTGCTGAAGGTGGTGCAGGGACCGGGTGAACCGTATATCCTCCACTATCTAGTAACATTGCACACAGAGGTGCATCTGTAGATTTAGCCATCTTTTCCTTACATTTAGCAGGTGTTTCATCAATTTTAGGAGCTGTTAATTTTATTTCAACAATTATTAATATACGACCAGCAGGAATAACTCCTGAACGAATTCCTCTATTTGTATGATCTGTCGGAATTACAGCTCTTCTATTATTATTATCATTACCAGTATTAGCTGGAGCAATCACTATATTACTAACAGATCGAAACTTTAATACTTCATTCTTTGATCCTTCAGGCGGTGGTGATCCAATTTTATATCAACATTTATTC
>GZSB9
AACTCTATATTTTTTTTTAGGTTCCTGAGCAGGTGTAGTAGGGACTTCACTGAGATGGATGATTCGAATTGAACTAGGGACTCCTGGCTCTTTTATCGGTAACGATCAAATTTATAATGTATTCGTTACTGCTCACGCATTTATTATAATCTTCTTTATAGTTATACCCATTATAATTGGAGGATTTGGCAATTGATTAGTACCTTTAATAATTGGTGCCCCAGATATAGCATTCCCCCGAATAAACAATATAAGATTTTGATTATTACCACCATCCCTAACACTCCTTCTCGTAAGAAGAATTGCTGAAGGTGGTGCAGGGACCGGGTGAACCGTATATCCTCCACTATCTAGTAACATTGCACACAGAGGTGCATCTGTAGATTTAGCCATCTTTTCCTTACATTTAGCAGGTGTTTCATCAATTTTAGGAGCTGTTAATTTTATTTCAACAATTATTAATATACGACCAGCAGGAATAACTCCTGAACGAATTCCTCTATTTGTATGATCTGTCGGAATTACAGCTCTTCTATTATTATTATCATTACCAGTATTAGCTGGAGCAATCACTATATTACTAACAGATCGAAACTTTAATACTTCATTCTTTGATCCTTCAGGCGGTGGTGATCCAATTTTATATCAACATTTATTC
>GZSB10
AACTCTATATTTTTTTTTAGGTTCCTGAGCAGGTGTAGTAGGGACTTCACTGAGATGGATGATTCGAATTGAACTAGGGACTCCTGGCTCTTTTATCGGTAACGATCAAATTTATAATGTATTCGTTACTGCTCACGCATTTATTATAATCTTCTTTATAGTTATACCCATTATAATTGGAGGATTTGGCAATTGATTAGTACCTTTAATAATTGGTGCCCCAGATATAGCATTCCCCCGAATAAACAATATAAGATTTTGATTATTACCACCATCCCTAACACTCCTTCTCGTAAGAAGAATTGCTGAAGGTGGTGCAGGGACCGGGTGAACCGTATATCCTCCACTATCTAGTAACATTGCACACAGAGGTGCATCTGTAGATTTAGCCATCTTTTCCTTACATTTAGCAGGTGTTTCATCAATTTTAGGAGCTGTTAATTTTATTTCAACAATTATTAATATACGACCAGCAGGAATAACTCCTGAACGAATTCCTCTATTTGTATGATCTGTCGGAATTACAGCTCTTCTATTATTATTATCATTACCAGTATTAGCTGGAGCAATCACTATATTACTAACAGATCGAAACTTTAATACTTCATTCTTTGATCCTTCAGGCGGTGGTGATCCAATTTTATATCAACATTTATTC
>GZXR1
AACTCTATATTTTTTTCTAGGTTCCTGAGCGGGTGTAGTAGGGACTTCACTGAGATGGATGATTCGAATTGAACTAGGAACCCCTGGCTCTTTTATTGGTAACGATCAAATTTACAATGTATTCGTTACTGCTCACGCATTCATTATAATCTTCTTTATAGTTATACCTATTATAATCGGGGGGTTTGGTAATTGATTAGTACCTTTAATGATTGGTGCCCCAGATATAGCATTCCCCCGAATAAACAACATAAGATTTTGATTATTACCACCTTCCTTAACACTCCTTCTAGTGAGAAGAATCACTGAAGGGGGGGTAGGAACCGGATGAACCGTATACCCACCATTATCTAGTAACATTGCACACAGAGGCGCATCCGTAGATTTAGCCATCTTTTCCTTACATTTAGCAGGTGTTTCATCAATTTTAGGAGCTGTTAATTTTATTTCAACAATTATTAATATACGACCAGCAGGAATAACTCCTGAACGAATTCCTTTATTTGTATGATCTGTTGGAATTACAGCTCTCCTACTATTACTATCATTGCCAGTATTAGCTGGAGCAATTACTATATTATTAACAGATCGAAACTTTAATACTTCATTCTTTGATCCTTCAGGCGGTGGTGATCCAATTTTATATCAACATTTATTT
>GZXR2
AACTCTATATTTTTTTCTAGGTTCCTGAGCAGGTGTAGTAGGGACTTCACTGAGATGGATGATTCGAATTGAACTAGGAACCCCTGGCTCTTTTATTGGTAACGATCAAATTTACAATGTATTCGTTACTGCTCACGCATTCATTATAATCTTCTTTATAGTTATACCTATTATAATCGGGGGGTTTGGTAATTGATTAGTACCTTTAATGATTGGTGCCCCAGATATAGCATTCCCCCGAATAAACAACATAAGATTTTGATTATTACCACCTTCCTTAACACTCCTTCTAGTGAGAAGAATCACTGAAGGGGGGGCAGGAACCGGATGAACCGTATACCCACCATTATCTAGTAACATTGCACACAGAGGCGCATCCGTAGATTTAGCCATCTTTTCCTTACATTTAGCAGGTGTTTCATCAATTTTAGGAGCTGTTAATTTTATTTCAACAATTATTAATATACGACCAGCAGGAATAACTCCTGAACGAATTCCTTTATTTGTATGATCTGTTGGAATTACAGCTCTCCTACTATTACTATCATTGCCAGTATTAGCTGGAGCAATTACTATATTATTAACAGATCGAAACTTTAATACTTCATTCTTTGATCCTTCAGGCGGTGGTGATCCAATTTTATATCAACATTTATTT
>GZXR3
AACTCTATATTTTTTTCTAGGTTCCTGAGCAGGTGTAGTAGGGACTTCACTGAGATGGATGATTCGAATTGAACTAGGAACCCCTGGCTCTTTTATTGGTAACGATCAAATTTACAATGTATTCGTTACTGCTCACGCATTCATTATAATCTTCTTTATAGTTATACCTATTATAATCGGGGGGTTTGGTAATTGATTAGTACCTTTAATGATTGGTGCCCCAGATATAGCATTCCCCCGAATAAACAACATAAGATTTTGATTATTACCACCTTCCTTAACACTCCTTCTAGTGAGAAGAATCACTGAAGGGGGGGCAGGAACCGGATGAACCGTATACCCACCATTATCTAGTAACATTGCACACAGAGGCGCATCCGTAGATTTAGCCATCTTTTCCTTACATTTAGCAGGTGTTTCATCAATTTTAGGAGCTGTTAATTTTATTTCAACAATTATTAATATACGACCAGCAGGAATAACTCCTGAACGAATTCCTTTATTTGTATGATCTGTTGGAATTACAGCTCTCCTACTATTACTATCATTGCCAGTATTAGCTGGAGCAATTACTATATTATTAACAGATCGAAACTTTAATACTTCATTCTTTGATCCTTCAGGCGGTGGTGATCCAATTTTATATCAACATTTATTT
>GZXR4
AACTCTATATTTTTTTCTAGGTTCCTGAGCGGGTGTAGTAGGGACTTCACTGAGATGGATGATTCGAATTGAACTAGGAACCCCTGGCTCTTTTATTGGTAACGATCAAATTTACAATGTATTCGTTACTGCTCACGCATTCATTATAATCTTCTTTATAGTTATACCTATTATAATCGGGGGGTTTGGTAATTGATTAGTACCTTTAATGATTGGTGCCCCAGATATAGCATTCCCCCGAATAAACAACATAAGATTTTGATTATTACCACCTTCCTTAACACTCCTTCTAGTGAGAAGAATCACTGAAGGGGGGGTAGGAACCGGATGAACCGTATACCCACCATTATCTAGTAACATTGCACACAGAGGCGCATCCGTAGATTTAGCCATCTTTTCCTTACATTTAGCAGGTGTTTCATCAATTTTAGGAGCTGTTAATTTTATTTCAACAATTATTAATATACGACCAGCAGGAATAACTCCTGAACGAATTCCTTTATTTGTATGATCTGTTGGAATTACAGCTCTCCTACTATTACTATCATTACCAGTATTAGCTGGAGCAATTACTATATTATTAACAGATCGAAACTTTAATACTTCATTCTTTGATCCTTCAGGCGGTGGTGATCCAATTTTATATCAACATTTATTT
>GZXR5
AACTCTATATTTTTTTCTAGGTTCCTGAGCGGGTGTAGTAGGGACTTCACTGAGATGGATGATTCGAATTGAACTAGGAACCCCTGGCTCTTTTATTGGTAACGATCAAATTTACAATGTATTCGTTACTGCTCACGCATTCATTATAATCTTCTTTATAGTTATACCTATTATAATCGGGGGGTTTGGTAATTGATTAGTACCTTTAATGATTGGTGCCCCAGATATAGCATTCCCCCGAATAAACAACATAAGATTTTGATTATTACCACCTTCCTTAACACTCCTTCTAGTGAGAAGAATCACTGAAGGGGGGGTAGGAACCGGATGAACCGTATACCCACCATTATCTAGTAACATTGCACACAGAGGCGCATCCGTAGATTTAGCCATCTTTTCCTTACATTTAGCAGGTGTTTCATCAATTTTAGGAGCTGTTAATTTTATTTCAACAATTATTAATATACGACCAGCAGGAATAACTCCTGAACGAATTCCTTTATTTGTATGATCTGTTGGAATTACAGCTCTCCTACTATTACTATCATTGCCAGTATTAGCTGGAGCAATTACTATATTATTAACAGATCGAAACTTTAATACTTCATTCTTTGATCCTTCAGGCGGTGGTGATCCAATTTTATATCAACATTTATTT
>GZXR6
AACTCTATATTTTTTTCTAGGTTCCTGAGCAGGTGTAGTAGGGACTTCACTGAGATGGATGATTCGAATTGAACTAGGAACCCCTGGCTCTTTTATTGGTAACGATCAAATTTACAATGTATTCGTTACTGCTCACGCATTCATTATAATCTTCTTTATAGTTATACCTATTATAATCGGGGGGTTTGGTAATTGATTAGTACCTTTAATGATTGGTGCCCCAGATATAGCATTCCCCCGAATAAACAACATAAGATTTTGATTATTACCACCTTCCTTAACACTCCTTCTAGTGAGAAGAATCACTGAAGGGGGGGCAGGAACCGGATGAACCGTATACCCACCATTATCTAGTAACATTGCACACAGAGGCGCATCCGTAGATTTAGCCATCTTTTCCTTACATTTAGCAGGTGTTTCATCAATTTTAGGAGCTGTTAATTTTATTTCAACAATTATTAATATACGACCAGCAGGAATAACTCCTGAACGAATTCCTTTATTTGTATGATCTGTTGGAATTACAGCTCTCCTACTATTACTATCATTGCCAGTATTAGCTGGAGCAATTACTATATTATTAACAGATCGAAACTTTAATACTTCATTCTTTGATCCTTCAGGCGGTGGTGATCCAATTTTATATCAACATTTATTT
>GZXR7
AACTCTATATTTTTTTCTAGGTTCCTGAGCGGGTGTAGTAGGGACTTCACTGAGATGGATGATTCGAATTGAACTAGGAACCCCTGGCTCTTTTATTGGTAACGATCAAATTTACAATGTATTCGTTACTGCTCACGCATTCATTATAATCTTCTTTATAGTTATACCTATTATAATCGGGGGGTTTGGTAATTGATTAGTACCTTTAATGATTGGTGCCCCAGATATAGCATTCCCCCGAATAAACAACATAAGATTTTGATTATTACCACCTTCCTTAACACTCCTTCTAGTGAGAAGAATCACTGAAGGGGGGGCAGGAACCGGATGAACCGTATACCCACCATTATCTAGTAACATTGCACACAGAGGCGCATCCGTAGATTTAGCCATCTTTTCCTTACATTTAGCAGGTGTTTCATCAATTTTAGGAGCTGTTAATTTTATTTCAACAATTATTAATATACGACCAGCAGGAATAACTCCTGAACGAATTCCTTTATTTGTATGATCTGTTGGAATTACAGCTCTCCTACTATTACTATCATTGCCAGTATTAGCTGGAGCAATTACTATATTATTAACAGATCGAAACTTTAATACTTCATTCTTTGATCCTTCAGGCGGTGGTGATCCAATTTTATATCAACATTTATTT
>GZXR8
AACTCTATATTTTTTTCTAGGTTCCTGAGCAGGTGTAGTAGGGACTTCACTGAGATGGATGATTCGAATTGAACTAGGAACCCCTGGCTCTTTTATTGGTAACGATCAAATTTACAATGTATTCGTTACTGCTCACGCATTCATTATAATCTTCTTTATAGTTATACCTATTATAATCGGGGGGTTTGGTAATTGATTAGTACCTTTAATGATTGGTGCCCCAGATATAGCATTCCCCCGAATAAACAACATAAGATTTTGATTATTACCACCTTCCTTAACACTCCTTCTAGTGAGAAGAATCACTGAAGGGGGGGCAGGAACCGGATGAACCGTATACCCACCATTATCTAGTAACATTGCACACAGAGGCGCATCCGTAGATTTAGCCATCTTTTCCTTACATTTAGCAGGTGTTTCATCAATTTTAGGAGCTGTTAATTTTATTTCAACAATTATTAATATACGACCAGCAGGAATAACTCCTGAACGAATTCCTTTATTTGTATGATCTGTTGGAATTACAGCTCTCCTACTATTACTATCATTGCCAGTATTAGCTGGAGCAATTACTATATTATTAACAGATCGAAACTTTAATACTTCATTCTTTGATCCTTCAGGCGGTGGTGATCCAATTTTATATCAACATTTATTT
>GZXR9
AACTCTATATTTTTTTCTAGGTTCCTGAGCGGGTGTAGTAGGGACTTCACTGAGATGGATGATTCGAATTGAACTAGGAACCCCTGGCTCTTTTATTGGTAACGATCAAATTTACAATGTATTCGTTACTGCTCACGCATTCATTATAATCTTCTTTATAGTTATACCTATTATAATCGGGGGGTTTGGTAATTGATTAGTACCTTTAATGATTGGTGCCCCAGATATAGCATTCCCCCGAATAAACAACATAAGATTTTGATTATTACCACCTTCCTTAACACTCCTTCTAGTGAGAAGAATCACTGAAGGGGGGGCAGGAACCGGATGAACCGTATACCCACCATTATCTAGTAACATTGCACACAGAGGCGCATCCGTAGATTTAGCCATCTTTTCCTTACATTTAGCAGGTGTTTCATCAATTTTAGGAGCTGTTAATTTTATTTCAACAATTATTAATATACGACCAGCAGGAATAACTCCTGAACGAATTCCTTTATTTGTATGATCTGTTGGAATTACAGCTCTCCTACTATTACTATCATTGCCAGTATTAGCTGGAGCAATTACTATATTATTAACAGATCGAAACTTTAATACTTCATTCTTTGATCCTTCAGGCGGTGGTGATCCAATTTTATATCAACATTTATTT
>GZXR10
AACTCTATATTTTTTTCTAGGTTCCTGAGCGGGTGTAGTAGGGACTTCACTGAGATGGATGATTCGAATTGAACTAGGAACCCCTGGCTCTTTTATTGGTAACGATCAAATTTACAATGTATTCGTTACTGCTCACGCATTCATTATAATCTTCTTTATAGTTATACCTATTATAATCGGGGGGTTTGGTAATTGATTAGTACCTTTAATGATTGGTGCCCCAGATATAGCATTCCCCCGAATAAACAACATAAGATTTTGATTATTACCACCTTCCTTAACACTCCTTCTAGTGAGAAGAATCACTGAAGGGGGGGCAGGAACCGGATGAACCGTATACCCACCATTATCTAGTAACATTGCACACAGAGGCGCATCCGTAGATTTAGCCATCTTTTCCTTACATTTAGCAGGTGTTTCATCAATTTTAGGAGCTGTTAATTTTATTTCAACAATTATTAATATACGACCAGCAGGAATAACTCCTGAACGAATTCCTTTATTTGTATGATCTGTTGGAATTACAGCTCTCCTACTATTACTATCATTGCCAGTATTAGCTGGAGCAATTACTATATTATTAACAGATCGAAACTTTAATACTTCATTCTTTGATCCTTCAGGCGGTGGTGATCCAATTTTATATCAACATTTATTT
>GZXR11
AACTCTATATTTTTTTCTAGGTTCCTGAGCGGGTGTAGTAGGGACTTCACTGAGATGGATGATTCGAATTGAACTAGGAACCCCTGGCTCTTTTATTGGTAACGATCAAATTTACAATGTATTCGTTACTGCTCACGCATTCATTATAATCTTCTTTATAGTTATACCTATTATAATCGGGGGGTTTGGTAATTGATTAGTACCTTTAATGATTGGTGCCCCAGATATAGCATTCCCCCGAATAAACAACATAAGATTTTGATTATTACCACCTTCCTTAACACTCCTTCTAGTGAGAAGAATCACTGAAGGGGGGGTAGGAACCGGATGAACCGTATACCCACCATTATCTAGTAACATTGCACACAGAGGCGCATCCGTAGATTTAGCCATCTTTTCCTTACATTTAGCAGGTGTTTCATCAATTTTAGGAGCTGTTAATTTTATTTCAACAATTATTAATATACGACCAGCAGGAATAACTCCTGAACGAATTCCTTTATTTGTATGATCTGTTGGAATTACAGCTCTCCTACTATTACTATCATTGCCAGTATTAGCTGGAGCAATTACTATATTATTAACAGATCGAAACTTTAATACTTCATTCTTTGATCCTTCAGGCGGTGGTGATCCAATTTTATATCAACATTTATTT
>GZXR15
AACTCTATATTTTTTTCTAGGTTCCTGAGCAGGTGTAGTAGGGACTTCACTGAGATGGATGATTCGAATTGAACTAGGAACCCCTGGCTCTTTTATTGGTAACGATCAAATTTACAATGTATTCGTTACTGCTCACGCATTCATTATAATCTTCTTTATAGTTATACCTATTATAATCGGGGGGTTTGGTAATTGATTAGTACCTTTAATGATTGGTGCCCCAGATATAGCATTCCCCCGAATAAACAACATAAGATTTTGATTATTACCACCTTCCTTAACACTCCTTCTAGTGAGAAGAATCACTGAAGGGGGGGCAGGAACCGGATGAACCGTATACCCACCATTATCTAGTAACATTGCACACAGAGGCGCATCCGTAGATTTAGCCATCTTTTCCTTACATTTAGCAGGTGTTTCATCAATTTTAGGAGCTGTTAATTTTATTTCAACAATTATTAATATACGACCAGCAGGAATAACTCCTGAACGAATTCCTTTATTTGTATGATCTGTTGGAATTACAGCTCTCCTACTATTACTATCATTGCCAGTATTAGCTGGAGCAATTACTATATTATTAACAGATCGAAACTTTAATACTTCATTCTTTGATCCTTCAGGCGGTGGTGATCCAATTTTATATCAACATTTATTT
>GZXR16
AACTCTATATTTTTTTCTAGGTTCCTGAGCGGGTGTAGTAGGGACTTCACTGAGATGGATGATTCGAATTGAACTAGGAACCCCTGGCTCTTTTATTGGTAACGATCAAATTTACAATGTATTCGTTACTGCTCACGCATTCATTATAATCTTCTTTATAGTTATACCTATTATAATCGGGGGGTTTGGTAATTGATTAGTACCTTTAATGATTGGTGCCCCAGATATAGCATTCCCCCGAATAAACAACATAAGATTTTGATTATTACCACCTTCCTTAACACTCCTTCTAGTGAGAAGAATCACTGAAGGGGGGGTAGGAACCGGATGAACCGTATACCCACCATTATCTAGTAACATTGCACACAGAGGCGCATCCGTAGATTTAGCCATCTTTTCCTTACATTTAGCAGGTGTTTCATCAATTTTAGGAGCTGTTAATTTTATTTCAACAATTATTAATATACGACCAGCAGGAATAACTCCTGAACGAATTCCTTTATTTGTATGATCTGTTGGAATTACAGCTCTCCTACTATTACTATCATTACCAGTATTAGCTGGAGCAATTACTATATTATTAACAGATCGAAACTTTAATACTTCATTCTTTGATCCTTCAGGCGGTGGTGATCCAATTTTATATCAACATTTATTT
>GZXR18
AACTCTATATTTTTTTCTAGGTTCCTGAGCAGGTGTAGTAGGGACTTCACTGAGATGGATGATTCGAATTGAACTAGGAACCCCTGGCTCTTTTATTGGTAACGATCAAATTTACAATGTATTCGTTACTGCTCACGCATTCATTATAATCTTCTTTATAGTTATACCTATTATAATCGGGGGGTTTGGTAATTGATTAGTACCTTTAATGATTGGTGCCCCAGATATAGCATTCCCCCGAATAAACAACATAAGATTTTGATTATTACCACCTTCCTTAACACTCCTTCTAGTGAGAAGAATCACTGAAGGGGGGGCAGGAACCGGATGAACCGTATACCCACCATTATCTAGTAACATTGCACACAGAGGCGCATCCGTAGATTTAGCCATCTTTTCCTTACATTTAGCAGGTGTTTCATCAATTTTAGGAGCTGTTAATTTTATTTCAACAATTATTAATATACGACCAGCAGGAATAACTCCTGAACGAATTCCTTTATTTGTATGATCTGTTGGAATTACAGCTCTCCTACTATTACTATCATTGCCAGTATTAGCTGGAGCAATTACTATATTATTAACAGATCGAAACTTTAATACTTCATTCTTTGATCCTTCAGGCGGTGGTGATCCAATTTTATATCAACATTTATTT
>GZXR19
AACTCTATATTTTTTTCTAGGTTCCTGAGCGGGTGTAGTAGGGACTTCACTGAGATGGATGATTCGAATTGAACTAGGAACCCCTGGCTCTTTTATTGGTAACGATCAAATTTACAATGTATTCGTTACTGCTCACGCATTCATTATAATCTTCTTTATAGTTATACCTATTATAATCGGGGGGTTTGGTAATTGATTAGTACCTTTAATGATTGGTGCCCCAGATATAGCATTCCCCCGAATAAACAACATAAGATTTTGATTATTACCACCTTCCTTAACACTCCTTCTAGTGAGAAGAATCACTGAAGGGGGGGTAGGAACCGGATGAACCGTATACCCACCATTATCTAGTAACATTGCACACAGAGGCGCATCCGTAGATTTAGCCATCTTTTCCTTACATTTAGCAGGTGTTTCATCAATTTTAGGAGCTGTTAATTTTATTTCAACAATTATTAATATACGACCAGCAGGAATAACTCCTGAACGAATTCCTTTATTTGTATGATCTGTTGGAATTACAGCTCTCCTACTATTACTATCATTGCCAGTATTAGCTGGAGCAATTACTATATTATTAACAGATCGAAACTTTAATACTTCATTCTTTGATCCTTCAGGCGGTGGTGATCCAATTTTATATCAACATTTATTT
>GZXR24
AACTCTATATTTTTTTCTAGGTTCCTGAGCGGGTGTAGTAGGGACTTCACTGAGATGGATGATTCGAATTGAACTAGGAACCCCTGGCTCTTTTATTGGTAACGATCAAATTTACAATGTATTCGTTACTGCTCACGCATTCATTATAATCTTCTTTATAGTTATACCTATTATAATCGGGGGGTTTGGTAATTGATTAGTACCTTTAATGATTGGTGCCCCAGATATAGCATTCCCCCGAATAAACAACATAAGATTTTGATTATTACCACCTTCCTTAACACTCCTTCTAGTGAGAAGAATCACTGAAGGGGGGGCAGGAACCGGATGAACCGTATACCCACCATTATCTAGTAACATTGCACACAGAGGCGCATCCGTAGATTTAGCCATCTTTTCCTTACATTTAGCAGGTGTTTCATCAATTTTAGGAGCTGTTAATTTTATTTCAACAATTATTAATATACGACCAGCAGGAATAACTCCTGAACGAATTCCTTTATTTGTATGATCTGTTGGAATTACAGCTCTCCTACTATTACTATCATTGCCAGTATTAGCTGGAGCAATTACTATATTATTAACAGATCGAAACTTTAATACTTCATTCTTTGATCCTTCAGGCGGTGGTGATCCAATTTTATATCAACATTTATTT
>GZXR25
AACTCTATATTTTTTTCTAGGTTCCTGAGCGGGTGTAGTAGGGACTTCACTGAGATGGATGATTCGAATTGAACTAGGAACCCCTGGCTCTTTTATTGGTAACGATCAAATTTACAATGTATTCGTTACTGCTCACGCATTCATTATAATCTTCTTTATAGTTATACCTATTATAATCGGGGGGTTTGGTAATTGATTAGTACCTTTAATGATTGGTGCCCCAGATATAGCATTCCCCCGAATAAACAACATAAGATTTTGATTATTACCACCTTCCTTAACACTCCTTCTAGTGAGAAGAATCACTGAAGGGGGGGCAGGAACCGGATGAACCGTATACCCACCATTATCTAGTAACATTGCACACAGAGGCGCATCCGTAGATTTAGCCATCTTTTCCTTACATTTAGCAGGTGTTTCATCAATTTTAGGAGCTGTTAATTTTATTTCAACAATTATTAATATACGACCAGCAGGAATAACTCCTGAACGAATTCCTTTATTTGTATGATCTGTTGGAATTACAGCTCTCCTACTATTACTATCATTGCCAGTATTAGCTGGAGCAATTACTATATTATTAACAGATCGAAACTTTAATACTTCATTCTTTGATCCTTCAGGCGGTGGTGATCCAATTTTATATCAACATTTATTT
>GZXR26
AACTCTATATTTTTTTCTAGGTTCCTGAGCGGGTGTAGTAGGGACTTCACTGAGATGGATGATTCGAATTGAACTAGGAACCCCTGGCTCTTTTATTGGTAACGATCAAATTTACAATGTATTCGTTACTGCTCACGCATTCATTATAATCTTCTTTATAGTTATACCTATTATAATCGGGGGGTTTGGTAATTGATTAGTACCTTTAATGATTGGTGCCCCAGATATAGCATTCCCCCGAATAAACAACATAAGATTTTGATTATTACCACCTTCCTTAACACTCCTTCTAGTGAGAAGAATCACTGAAGGGGGGGTAGGAACCGGATGAACCGTATACCCACCATTATCTAGTAACATTGCACACAGAGGCGCATCCGTAGATTTAGCCATCTTTTCCTTACATTTAGCAGGTGTTTCATCAATTTTAGGAGCTGTTAATTTTATTTCAACAATTATTAATATACGACCAGCAGGAATAACTCCTGAACGAATTCCTTTATTTGTATGATCTGTTGGAATTACAGCTCTCCTACTATTACTATCATTGCCAGTATTAGCTGGAGCAATTACTATATTATTAACAGATCGAAACTTTAATACTTCATTCTTTGATCCTTCAGGCGGTGGTGATCCAATTTTATATCAACATTTATTT
>GZXR27
AACTCTATATTTTTTTCTAGGTTCCTGAGCGGGTGTAGTAGGGACTTCACTGAGATGGATGATTCGAATTGAACTAGGAACCCCTGGCTCTTTTATTGGTAACGATCAAATTTACAATGTATTCGTTACTGCTCACGCATTCATTATAATCTTCTTTATAGTTATACCTATTATAATCGGGGGGTTTGGTAATTGATTAGTACCTTTAATGATTGGTGCCCCAGATATAGCATTCCCCCGAATAAACAACATAAGATTTTGATTATTACCACCTTCCTTAACACTCCTTCTAGTGAGAAGAATCACTGAAGGGGGGGCAGGAACCGGATGAACCGTATACCCACCATTATCTAGTAACATTGCACACAGAGGCGCATCCGTAGATTTAGCCATCTTTTCCTTACATTTAGCAGGTGTTTCATCAATTTTAGGAGCTGTTAATTTTATTTCAACAATTATTAATATACGACCAGCAGGAATAACTCCTGAACGAATTCCTTTATTTGTATGATCTGTTGGAATTACAGCTCTCCTACTATTACTATCATTGCCAGTATTAGCTGGAGCAATTACTATATTATTAACAGATCGAAACTTTAATACTTCATTCTTTGATCCTTCAGGCGGTGGTGATCCAATTTTATATCAACATTTATTT
>GZXR28
AACTCTATATTTTTTTCTAGGTTCCTGAGCGGGTGTAGTAGGGACTTCACTGAGATGGATGATTCGAATTGAACTAGGAACCCCTGGCTCTTTTATTGGTAACGATCAAATTTACAATGTATTCGTTACTGCTCACGCATTCATTATAATCTTCTTTATAGTTATACCTATTATAATCGGGGGGTTTGGTAATTGATTAGTACCTTTAATGATTGGTGCCCCAGATATAGCATTCCCCCGAATAAACAACATAAGATTTTGATTATTACCACCTTCCTTAACACTCCTTCTAGTGAGAAGAATCACTGAAGGGGGGGCAGGAACCGGATGAACCGTATACCCACCATTATCTAGTAACATTGCACACAGAGGCGCATCCGTAGATTTAGCCATCTTTTCCTTACATTTAGCAGGTGTTTCATCAATTTTAGGAGCTGTTAATTTTATTTCAACAATTATTAATATACGACCAGCAGGAATAACTCCTGAACGAATTCCTTTATTTGTATGATCTGTTGGAATTACAGCTCTCCTACTATTACTATCATTGCCAGTATTAGCTGGAGCAATTACTATATTATTAACAGATCGAAACTTTAATACTTCATTCTTTGATCCTTCAGGTGGTGGTGATCCAATTTTATATCAACATTTATTT
>GZXR30
AACTCTATATTTTTTTCTAGGTTCCTGAGCGGGTGTAGTAGGGACTTCACTGAGATGGATGATTCGAATTGAACTAGGAACCCCTGGCTCTTTTATTGGTAACGATCAAATTTACAATGTATTCGTTACTGCTCACGCATTCATTATAATCTTCTTTATAGTTATACCTATTATAATCGGGGGGTTTGGTAATTGATTAGTACCTTTAATGATTGGTGCCCCAGATATAGCATTCCCCCGAATAAACAACATAAGATTTTGATTATTACCACCTTCCTTAACACTCCTTCTAGTGAGAAGAATCACTGAAGGGGGGGTAGGAACCGGATGAACCGTATACCCACCATTATCTAGTAACATTGCACACAGAGGCGCATCCGTAGATTTAGCCATCTTTTCCTTACATTTAGCAGGTGTTTCATCAATTTTAGGAGCTGTTAATTTTATTTCAACAATTATTAATATACGACCAGCAGGAATAACTCCTGAACGAATTCCTTTATTTGTATGATCTGTTGGAATTACAGCTCTCCTACTATTACTATCATTGCCAGTATTAGCTGGAGCAATTACTATATTATTAACAGATCGAAACTTTAATACTTCATTCTTTGATCCTTCAGGCGGTGGTGATCCAATTTTATATCAACATTTATTT
>GZXR31
AACTCTATATTTTTTTCTAGGTTCCTGAGCGGGTGTAGTAGGGACTTCACTGAGATGGATGATTCGAATTGAACTAGGAACCCCTGGCTCTTTTATTGGTAACGATCAAATTTACAATGTATTCGTTACTGCTCACGCATTCATTATAATCTTCTTTATAGTTATACCTATTATAATCGGGGGGTTTGGTAATTGATTAGTACCTTTAATGATTGGTGCCCCAGATATAGCATTCCCCCGAATAAACAACATAAGATTTTGATTATTACCACCTTCCTTAACACTCCTTCTAGTGAGAAGAATCACTGAAGGGGGGGTAGGAACCGGATGAACCGTATACCCACCATTATCTAGTAACATTGCACACAGAGGCGCATCCGTAGATTTAGCCATCTTTTCCTTACATTTAGCAGGTGTTTCATCAATTTTAGGAGCTGTTAATTTTATTTCAACAATTATTAATATACGACCAGCAGGAATAACTCCTGAACGAATTCCTTTATTTGTATGATCTGTTGGAATTACAGCTCTCCTACTATTACTATCATTGCCAGTATTAGCTGGAGCAATTACTATATTATTAACAGATCGAAACTTTAATACTTCATTCTTTGATCCTTCAGGCGGTGGTGATCCAATTTTATATCAACATTTATTT
>GZXR32
AACTCTATATTTTTTTCTAGGTTCCTGAGCGGGTGTAGTAGGGACTTCACTGAGATGGATGATTCGAATTGAACTAGGAACCCCTGGCTCTTTTATTGGTAACGATCAAATTTACAATGTATTCGTTACTGCTCACGCATTCATTATAATCTTCTTTATAGTTATACCTATTATAATCGGGGGGTTTGGTAATTGATTAGTACCTTTAATGATTGGTGCCCCAGATATAGCATTCCCCCGAATAAACAACATAAGATTTTGATTATTACCACCTTCCTTAACACTCCTTCTAGTGAGAAGAATCACTGAAGGGGGGGTAGGAACCGGATGAACCGTATACCCACCATTATCTAGTAACATTGCACACAGAGGCGCATCCGTAGATTTAGCCATCTTTTCCTTACATTTAGCAGGTGTTTCATCAATTTTAGGAGCTGTTAATTTTATTTCAACAATTATTAATATACGACCAGCAGGAATAACTCCTGAACGAATTCCTTTATTTGTATGATCTGTTGGAATTACAGCTCTCCTACTATTACTATCATTGCCAGTATTAGCTGGAGCAATTACTATATTATTAACAGATCGAAACTTTAATACTTCATTCTTTGATCCTTCAGGCGGTGGTGATCCAATTTTATATCAACATTTATTT
>GZXR33
AACTCTATATTTTTTTCTAGGTTCCTGAGCGGGTGTAGTAGGGACTTCACTGAGATGGATGATTCGAATTGAACTAGGAACCCCTGGCTCTTTTATTGGTAACGATCAAATTTACAATGTATTCGTTACTGCTCACGCATTCATTATAATCTTCTTTATAGTTATACCTATTATAATCGGGGGGTTTGGTAATTGATTAGTACCTTTAATGATTGGTGCCCCAGATATAGCATTCCCCCGAATAAACAACATAAGATTTTGATTATTACCACCTTCCTTAACACTCCTTCTAGTGAGAAGAATCACTGAAGGGGGGGTAGGAACCGGATGAACCGTATACCCACCATTATCTAGTAACATTGCACACAGAGGCGCATCCGTAGATTTAGCCATCTTTTCCTTACATTTAGCAGGTGTTTCATCAATTTTAGGAGCTGTTAATTTTATTTCAACAATTATTAATATACGACCAGCAGGAATAACTCCTGAACGAATTCCTTTATTTGTATGATCTGTTGGAATTACAGCTCTCCTACTATTACTATCATTGCCAGTATTAGCTGGAGCAATTACTATATTATTAACAGATCGAAACTTTAATACTTCATTCTTTGATCCTTCAGGCGGTGGTGATCCAATTTTATATCAACATTTATTT
>HNCD1
AACTCTATATTTTTTTTTAGGTTCCTGAGCAGGTGTAGTAGGGACTTCACTGAGATGGATGATTCGAATTGAACTAGGGACTCCTGGCTCTTTTATCGGTAACGATCAAATTTATAATGTATTCGTTACTGCTCACGCATTTATTATAATCTTCTTTATAGTTATACCCATTATAATTGGAGGATTTGGCAATTGATTAGTACCTTTAATAATTGGTGCCCCAGATATAGCATTCCCCCGAATAAACAATATAAGATTTTGATTATTACCACCATCCCTAACACTCCTTCTCGTAAGAAGAATTGCTGAAGGTGGTGCAGGGACCGGGTGAACCGTATATCCTCCACTATCTAGTAACATTGCACACAGAGGTGCATCTGTAGATTTAGCCATCTTTTCCTTACATTTAGCAGGTGTTTCATCAATTTTAGGAGCTGTTAATTTTATTTCAACAATTATTAATATACGGCCAGCAGGAATAACTCCTGAACGAATTCCTCTATTTGTATGATCTGTCGGAATTACAGCTCTTCTATTATTATTATCATTACCAGTATTAGCTGGAGCAATCACTATATTACTAACAGATCGAAACTTTAATACTTCATTCTTTGATCCTTCAGGCGGTGGTGATCCAATTTTATATCAACATTTATTC
>HNCD2
AACTCTATATTTTTTTTTAGGTTCCTGAGCAGGTGTAGTAGGGACTTCACTGAGATGGATGATTCGAATTGAACTGGGAACTCCTGGCTCTTTTATCGGTAACGATCAAATTTATAATGTATTCGTTACTGCTCACGCATTTATTATAATCTTCTTTATAGTTATACCCATTATAATTGGAGGATTTGGCAATTGATTAGTACCTTTAATAATTGGTGCCCCAGATATAGCATTCCCCCGAATAAATAATATAAGATTTTGATTATTACCACCATCCCTAACACTCCTTCTCGTAAGAAGAATTGCTGAAGGCGGTGCAGGGACCGGGTGAACCGTATATCCTCCACTATCTAGTAACATTGCACACAGAGGTGCATCTGTAGATTTAGCCATCTTTTCCTTACATTTAGCAGGTGTTTCATCAATTTTAGGAGCTGTTAATTTTATTTCAACAATTATTAATATACGACCAGCAGGAATAACTCCTGAACGAATTCCTCTATTTGTATGATCTGTCGGAATTACAGCTCTTCTATTATTATTATCATTACCAGTATTAGCTGGAGCAATCACTATATTACTAACAGATCGAAACTTTAATACTTCATTCTTTGATCCTTCAGGCGGTGGTGATCCAATTTTATATCAACATTTATTC
>JXJG1
AACTCTATATTTTTTTTTAGGTTCCTGAGCAGGTGTAGTAGGGACTTCACTGAGATGGATGATTCGAATTGAACTAGGGACTCCTGGCTCTTTTATCGGTAACGATCAAATTTATAATGTATTCGTTACTGCTCACGCATTTATTATAATCTTCTTTATAGTTATACCCATTATAATTGGAGGATTTGGCAATTGATTAGTACCTTTAATAATTGGTGCCCCAGATATAGCATTCCCCCGAATAAACAATATAAGATTTTGATTATTACCACCATCCCTAACACTCCTTCTCGTAAGAAGAATTGCTGAAGGTGGTGCAGGGACCGGGTGAACCGTATATCCCCCACTATCTAGTAACATTGCACACAGAGGTGCATCTGTAGATTTAGCCATCTTTTCCTTACATTTAGCAGGTGTTTCATCAATTTTAGGAGCTGTTAATTTTATTTCAACAATTATTAATATACGACCAGCAGGAATAACTCCTGAACGAATTCCTCTATTTGTATGATCTGTCGGAATTACAGCTCTTCTATTATTATTATCATTACCAGTATTAGCTGGAGCAATCACTATATTACTAACAGATCGAAACTTTAATACTTCATTCTTTGATCCTTCAGGCGGTGGCGATCCAATTTTATATCAACATTTATTC
>JXJG2
AACTCTATATTTTTTTTTAGGTTCCTGAGCAGGTGTAGTAGGGACTTCACTGAGATGGATGATTCGAATTGAACTAGGGACTCCTGGCTCTTTTATCGGTAACGATCAAATTTATAATGTATTCGTTACTGCTCACGCATTTATTATAATCTTCTTTATAGTTATACCCATTATAATTGGAGGATTTGGCAATTGATTAGTACCTTTAATAATTGGTGCCCCAGATATAGCATTCCCCCGAATAAACAATATAAGATTTTGATTATTACCACCATCCCTAACACTCCTTCTCGTAAGAAGAATTGCTGAAGGTGGTGCAGGGACCGGGTGAACCGTATATCCCCCACTATCTAGTAACATTGCACACAGAGGTGCATCTGTAGATTTAGCCATCTTTTCCTTACATTTAGCAGGTGTTTCATCAATTTTAGGAGCTGTTAATTTTATTTCAACAATTATTAATATACGACCAGCAGGAATAACTCCTGAACGAATTCCTCTATTTGTATGATCTGTCGGAATTACAGCTCTTCTATTATTATTATCATTACCAGTATTAGCTGGAGCAATCACTATATTACTAACAGATCGAAACTTTAATACTTCATTCTTTGATCCTTCAGGCGGTGGTGATCCAATTTTATATCAACATTTATTC
>JXJG3
AACTCTATATTTTTTTTTAGGTTCCTGAGCAGGTGTAGTAGGGACTTCACTGAGATGGATGATTCGAATTGAACTAGGGACTCCTGGCTCTTTTATCGGTAACGATCAAATTTATAATGTATTCGTTACTGCTCACGCATTTATTATAATCTTCTTTATAGTTATACCCATTATAATTGGAGGATTTGGCAATTGATTAGTACCTTTAATAATTGGTGCCCCAGATATAGCATTCCCCCGAATAAACAATATAAGATTTTGATTATTACCACCATCCCTAACACTCCTTCTCGTAAGAAGAATTGCTGAAGGTGGTGCAGGGACCGGGTGAACCGTATATCCCCCACTATCTAGTAACATTGCACACAGAGGTGCATCTGTAGATTTAGCCATCTTTTCCTTACATTTAGCAGGTGTTTCATCAATTTTAGGAGCTGTTAATTTTATTTCAACAATTATTAATATACGACCAGCAGGAATAACTCCTGAACGAATTCCTCTATTTGTATGATCTGTCGGAATTACAGCTCTTCTATTATTATTATCATTACCAGTATTAGCTGGAGCAATCACTATATTACTAACAGATCGAAACTTTAATACTTCATTCTTTGATCCTTCAGGCGGTGGCGATCCAATTTTATATCAACATTTATTC
>JXJG4
AACTCTATATTTTTTTTTAGGTTCCTGAGCAGGTGTAGTAGGGACTTCACTGAGATGGATGATTCGAATTGAACTAGGGACTCCTGGCTCTTTTATCGGTAACGATCAAATTTATAATGTATTCGTTACTGCTCACGCATTTATTATAATCTTCTTTATAGTTATACCCATTATAATTGGAGGATTTGGCAATTGATTAGTACCTTTAATAATTGGTGCCCCAGATATAGCATTCCCCCGAATAAACAATATAAGATTTTGATTATTACCACCATCCCTAACACTCCTTCTCGTAAGAAGAATTGCTGAAGGCGGTGCAGGGACCGGGTGAACCGTATATCCCCCACTATCTAGTAACATTGCACACAGAGGTGCATCTGTAGATTTAGCCATCTTTTCCTTACATTTAGCAGGTGTTTCATCAATTTTAGGAGCTGTTAATTTTATTTCAACAATTATTAATATACGACCAGCAGGAATAACTCCTGAACGAATTCCTCTATTTGTATGATCTGTCGGAATTACAGCTCTTCTATTATTATTATCATTACCAGTATTAGCTGGAGCAATCACTATATTACTAACAGATCGAAACTTTAATACTTCATTCTTTGATCCTTCAGGCGGTGGCGATCCAATTTTATATCAACATTTATTC
>JXJG5
AACTCTATATTTTTTTTTAGGTTCCTGAGCAGGTGTAGTAGGGACTTCACTGAGATGGATGATTCGAATTGAACTAGGGACTCCTGGCTCTTTTATCGGTAACGATCAAATTTATAATGTATTCGTTACTGCTCACGCATTTATTATAATCTTCTTTATAGTTATACCCATTATAATTGGAGGATTTGGCAATTGATTAGTACCTTTAATAATTGGTGCCCCAGATATAGCATTCCCCCGAATAAACAATATAAGATTTTGATTATTACCACCATCCCTAACACTCCTTCTCGTAAGAAGAATTGCTGAAGGTGGTGCAGGGACCGGGTGAACCGTATATCCCCCACTATCTAGTAACATTGCACACAGAGGTGCATCTGTAGATTTAGCCATCTTTTCCTTACATTTAGCAGGTGTTTCATCAATTTTAGGAGCTGTTAATTTTATTTCAACAATTATTAATATACGACCAGCAGGAATAACTCCTGAACGAATTCCTCTATTTGTATGATCTGTCGGAATTACAGCTCTTCTATTATTATTATCATTACCAGTATTAGCTGGAGCAATCACTATATTACTAACAGATCGAAACTTTAATACTTCATTCTTTGATCCTTCAGGCGGTGGCGATCCAATTTTATATCAACATTTATTC
>JXJG6
AACTCTATATTTTTTTTTAGGTTCCTGAGCAGGTGTAGTAGGGACTTCACTGAGATGGATGATTCGAATTGAACTAGGGACTCCTGGCTCTTTTATCGGTAACGATCAAATTTATAATGTATTCGTTACTGCTCACGCATTTATTATAATCTTCTTTATAGTCATACCCATTATAATTGGAGGATTTGGCAATTGATTAGTACCTTTAATAATTGGTGCCCCAGATATAGCATTCCCCCGAATAAACAATATAAGATTTTGATTATTACCACCATCCCTAACACTCCTTCTCGTAAGAAGAATTGCTGAAGGTGGTGCAGGGACCGGGTGAACCGTATATCCCCCACTATCTAGTAACATTGCACACAGAGGTGCATCTGTAGATTTAGCCATCTTTTCCTTACATTTAGCAGGTGTTTCATCAATTTTAGGAGCTGTTAATTTTATTTCAACAATTATTAATATACGACCAGCAGGAATAACTCCTGAACGAATTCCTCTATTTGTATGATCTGTCGGAATTACAGCTCTTCTATTATTATTATCATTACCAGTATTAGCTGGAGCAATCACTATATTACTAACAGATCGAAACTTTAATACTTCATTCTTTGATCCTTCAGGCGGTGGCGATCCAATTTTATATCAACATTTATTC
>JXJG7
AACTCTATATTTTTTTTTAGGTTCCTGAGCAGGTGTAGTAGGGACTTCACTGAGATGGATGATTCGAATTGAACTAGGGACTCCTGGCTCTTTTATCGGTAACGATCAAATTTATAATGTATTCGTTACTGCTCACGCATTTATTATAATCTTCTTTATAGTTATACCCATTATAATTGGAGGATTTGGCAATTGATTAGTACCTTTAATAATTGGTGCCCCAGATATAGCATTCCCCCGAATAAACAATATAAGATTTTGATTATTACCACCATCCCTAACACTCCTTCTCGTAAGAAGAATTGCTGAAGGTGGTGCAGGGACCGGGTGAACCGTATATCCCCCACTATCTAGTAACATTGCACACAGAGGTGCATCTGTAGATTTAGCCATCTTTTCCTTACATTTAGCAGGTGTTTCATCAATTTTAGGAGCTGTTAATTTTATTTCAACAATTATTAATATACGACCAGCAGGAATAACTCCTGAACGAATTCCTCTATTTGTATGATCTGTCGGAATTACAGCTCTTCTATTATTATTATCATTACCAGTATTAGCTGGAGCAATCACTATATTACTAACAGATCGAAACTTTAATACTTCATTCTTTGATCCTTCAGGCGGTGGCGATCCAATTTTATATCAACATTTATTC
>JXJG8
AACTCTATATTTTTTTTTAGGTTCCTGAGCAGGTGTAGTAGGGACTTCACTGAGATGGATGATTCGAATTGAACTAGGGACTCCTGGCTCTTTTATCGGTAACGATCAAATTTATAATGTATTCGTTACTGCTCACGCATTTATTATAATCTTCTTTATAGTTATACCCATTATAATTGGAGGATTTGGCAATTGATTAGTACCTTTAATAATTGGTGCCCCAGATATAGCATTCCCCCGAATAAACAATATAAGATTTTGATTATTACCACCATCCCTAACACTCCTTCTCGTAAGAAGAATTGCTGAAGGTGGTGCAGGGACCGGGTGAACCGTATATCCCCCACTATCTAGTAACATTGCACACAGAGGTGCATCTGTAGATTTAGCCATCTTTTCCTTACATTTAGCAGGTGTTTCATCAATTTTAGGAGCTGTTAATTTTATTTCAACAATTATTAATATACGACCAGCAGGAATAACTCCTGAACGAATTCCTCTATTTGTATGATCTGTCGGAATTACAGCTCTTCTATTATTATTATCATTACCAGTATTAGCTGGAGCAATCACTATATTACTAACAGATCGAAACTTTAATACTTCATTCTTTGATCCTTCAGGCGGTGGCGATCCAATTTTATATCAACATTTATTC
>JXJG9
AACTCTATATTTTTTTTTAGGTTCCTGAGCAGGTGTAGTAGGGACTTCACTGAGATGGATGATTCGAATTGAACTAGGGACTCCTGGCTCTTTTATCGGTAACGATCAAATTTATAATGTATTCGTTACTGCTCACGCATTTATTATAATCTTCTTTATAGTTATACCCATTATAATTGGAGGATTTGGCAATTGATTAGTACCTTTAATAATTGGTGCCCCAGATATAGCATTCCCCCGAATAAACAATATAAGATTTTGATTATTACCACCATCCCTAACACTCCTTCTCGTAAGAAGAATTGCTGAAGGTGGTGCAGGGACCGGGTGAACCGTATATCCCCCACTATCTAGTAACATTGCACACAGAGGTGCATCTGTAGATTTAGCCATCTTTTCCTTACATTTAGCAGGTGTTTCATCAATTTTAGGAGCTGTTAATTTTATTTCAACAATTATTAATATACGACCAGCAGGAATAACTCCTGAACGAATTCCTCTATTTGTATGATCTGTCGGAATTACAGCTCTTCTATTATTATTATCATTACCAGTATTAGCTGGAGCAATCACTATATTACTAACAGATCGAAACTTTAATACTTCATTCTTTGATCCTTCAGGCGGTGGCGATCCAATTTTATATCAACATTTATTC
>JXJG10
AACTCTATATTTTTTTTTAGGTTCCTGAGCAGGTGTAGTAGGGACTTCACTGAGATGGATGATTCGAATTGAACTAGGGACTCCTGGCTCTTTTATCGGTAACGATCAAATTTATAATGTATTCGTTACTGCTCACGCATTTATTATAATCTTCTTTATAGTTATACCCATTATAATTGGAGGATTTGGCAATTGATTAGTACCTTTAATAATTGGTGCCCCAGATATAGCATTCCCCCGAATAAACAATATAAGATTTTGATTATTACCACCATCCCTAACACTCCTTCTCGTAAGAAGAATTGCTGAAGGTGGTGCAGGGACCGGGTGAACCGTATATCCCCCACTATCTAGTAACATTGCACACAGAGGTGCATCTGTAGATTTAGCCATCTTTTCCTTACATTTAGCAGGTGTTTCATCAATTTTAGGAGCTGTTAATTTTATTTCAACAATTATTAATATACGACCAGCAGGAATAACTCCTGAACGAATTCCTCTATTTGTATGATCTGTCGGAATTACAGCTCTTCTATTATTATTATCATTACCAGTATTAGCTGGAGCAATCACTATATTACTAACAGATCGAAACTTTAATACTTCATTCTTTGATCCTTCAGGCGGTGGCGATCCAATTTTATATCAACATTTATTC
>JXJG27
AACTCTATATTTTTTTTTAGGTTCCTGAGCAGGTGTAGTAGGGACTTCACTGAGATGGATGATTCGAATTGAACTAGGGACTCCTGGCTCTTTTATCGGTAACGATCAAATTTATAATGTATTCGTTACTGCTCACGCATTTATTATAATCTTCTTTATAGTTATACCCATTATAATTGGAGGATTTGGCAATTGATTAGTACCTTTAATAATTGGTGCCCCAGATATAGCATTCCCCCGAATAAACAATATAAGATTTTGATTATTACCACCATCCCTAACACTCCTTCTCGTAAGAAGAATTGCTGAAGGTGGTGCAGGGACCGGGTGAACCGTATATCCCCCACTATCTAGTAACATTGCACACAGAGGTGCATCTGTAGATTTAGCCATCTTTTCCTTACATTTAGCAGGTGTTTCATCAATTTTAGGAGCTGTTAATTTTATTTCAACAATTATTAATATACGACCAGCAGGAATAACTCCTGAACGAATTCCTCTATTTGTATGATCTGTCGGAATTACAGCTCTTCTATTATTATTATCATTACCAGTATTAGCTGGAGCAATCACTATATTACTAACAGATCGAAACTTTAATACTTCATTCTTTGATCCTTCAGGCGGTGGCGATCCAATTTTATATCAACATTTATTC
>JXJG28
AACTCTATATTTTTTTTTAGGTTCCTGAGCAGGTGTAGTAGGGACTTCACTGAGATGGATGATTCGAATTGAACTAGGGACTCCTGGCTCTTTTATCGGTAACGATCAAATTTATAATGTATTCGTTACTGCTCACGCATTTATTATAATCTTCTTTATAGTTATACCCATTATAATTGGAGGATTTGGCAATTGATTAGTACCTTTAATAATTGGTGCTCCAGATATAGCATTCCCCCGAATAAACAATATAAGATTTTGATTATTACCACCATCCCTGACACTCCTTCTCGTAAGAAGAATTGCTGAAGGTGGTGCAGGGACCGGGTGAACCGTATATCCCCCACTATCTAGTAACATTGCACACAGAGGTGCATCTGTAGATTTAGCCATCTTTTCCTTACATTTAGCAGGTGTTTCATCAATTTTAGGAGCTGTTAATTTTATTTCAACAATTATTAATATACGACCAGCAGGAATAACTCCTGAACGAATTCCTCTATTTGTATGATCTGTCGGAATTACAGCTCTTCTATTATTATTATCATTACCAGTATTAGCTGGAGCAATCACTATATTACTAACAGATCGAAACTTTAATACTTCATTCTTTGATCCTTCAGGCGGTGGCGATCCAATTTTATATCAACATTTATTC
>JXJG29
AACTCTATATTTTTTTTTAGGTTCCTGAGCAGGTGTAGTAGGGACTTCACTGAGATGGATGATTCGAATTGAACTAGGAACTCCTGGCTCTTTTATCGGTAACGATCAAATTTATAATGTATTCGTTACTGCTCACGCATTTATTATAATCTTCTTTATAGTTATACCCATTATAATTGGAGGATTTGGCAATTGATTAGTACCTTTAATAATTGGTGCCCCAGATATAGCATTCCCCCGAATAAACAATATAAGATTTTGATTATTACCACCATCCCTAACACTCCTTCTCGTAAGAAGAATTGCTGAAGGTGGTGCAGGGACCGGGTGAACCGTGTATCCTCCACTATCTAGTAACATTGCACACAGAGGTGCATCTGTAGATTTAGCCATCTTTTCCTTACATTTAGCAGGTGTTTCATCAATTTTAGGAGCTGTTAATTTTATTTCAACAATTATTAATATACGACCAGCAGGAATAACTCCTGAACGAATTCCTCTATTTGTATGATCTGTTGGAATTACAGCTCTTCTATTATTATTATCATTACCAGTATTAGCTGGAGCAATTACTATATTACTAACAGATCGAAACTTTAATACTTCATTCTTTGATCCTTCAGGCGGTGGTGATCCAATTTTATATCAACATTTATTC
>JXJG30
AACTCTATATTTTTTTTTAGGTTCCTGAGCAGGTGTAGTAGGGACTTCACTGAGATGGATGATTCGAATTGAACTAGGGACTCCTGGCTCTTTTATCGGTAACGATCAAATTTATAATGTATTCGTTACTGCTCACGCATTTATTATAATCTTCTTTATAGTTATACCCATTATAATTGGAGGATTTGGCAATTGATTAGTACCTTTAATAATTGGTGCCCCAGATATAGCATTCCCCCGAATAAACAATATAAGATTTTGATTATTACCACCATCCCTAACACTCCTTCTCGTAAGAAGAATTGCTGAAGGTGGTGCAGGGACCGGGTGAACCGTATATCCCCCACTATCTAGTAACATTGCACACAGAGGTGCATCTGTAGATTTAGCCATCTTTTCCTTACATTTAGCAGGTGTTTCATCAATTTTAGGAGCTGTTAATTTTATTTCAACAATTATTAATATACGACCAGCAGGAATAACTCCTGAACGAATTCCTCTATTTGTATGATCTGTCGGAATTACAGCTCTTCTATTATTATTATCATTACCAGTATTAGCTGGAGCAATCACTATATTACTAACAGATCGAAACTTTAATACTTCATTCTTTGATCCTTCAGGCGGTGGCGATCCAATTTTATATCAACATTTATTC
>JXJG31
AACTCTATATTTTTTTTTAGGTTCCTGAGCAGGTGTAGTAGGGACTTCACTGAGATGGATGATTCGAATTGAACTAGGGACTCCTGGCTCTTTTATCGGTAACGATCAAATTTATAATGTATTCGTTACTGCTCACGCATTTATTATAATCTTCTTTATAGTTATACCCATTATAATTGGAGGATTTGGCAATTGATTAGTACCTTTAATAATTGGTGCCCCAGATATAGCATTCCCCCGAATAAACAATATAAGATTTTGATTATTACCACCATCCCTAACACTCCTTCTCGTAAGAAGAATTGCTGAAGGTGGTGCAGGGACCGGGTGAACCGTATATCCCCCACTATCTAGTAACATTGCACACAGAGGTGCATCTGTAGATTTAGCCATCTTTTCCTTACATTTAGCAGGTGTTTCATCAATTTTAGGAGCTGTTAATTTTATTTCAACAATTATTAATATACGACCAGCAGGAATAACTCCTGAACGAATTCCTCTATTTGTATGATCTGTCGGAATTACAGCTCTTCTATTATTATTATCATTACCAGTATTAGCTGGAGCAATCACTATATTACTAACAGATCGAAACTTTAATACTTCATTCTTTGATCCTTCAGGCGGTGGCGATCCAATTTTATATCAACATTTATTC
>JXJG32
AACTCTATATTTTTTTTTAGGTTCCTGAGCAGGTGTAGTAGGGACTTCACTGAGATGGATGATTCGAATTGAACTAGGGACTCCTGGCTCTTTTATCGGTAACGATCAAATTTATAATGTATTCGTTACTGCTCACGCATTTATTATAATCTTCTTTATAGTTATACCCATTATAATTGGAGGATTTGGCAATTGATTAGTACCTTTAATAATTGGTGCCCCAGATATAGCATTCCCCCGAATAAACAATATAAGATTTTGATTATTACCACCATCCCTAACACTCCTTCTCGTAAGAAGAATTGCTGAAGGTGGTGCAGGGACCGGGTGAACCGTATATCCCCCACTATCTAGTAACATTGCACACAGAGGTGCATCTGTAGATTTAGCCATCTTTTCCTTACATTTAGCAGGTGTTTCATCAATTTTAGGAGCTGTTAATTTTATTTCAACAATTATTAATATACGACCAGCAGGAATAACTCCTGAACGAATTCCTCTATTTGTATGATCTGTCGGAATTACAGCTCTTCTATTATTATTATCATTACCAGTATTAGCTGGAGCAATCACTATATTACTAACAGATCGAAACTTTAATACTTCATTCTTTGATCCTTCAGGCGGTGGCGATCCAATTTTATATCAACATTTATTC
>JXJG33
AACTCTATATTTTTTTTTAGGTTCCTGAGCAGGTGTAGTAGGGACTTCACTGAGATGGATGATTCGAATTGAACTGGGAACTCCTGGCTCTTTTATCGGTAACGATCAAATTTATAATGTATTCGTTACTGCTCACGCATTTATTATAATCTTCTTTATAGTTATACCCATTATAATTGGAGGGTTTGGCAATTGATTAGTACCTTTAATAATTGGTGCCCCAGATATAGCATTCCCCCGAATAAACAATATAAGATTTTGATTATTACCACCATCCCTAACACTCCTTCTCGTAAGAAGAATTGCTGAAGGCGGTGCAGGGACCGGGTGAACCGTATATCCTCCATTATCTAGTAACATTGCACACAGAGGTGCATCTGTAGATTTAGCCATCTTTTCCTTACATTTAGCAGGTGTTTCATCAATTTTAGGAGCTGTTAATTTTATTTCAACAATTATTAATATACGACCAGCAGGAATAACTCCTGAACGAATTCCTCTATTTGTATGATCTGTCGGAATTACAGCTCTTCTATTATTATTATCATTACCAGTATTAGCTGGAGCAATCACTATATTACTAACAGATCGAAACTTTAATACTTCATTCTTTGATCCTTCAGGCGGTGGTGATCCAATTTTATATCAACATTTATTC
>JXJG34
AACTCTATATTTTTTTTTAGGTTCCTGAGCAGGTGTAGTAGGGACTTCACTGAGATGGATGATTCGAATTGAACTGGGAACTCCTGGCTCTTTTATCGGTAACGATCAAATTTATAATGTATTCGTTACTGCTCACGCATTTATTATAATCTTCTTTATAGTTATACCCATTATAATTGGAGGATTTGGCAATTGATTAGTACCTTTAATAATTGGTGCCCCAGATATAGCATTCCCCCGAATAAACAACATAAGATTTTGATTATTACCACCATCCCTAACACTCCTTCTCGTAAGAAGAATTGCTGAAGGCGGTGCAGGGACCGGGTGAACCGTATATCCTCCACTATCTAGTAACATTGCACACAGAGGTGCATCTGTAGATTTAGCCATCTTTTCCTTACATTTAGCAGGTGTTTCATCAATTTTAGGAGCTGTTAATTTTATTTCAACAATTATTAATATACGACCAGCAGGAATAACTCCTGAACGAATTCCTCTATTTGTATGATCTGTCGGAATTACAGCTCTTCTATTATTATTATCATTACCAGTATTAGCTGGAGCAATCACTATATTACTAACAGATCGAAACTTTAATACTTCATTCTTTGATCCTTCAGGCGGTGGTGATCCAATTTTATATCAACATTTATTC
>JXJG35
AACTCTATATTTTTTTTTAGGTTCCTGAGCAGGTGTAGTAGGGACTTCACTGAGATGGATGATTCGAATTGAACTAGGGACTCCTGGCTCTTTTATCGGTAACGATCAAATTTATAATGTATTCGTTACTGCTCACGCATTTATTATAATCTTCTTTATAGTTATACCCATTATAATTGGAGGATTTGGCAATTGATTAGTACCTTTAATAATTGGTGCCCCAGATATAGCATTCCCCCGAATAAACAATATAAGATTTTGATTATTACCACCATCCCTAACACTCCTTCTCGTAAGAAGAATTGCTGAAGGTGGTGCAGGGACCGGGTGAACCGTATATCCCCCACTATCTAGTAACATTGCACACAGAGGTGCATCTGTAGATTTAGCCATCTTTTCCTTACATTTAGCAGGTGTTTCATCAATTTTAGGAGCTGTTAATTTTATTTCAACAATTATTAATATACGACCAGCAGGAATAACTCCTGAACGAATTCCTCTATTTGTATGATCTGTCGGAATTACAGCTCTTCTATTATTATTATCATTACCAGTATTAGCTGGAGCAATCACTATATTACTAACAGATCGAAACTTTAATACTTCATTCTTTGATCCTTCAGGCGGTGGCGATCCAATTTTATATCAACATTTATTC
>JXJG36
AACTCTATATTTTTTTTTAGGTTCCTGAGCAGGTGTAGTAGGGACTTCACTGAGATGGATGATTCGAATTGAACTAGGGACTCCTGGCTCTTTTATCGGTAACGATCAAATTTATAATGTATTCGTTACTGCTCACGCATTTATTATAATCTTCTTTATAGTTATACCCATTATAATTGGAGGATTTGGCAATTGATTAGTACCTTTAATAATTGGTGCTCCAGATATAGCATTCCCCCGAATAAACAATATAAGATTTTGATTATTACCACCATCCCTAACACTCCTTCTCGTAAGAAGAATTGCTGAAGGTGGTGCAGGGACCGGGTGAACCGTATATCCCCCACTATCTAGTAACATTGCACACAGAGGTGCATCTGTAGATTTAGCCATCTTTTCCTTACATTTAGCAGGTGTTTCATCAATTTTAGGAGCTGTTAATTTTATTTCAACAATTATTAATATACGACCAGCAGGAATAACTCCTGAACGAATTCCTCTATTTGTATGATCTGTCGGAATTACAGCTCTTCTATTATTATTATCATTACCAGTATTAGCTGGAGCAATCACTATATTACTAACAGATCGAAACTTTAATACTTCATTCTTTGATCCTTCAGGCGGTGGCGATCCAATTTTATATCAACATTTATTC
>JXJG37
AACTCTATATTTTTTTTTAGGTTCCTGAGCAGGTGTAGTAGGGACTTCACTGAGATGGATGATTCGAATTGAACTAGGGACTCCTGGCTCTTTTATCGGTAACGATCAAATTTATAATGTATTCGTTACTGCTCACGCATTTATTATAATCTTCTTTATAGTTATACCCATTATAATTGGAGGATTTGGCAATTGATTAGTACCTTTAATAATTGGTGCCCCAGATATAGCATTCCCCCGAATAAACAATATAAGATTTTGATTATTACCACCATCCCTAACACTCCTTCTCGTAAGAAGAATTGCTGAAGGTGGTGCAGGGACCGGGTGAACCGTATATCCCCCACTATCTAGTAACATTGCACACAGAGGCGCATCTGTAGATTTAGCCATCTTTTCCTTACATTTAGCAGGTGTTTCATCAATTTTAGGAGCTGTTAATTTTATTTCAACAATTATTAATATACGACCAGCAGGAATAACTCCTGAACGAATTCCTCTATTTGTATGATCTGTCGGAATTACAGCTCTTCTATTATTATTATCATTACCAGTATTAGCTGGAGCAATCACTATATTACTAACAGATCGAAACTTTAATACTTCATTCTTTGATCCTTCAGGCGGTGGCGATCCAATTTTATATCAACATTTATTC
>JXJG38
AACTCTATATTTTTTTTTAGGTTCCTGAGCAGGTGTAGTAGGGACTTCACTGAGATGGATGATTCGAATTGAACTAGGGACTCCTGGCTCTTTTATCGGTAACGATCAAATTTATAATGTATTCGTTACTGCTCACGCATTTATTATAATCTTCTTTATAGTTATACCCATTATAATTGGAGGATTTGGCAATTGATTAGTACCTTTAATAATTGGTGCCCCAGATATAGCATTCCCCCGAATAAACAATATAAGATTTTGATTATTACCACCATCCCTAACACTCCTTCTCGTAAGAAGAATTGCTGAAGGTGGTGCAGGGACCGGGTGAACCGTATATCCCCCACTATCTAGTAACATTGCACACAGAGGTGCATCTGTAGATTTAGCCATCTTTTCCTTACATTTAGCAGGTGTTTCATCAATTTTAGGAGCTGTTAATTTTATTTCAACAATTATTAATATACGACCAGCAGGAATAACTCCTGAACGAATTCCTCTATTTGTATGATCTGTCGGAATTACAGCTCTTCTATTATTATTATCATTACCAGTATTAGCTGGAGCAATCACTATATTACTAACAGATCGAAACTTTAATACTTCATTCTTTGATCCTTCAGGCGGTGGCGATCCAATTTTATATCAACATTTATTC
>JXJG39
AACTCTATATTTTTTTTTAGGTTCCTGAGCAGGTGTAGTAGGGACTTCACTGAGATGGATGATTCGAATTGAACTAGGGACTCCTGGCTCTTTTATCGGTAACGATCAAATTTATAATGTATTCGTTACTGCTCACGCATTTATTATAATCTTCTTTATAGTTATACCCATTATAATTGGAGGATTTGGCAATTGATTAGTACCTTTAATAATTGGTGCCCCAGATATAGCATTCCCCCGAATAAACAATATAAGATTTTGATTATTACCACCATCCCTAACACTCCTTCTCGTAAGAAGAATTGCTGAAGGTGGTGCAGGGACCGGGTGAACCGTATATCCTCCACTATCTAGTAACATTGCACACAGAGGTGCATCTGTAGATTTAGCCATCTTTTCCTTACATTTAGCAGGTGTTTCATCAATTTTAGGAGCTGTTAATTTTATTTCAACAATTATTAATATACGACCAGCAGGAATAACTCCTGAACGAATTCCTCTATTTGTATGATCTGTCGGAATTACAGCTCTTCTATTATTATTATCATTACCAGTATTAGCTGGAGCAATCACTATATTACTAACAGATCGAAACTTTAATACTTCATTCTTTGATCCTTCAGGCGGTGGCGATCCAATTTTATATCAACATTTATTC
>JXJG40
AACTCTATATTTTTTTTTAGGTTCCTGAGCAGGTGTAGTAGGGACTTCACTGAGATGGATGATTCGAATTGAACTGGGAACTCCTGGCTCTTTTATCGGTAACGATCAAATTTATAATGTATTCGTTACTGCTCACGCATTTATTATAATCTTCTTTATAGTTATACCCATTATAATTGGAGGGTTTGGCAATTGATTAGTACCTTTAATAATTGGTGCCCCAGATATAGCATTCCCCCGAATAAACAATATAAGATTTTGATTATTACCACCATCCCTAACACTCCTTCTCGTAAGAAGAATTGCTGAAGGCGGTGCAGGGACCGGGTGAACCGTATATCCTCCACTATCTAGTAACATTGCACACAGAGGTGCATCTGTAGATTTAGCCATCTTTTCCTTACATTTAGCAGGTGTTTCATCAATTTTAGGAGCTGTTAATTTTATTTCAACAATTATTAATATACGACCAGCAGGAATAACTCCTGAACGAATTCCTCTATTTGTATGATCTGTCGGAATTACAGCTCTTCTATTATTATTATCATTACCAGTATTAGCTGGAGCAATCACTATATTACTAACAGATCGAAACTTTAATACTTCATTCTTTGATCCTTCAGGCGGTGGTGATCCAATTTTATATCAACATTTATTC
>JXJG42
AACTCTATATTTTTTTTTAGGTTCCTGAGCAGGTGTAGTAGGGACTTCACTGAGATGGATGATTCGAATTGAACTGGGAACTCCTGGCTCTTTTATCGGTAACGATCAAATTTATAATGTATTCGTTACTGCTCACGCATTTATTATAATCTTCTTTATAGTTATACCCATTATAATTGGAGGGTTTGGCAATTGATTAGTACCTTTAATAATTGGTGCCCCAGATATAGCATTCCCCCGAATAAACAATATAAGATTTTGATTATTACCACCATCCCTAACACTCCTTCTCGTAAGAAGAATTGCTGAAGGCGGTGCAGGGACCGGGTGAACCGTATATCCTCCACTATCTAGTAACATTGCACACAGAGGTGCATCTGTAGATTTAGCCATCTTTTCCTTACATTTAGCAGGTGTTTCATCAATTTTAGGAGCTGTTAATTTTATTTCAACAATTATTAATATACGACCAGCAGGAATAACTCCTGAACGAATTCCTTTATTTGTATGATCTGTCGGAATTACAGCTCTTCTATTATTATTATCATTACCAGTATTAGCTGGAGCAATCACTATATTACTAACAGATCGAAACTTTAATACTTCATTCTTTGATCCTTCAGGCGGTGGTGATCCAATTTTATATCAACATTTATTC
>JXJG43
AACTCTATATTTTTTTTTAGGTTCCTGAGCAGGTGTAGTAGGGACTTCACTGAGATGGATGATTCGAATTGAACTGGGGACTCCTGGCTCTTTTATCGGTAACGATCAAATTTATAATGTATTCGTTACTGCTCACGCATTTATTATAATCTTCTTTATAGTTATACCCATTATAATTGGAGGATTTGGCAATTGATTAGTACCTTTAATAATTGGTGCCCCAGATATAGCATTCCCCCGAATAAACAATATAAGATTTTGATTATTACCACCATCCCTAACACTCCTTCTCGTAAGAAGAATTGCTGAAGGTGGTGCAGGGACCGGGTGAACCGTATATCCCCCACTATCTAGTAACATTGCACACAGAGGTGCATCTGTAGATTTAGCCATCTTTTCCTTACATTTAGCAGGTGTTTCATCAATTTTAGGAGCTGTTAATTTTATTTCAACAATTATTAATATACGACCAGCAGGAATAACTCCTGAACGAATTCCTCTATTTGTATGATCTGTCGGAATTACAGCTCTTCTATTATTATTATCATTACCAGTATTAGCTGGAGCAATCACTATATTACTAACAGATCGAAACTTTAATACTTCATTCTTTGATCCTTCAGGCGGTGGCGATCCAATTTTATATCAACATTTATTC
>JXJG44
AACTCTATATTTTTTTTTAGGTTCCTGAGCAGGTGTAGTAGGGACTTCACTGAGATGGATGATTCGAATTGAACTAGGGACTCCTGGCTCTTTTATCGGTAACGATCAAATTTATAATGTATTCGTTACTGCTCACGCATTTATTATAATCTTCTTTATAGTTATACCCATTATAATTGGAGGATTTGGCAATTGATTAGTACCTTTAATAATTGGTGCCCCAGATATAGCATTCCCCCGAATAAACAATATAAGATTTTGATTATTACCACCATCCCTAACACTCCTTCTCGTAAGAAGAATTGCTGAAGGTGGTGCAGGGACCGGGTGAACCGTATATCCCCCACTATCTAGTAACATTGCACACAGAGGTGCATCTGTAGATTTAGCCATCTTTTCCTTACATTTAGCAGGTGTTTCATCAATTTTAGGAGCTGTTAATTTTATTTCAACAATTATTAATATACGACCAGCAGGAATAACTCCTGAACGAATTCCTCTATTTGTATGATCTGTCGGAATTACAGCTCTTCTATTATTATTATCATTACCAGTATTAGCTGGAGCAATCACTATATTACTAACAGATCGAAACTTTAATACTTCATTCTTTGATCCTTCAGGCGGTGGCGATCCAATTTTATATCAACATTTATTC
>JXJG45
AACTCTATATTTTTTTTTAGGTTCCTGAGCAGGTGTAGTAGGGACTTCACTGAGATGGATGATTCGAATTGAACTAGGGACTCCTGGCTCTTTTATCGGTAACGATCAAATTTATAATGTATTCGTTACTGCTCACGCATTTATTATAATCTTCTTTATAGTTATACCCATTATAATTGGAGGATTTGGCAATTGATTAGTACCTTTAATAATTGGTGCCCCAGATATAGCATTCCCCCGAATAAACAATATAAGATTTTGATTATTACCACCATCCCTAACACTCCTTCTCGTAAGAAGAATTGCTGAAGGTGGTGCAGGGACCGGGTGAACCGTATATCCCCCACTATCTAGTAACATTGCACACAGAGGTGCATCTGTAGATTTAGCCATCTTTTCCTTACATTTAGCAGGTGTTTCATCAATTTTAGGAGCTGTTAATTTTATTTCAACAATTATTAATATACGACCAGCAGGAATAACTCCTGAACGAATTCCTCTATTTGTATGATCTGTCGGAATTACAGCTCTTCTATTATTATTATCATTACCAGTATTAGCTGGAGCAATCACTATATTACTAACAGATCGAAACTTTAATACTTCATTCTTTGATCCTTCAGGCGGTGGCGATCCAATTTTATATCAACATTTATTC
>JXJG46
AACTCTATATTTTTTTTTAGGTTCCTGAGCAGGTGTAGTAGGGACTTCACTGAGATGGATGATTCGAATTGAACTGGGAACTCCTGGCTCTTTTATCGGTAACGATCAAATTTATAATGTATTCGTTACTGCTCACGCATTTATTATAATCTTCTTTATAGTTATACCCATTATAATTGGAGGGTTTGGCAATTGATTAGTACCTTTAATAATTGGTGCCCCAGATATAGCATTCCCCCGAATAAACAATATAAGATTTTGATTATTACCACCATCCCTAACACTCCTTCTCGTAAGAAGAATTGCTGAAGGCGGTGCAGGGACCGGGTGAACCGTATATCCTCCACTATCTAGTAACATTGCACACAGAGGTGCATCTGTAGATTTAGCCATCTTTTCCTTACATTTAGCAGGTGTTTCATCAATTTTAGGAGCTGTTAATTTTATTTCAACAATTATTAATATACGACCAGCAGGAATAACTCCTGAACGAATTCCTCTATTTGTATGATCTGTCGGAATTACAGCTCTTCTATTATTATTATCATTACCAGTATTAGCTGGAGCAATCACTATATTACTAACAGATCGAAACTTTAATACTTCATTCTTTGATCCTTCAGGCGGTGGTGATCCAATTTTATATCAACATTTATTC
>JXJG47
AACTCTATATTTTTTTTTAGGTTCCTGAGCAGGTGTAGTAGGGACTTCACTGAGATGGATGATTCGAATTGAACTGGGAACTCCTGGCTCTTTTATCGGTAACGATCAAATTTATAATGTATTCGTTACTGCTCACGCATTTATTATAATCTTCTTTATAGTTATACCCATTATAATTGGAGGGTTTGGCAATTGATTAGTACCTTTAATAATTGGTGCCCCAGATATAGCATTCCCCCGAATAAACAATATAAGATTTTGATTATTACCACCATCCCTAACACTCCTTCTCGTAAGAAGAATTGCTGAAGGCGGTGCAGGGACCGGGTGAACCGTATATCCTCCACTATCTAGTAACATTGCACACAGAGGTGCATCTGTAGATTTAGCCATCTTTTCCTTACATTTAGCAGGTGTTTCATCAATTTTAGGAGCTGTTAATTTTATTTCAACAATTATTAATATACGACCAGCAGGAATAACTCCTGAACGAATTCCTCTATTTGTATGATCTGTCGGAATTACAGCTCTTCTATTATTATTATCATTACCAGTATTAGCTGGAGCAATCACTATATTACTAACAGATCGAAACTTTAATACTTCATTCTTTGATCCTTCAGGCGGTGGTGATCCAATTTTATATCAACATTTATTC
>JXJG48
AACTCTATATTTTTTTTTAGGTTCCTGAGCAGGTGTAGTAGGGACTTCACTGAGATGGATGATTCGAATTGAACTGGGAACTCCTGGCTCTTTTATCGGTAACGATCAAATTTATAATGTATTCGTTACTGCTCACGCATTTATTATAATCTTCTTTATAGTTATACCCATTATAATTGGAGGGTTTGGCAATTGATTAGTACCTTTAATAATTGGTGCCCCAGATATAGCATTCCCCCGAATAAACAATATAAGATTTTGATTATTACCACCATCCCTAACACTCCTTCTCGTAAGAAGAATTGCTGAAGGCGGTGCAGGGACCGGGTGAACCGTATATCCTCCACTATCTAGTAACATTGCACACAGAGGTGCATCTGTAGATTTAGCCATCTTTTCCTTACATTTAGCAGGTGTTTCATCAATTTTAGGAGCTGTTAATTTTATTTCAACAATTATTAATATACGACCAGCAGGAATAACTCCTGAACGAATTCCTCTATTTGTATGATCTGTCGGAATTACAGCTCTTCTATTATTATTATCATTACCAGTATTAGCTGGAGCAATCACTATATTACTAACAGATCGAAACTTTAATACTTCATTCTTTGATCCTTCAGGCGGTGGTGATCCAATTTTATATCAACATTTATTC
>JXJG49
AACTCTATATTTTTTTTTAGGTTCCTGAGCAGGTGTAGTAGGGACTTCACTGAGATGGATGATTCGAATTGAACTAGGGACTCCTGGCTCTTTTATCGGTAACGATCAAATTTATAATGTATTCGTTACTGCTCACGCATTTATTATAATCTTCTTTATAGTTATACCCATTATAATTGGAGGATTTGGCAATTGATTAGTACCTTTAATAATTGGTGCCCCAGATATAGCATTCCCCCGAATAAACAATATAAGATTTTGATTATTACCACCATCCCTAACACTCCTTCTCGTAAGAAGAATTGCTGAAGGTGGTGCAGGGACCGGGTGAACCGTATATCCCCCACTATCTAGTAACATTGCACACAGAGGTGCATCTGTAGATTTAGCCATCTTTTCCTTACATTTAGCAGGTGTTTCATCAATTTTAGGAGCTGTTAATTTTATTTCAACAATTATTAATATACGACCAGCAGGAATAACTCCTGAACGAATTCCTCTATTTGTATGATCTGTCGGAATTACAGCTCTTCTATTATTATTATCATTACCAGTATTAGCTGGAGCAATCACTATATTACTAACAGATCGAAACTTTAATACTTCATTCTTTGATCCTTCAGGCGGTGGCGATCCAATTTTATATCAACATTTATTC
>JXJG50
AACTCTATATTTTTTTTTAGGTTCCTGAGCAGGTGTAGTAGGGACTTCACTGAGATGGATGATTCGAATTGAACTAGGGACTCCTGGCTCTTTTATCGGTAACGATCAAATTTATAATGTATTCGTTACTGCTCACGCATTTATTATAATCTTCTTTATAGTTATACCCATTATAATTGGAGGATTTGGCAATTGATTAGTACCTTTAATAATTGGTGCCCCAGATATAGCATTCCCCCGAATAAATAATATAAGATTTTGATTATTACCACCATCCCTAACACTCCTTCTCGTAAGAAGAATTGCTGAAGGTGGTGCAGGGACCGGGTGAACCGTATATCCACCACTATCTAGTAACATTGCACACAGAGGTGCATCTGTAGATTTAGCCATCTTTTCCTTACATTTAGCAGGTGTTTCATCAATTTTAGGAGCTGTTAATTTTATTTCAACAATTATTAATATACGACCAGCAGGAATAACTCCTGAACGAATTCCTCTATTTGTATGATCTGTCGGAATTACAGCTCTTCTATTATTATTATCATTACCAGTATTAGCTGGAGCAATCACTATATTACTAACAGATCGAAACTTTAATACTTCATTCTTTGATCCTTCAGGCGGTGGCGATCCAATTTTATATCAACATTTATTC
>JXJG51
AACTCTATATTTTTTTTTAGGTTCCTGAGCAGGTGTAGTAGGGACTTCACTGAGATGGATGATTCGAATTGAACTAGGGACTCCTGGCTCTTTTATCGGTAACGATCAAATTTATAATGTATTCGTTACTGCTCACGCATTTATTATAATCTTCTTTATAGTTATACCCATTATAATTGGAGGATTTGGCAATTGATTAGTACCTTTAATAATTGGTGCCCCAGATATAGCATTCCCCCGAATAAACAATATAAGATTTTGATTATTACCACCATCCCTAACACTCCTTCTCGTAAGAAGAATTGCTGAAGGTGGTGCAGGGACCGGGTGAACCGTATATCCCCCACTATCTAGTAACATTGCACACAGAGGTGCATCTGTAGATTTAGCCATCTTTTCCTTACATTTAGCAGGTGTTTCATCAATTTTAGGAGCTGTTAATTTTATTTCAACAATTATTAATATACGACCAGCAGGAATAACTCCTGAACGAATTCCTCTATTTGTATGATCTGTCGGAATTACAGCTCTTCTATTATTATTATCATTACCAGTATTAGCTGGAGCAATCACTATATTACTAACAGATCGAAACTTTAATACTTCATTCTTTGATCCTTCAGGCGGTGGCGATCCAATTTTATATCAACATTTATTC
>JXJG52
AACTCTATATTTTTTTTTAGGTTCCTGAGCAGGTGTAGTAGGGACTTCACTGAGATGGATGATTCGAATTGAACTGGGAACTCCTGGCTCTTTTATCGGTAACGATCAAATTTATAATGTATTCGTTACTGCTCACGCATTTATTATAATCTTCTTTATAGTTATACCCATTATAATTGGAGGATTTGGCAATTGATTAGTACCTCTAATAATTGGTGCCCCAGATATAGCATTCCCCCGAATAAACAATATAAGATTTTGATTATTACCACCATCCCTGACACTCCTTCTCGTAAGAAGAATTGCTGAAGGTGGTGCAGGGACCGGGTGAACCGTATATCCTCCACTATCTAGTAACATTGCACACAGAGGTGCATCTGTAGATTTAGCCATCTTTTCCTTACATTTAGCAGGTGTTTCATCAATTTTAGGAGCTGTTAATTTTATTTCAACAATTATTAATATACGACCAGCAGGAATAACTCCTGAACGAATTCCTCTATTTGTATGATCTGTCGGAATTACAGCTCTTCTATTATTATTATCATTACCAGTATTAGCTGGAGCAATCACTATATTACTAACAGATCGAAACTTTAATACTTCATTCTTTGATCCTTCAGGCGGTGGCGATCCAATTTTATATCAACATTTATTC
>JXJG55
AACTCTATATTTTTTTTTAGGTTCCTGAGCAGGTGTAGTAGGGACTTCACTGAGATGGATGATTCGAATTGAACTAGGGACTCCTGGCTCTTTTATCGGTAACGATCAAATTTATAATGTATTCGTTACTGCTCACGCATTTATTATAATCTTCTTTATAGTTATACCCATTATAATTGGAGGATTTGGCAATTGATTAGTACCTTTAATAATTGGTGCCCCAGATATAGCATTCCCCCGAATAAACAATATAAGATTTTGATTATTACCACCATCCCTAACACTCCTTCTCGTAAGAAGAATTGCTGAAGGTGGTGCAGGGACCGGGTGAACCGTATATCCCCCACTATCTAGTAACATTGCACACAGAGGTGCATCTGTAGATTTAGCCATCTTTTCCTTACATTTAGCAGGTGTTTCATCAATTTTAGGAGCTGTTAATTTTATTTCAACAATTATTAATATACGACCAGCAGGAATAACTCCTGAACGAATTCCTCTATTTGTATGATCTGTCGGAATTACAGCTCTTCTATTATTATTATCATTACCAGTATTAGCTGGAGCAATCACTATATTACTAACAGATCGAAACTTTAATACTTCATTCTTTGATCCTTCAGGCGGTGGCGATCCAATTTTATATCAACATTTATTC
>JXNC1
AACTCTATATTTTTTTTTAGGTTCCTGAGCAGGTGTAGTAGGGACTTCACTGAGATGGATGATTCGAATTGAACTAGGGACTCCTGGCTCTTTTATCGGTAACGATCAAATTTATAATGTATTCGTTACTGCTCACGCATTTATTATAATCTTCTTTATAGTTATACCCATTATAATTGGAGGATTTGGCAATTGATTAGTACCTTTAATAATTGGTGCCCCAGATATAGCATTCCCCCGAATAAACAATATAAGATTTTGATTATTACCACCATCCCTAACACTCCTTCTCGTAAGAAGAATTGCTGAAGGTGGTGCAGGGACCGGGTGAACCGTATATCCCCCACTATCTAGTAACATTGCACATAGAGGTGCATCTGTAGATTTAGCCATCTTTTCCTTACATTTAGCAGGTGTTTCATCAATTTTAGGAGCTGTTAATTTTATTTCAACAATTATTAATATACGACCAGCAGGAATAACTCCTGAACGAATTCCTCTATTTGTATGATCTGTCGGAATTACAGCTCTTCTATTATTATTATCATTACCAGTATTAGCTGGAGCAATCACTATATTACTAACAGATCGAAACTTTAATACTTCATTCTTTGATCCTTCAGGCGGTGGCGATCCAATTTTATATCAACATTTATTC
>JXNC2
AACTCTATATTTTTTTTTAGGTTCCTGAGCAGGTGTAGTAGGGACTTCACTGAGATGGATGATTCGAATTGAACTAGGGACTCCTGGCTCTTTTATCGGTAACGATCAAATTTATAATGTATTCGTTACTGCTCACGCATTTATTATAATCTTCTTTATAGTTATACCCATTATAATTGGAGGATTTGGCAATTGATTAGTACCTTTAATAATTGGTGCCCCAGATATAGCATTCCCCCGAATAAACAATATAAGATTTTGATTATTACCACCATCCCTAACACTCCTTCTCGTAAGAAGAATTGCTGAAGGTGGTGCAGGGACCGGGTGAACCGTATATCCCCCACTATCTAGTAACATTGCACATAGAGGTGCATCTGTAGATTTAGCCATCTTTTCCTTACATTTAGCAGGTGTTTCATCAATTTTAGGAGCTGTTAATTTTATTTCAACAATTATTAATATACGACCAGCAGGAATAACTCCTGAACGAATTCCTCTATTTGTATGATCTGTCGGAATTACAGCTCTTCTATTATTATTATCATTACCAGTATTAGCTGGAGCAATCACTATATTACTAACAGATCGAAACTTTAATACTTCATTCTTTGATCCTTCAGGCGGTGGCGATCCAATTTTATATCAACATTTATTC
>JXNC3
AACTCTATATTTTTTTTTAGGTTCCTGAGCAGGTGTAGTAGGGACTTCACTGAGATGGATGATTCGAATTGAACTAGGGACTCCTGGCTCTTTTATCGGTAACGATCAAATTTATAATGTATTCGTTACTGCTCACGCATTTATTATAATCTTCTTTATAGTTATACCCATTATAATTGGAGGATTTGGCAATTGATTAGTACCTTTAATAATTGGTGCCCCAGATATAGCATTCCCCCGAATAAACAATATAAGATTTTGATTATTACCACCATCCCTGACACTCCTTCTCGTAAGAAGAATTGCTGAAGGTGGTGCAGGGACCGGGTGAACCGTATATCCCCCACTATCTAGTAACATTGCACATAGAGGTGCATCTGTAGATTTAGCCATCTTTTCCTTACATTTAGCAGGTGTTTCATCAATTTTAGGAGCTGTTAATTTTATTTCAACAATTATTAATATACGACCAGCAGGAATAACTCCTGAACGAATTCCTCTATTTGTATGATCTGTCGGAATTACAGCTCTTCTATTATTATTATCATTACCAGTATTAGCTGGAGCAATCACTATATTACTAACAGATCGAAACTTTAATACTTCATTCTTTGATCCTTCAGGCGGTGGCGATCCAATTTTATATCAACATTTATTC
>JXNC4
AACTCTATATTTTTTTTTAGGTTCCTGAGCAGGTGTAGTAGGGACTTCACTGAGATGGATGATTCGAATTGAACTAGGGACTCCTGGCTCTTTTATCGGTAACGATCAAATTTATAATGTATTCGTTACTGCTCACGCATTTATTATAATCTTTTTTATAGTTATACCCATTATAATTGGAGGATTTGGCAATTGATTAGTACCTTTAATAATTGGTGCCCCAGATATAGCATTCCCCCGAATAAACAATATAAGATTTTGATTATTACCACCATCCCTAACACTCCTTCTCGTAAGAAGAATTGCTGAAGGTGGTGCAGGGACCGGGTGAACCGTATATCCCCCACTATCTAGTAACATTGCACACAGAGGTGCATCTGTAGATTTAGCCATCTTTTCCTTACATTTAGCAGGTGTTTCATCAATTTTAGGAGCTGTTAATTTTATTTCAACAATTATTAATATACGACCAGCAGGAATAACTCCTGAACGAATTCCTCTATTTGTATGATCTGTCGGAATTACAGCTCTTCTATTATTATTATCATTACCAGTATTAGCTGGAGCAATCACTATATTACTAACAGATCGAAACTTTAATACTTCATTCTTTGATCCTTCAGGCGGTGGCGATCCAATTTTATATCAACATTTATTC
>JXNC5
AACTCTATATTTTTTTTTAGGTTCCTGAGCAGGTGTAGTAGGGACTTCACTGAGATGGATGATTCGAATTGAACTAGGGACTCCTGGCTCTTTTATCGGTAACGATCAAATTTATAATGTATTCGTTACTGCTCACGCATTTATTATAATCTTTTTTATAGTTATACCCATTATAATTGGAGGATTTGGCAATTGATTAGTACCTTTAATAATTGGTGCCCCAGATATAGCATTCCCCCGAATAAACAATATAAGATTTTGATTATTACCACCATCCCTAACACTCCTTCTCGTAAGAAGAATTGCTGAAGGTGGTGCAGGGACCGGGTGAACCGTATATCCCCCACTATCTAGTAACATTGCACACAGAGGTGCATCTGTAGATTTAGCCATCTTTTCCTTACATTTAGCAGGTGTTTCATCAATTTTAGGAGCTGTTAATTTTATTTCAACAATTATTAATATACGACCAGCAGGAATAACTCCTGAACGAATTCCTCTATTTGTATGATCTGTCGGAATTACAGCTCTTCTATTATTATTATCATTACCAGTATTAGCTGGAGCAATCACTATATTACTAACAGATCGAAACTTTAATACTTCATTCTTTGATCCTTCAGGCGGTGGCGATCCAATTTTATATCAACATTTATTC
>JXNC6
AACTCTATATTTTTTTTTAGGTTCCTGAGCAGGTGTAGTAGGGACTTCACTGAGATGGATGATTCGAATTGAACTAGGGACTCCTGGCTCTTTTATCGGTAACGATCAAATTTATAATGTATTCGTTACTGCTCACGCATTTATTATAATCTTCTTTATAGTTATACCCATTATAATTGGAGGATTTGGCAATTGATTAGTACCTTTAATAATTGGTGCCCCAGATATAGCATTCCCCCGAATAAACAATATAAGATTTTGATTATTACCACCATCCCTAACACTCCTTCTCGTAAGAAGAATTGCTGAAGGTGGTGCAGGGACCGGGTGAACCGTATATCCCCCACTATCTAGTAACATTGCACATAGAGGTGCATCTGTAGATTTAGCCATCTTTTCCTTACATTTAGCAGGTGTTTCATCAATTTTAGGAGCTGTTAATTTTATTTCAACAATTATTAATATACGACCAGCAGGAATAACTCCTGAACGAATTCCTCTATTTGTATGATCTGTCGGAATTACAGCTCTTCTATTATTATTATCATTACCAGTATTAGCTGGAGCAATCACTATATTACTAACAGATCGAAACTTTAATACTTCATTCTTTGATCCTTCAGGCGGTGGCGATCCAATTTTATATCAACATTTATTC
>JXNC7
AACTCTATATTTTTTTTTAGGTTCCTGAGCAGGTGTAGTAGGGACTTCACTGAGATGGATGATTCGAATTGAACTAGGGACTCCTGGCTCTTTTATCGGTAACGATCAAATTTATAATGTATTCGTTACTGCTCACGCATTTATTATAATCTTCTTTATAGTTATACCCATTATAATTGGAGGATTTGGCAATTGATTAGTACCTTTAATAATTGGTGCCCCAGATATAGCATTCCCCCGAATAAACAATATAAGATTTTGATTATTACCACCATCCCTAACACTCCTTCTCGTAAGAAGAATTGCTGAAGGTGGTGCAGGGACCGGGTGAACCGTATATCCCCCACTATCTAGTAACATTGCACATAGAGGTGCATCTGTAGATTTAGCCATCTTTTCCTTACATTTAGCAGGTGTTTCATCAATTTTAGGAGCTGTTAATTTTATTTCAACAATTATTAATATACGACCAGCAGGAATAACTCCTGAACGAATTCCTCTATTTGTATGATCTGTCGGAATTACAGCTCTTCTATTATTATTATCATTACCAGTATTAGCTGGAGCAATCACTATATTACTAACAGATCGAAACTTTAATACTTCATTCTTTGATCCTTCAGGCGGTGGCGATCCAATTTTATATCAACATTTATTC
>JXNC8
AACTCTATATTTTTTTTTAGGTTCCTGAGCAGGTGTAGTAGGGACTTCACTGAGATGGATGATTCGAATTGAACTAGGGACTCCTGGCTCTTTTATCGGTAACGATCAAATTTATAATGTATTCGTTACTGCTCACGCATTTATTATAATCTTTTTTATAGTTATACCCATTATAATTGGAGGATTTGGCAATTGATTAGTACCTTTAATAATTGGTGCCCCAGATATAGCATTCCCCCGAATAAACAATATAAGATTTTGATTATTACCACCATCCCTAACACTCCTTCTCGTAAGAAGAATTGCTGAAGGTGGTGCAGGGACCGGGTGAACCGTATATCCCCCACTATCTAGTAACATTGCACACAGAGGTGCATCTGTAGATTTAGCCATCTTTTCCTTACATTTAGCAGGTGTTTCATCAATTTTAGGAGCTGTTAATTTTATTTCAACAATTATTAATATACGACCAGCAGGAATAACTCCTGAACGAATTCCTCTATTTGTATGATCTGTCGGAATTACAGCTCTTCTATTATTATTATCATTACCAGTATTAGCTGGAGCAATCACTATATTACTAACAGATCGAAACTTTAATACTTCATTCTTTGATCCTTCAGGCGGTGGCGATCCAATTTTATATCAACATTTATTC
>JXNC9
AACTCTATATTTTTTTTTAGGTTCCTGAGCAGGTGTAGTAGGGACTTCACTGAGATGGATGATTCGAATTGAACTAGGGACTCCTGGCTCTTTTATCGGTAACGATCAAATTTATAATGTATTCGTTACTGCTCACGCATTTATTATAATCTTCTTTATAGTTATACCCATTATAATTGGAGGATTTGGCAATTGATTAGTACCTTTAATAATTGGTGCCCCAGATATAGCATTCCCCCGAATAAACAATATAAGATTTTGATTATTACCACCATCCCTAACACTCCTTCTCGTAAGAAGAATTGCTGAAGGTGGTGCAGGGACCGGGTGAACCGTATATCCCCCACTATCTAGTAACATTGCACATAGAGGTGCATCTGTAGATTTAGCCATCTTTTCCTTACATTTAGCAGGTGTTTCATCAATTTTAGGAGCTGTTAATTTTATTTCAACAATTATTAATATACGACCAGCAGGAATAACTCCTGAACGAATTCCTCTATTTGTATGATCTGTCGGAATTACAGCTCTTCTATTATTATTATCATTACCAGTATTAGCTGGAGCAATCACTATATTACTAACAGATCGAAACTTTAATACTTCATTCTTTGATCCTTCAGGCGGTGGCGATCCAATTTTATATCAACATTTATTC
>JXNC10
AACTCTATATTTTTTTTTAGGTTCCTGAGCAGGTGTAGTAGGGACTTCACTGAGATGGATGATTCGAATTGAACTAGGGACTCCTGGCTCTTTTATCGGTAACGATCAAATTTATAATGTATTCGTTACTGCTCACGCATTTATTATAATCTTCTTTATAGTTATACCCATTATAATTGGGGGATTTGGCAATTGATTAGTACCTTTAATAATTGGTGCCCCAGATATAGCATTCCCCCGAATAAACAATATAAGATTTTGATTATTACCACCATCCCTAACACTCCTTCTCGTAAGAAGAATTGCTGAAGGTGGTGCAGGGACCGGGTGAACCGTATATCCCCCACTATCTAGTAACATTGCACATAGAGGTGCATCTGTAGATTTAGCCATCTTTTCCTTACATTTAGCAGGTGTTTCATCAATTTTAGGAGCTGTTAATTTTATTTCAACAATTATTAATATACGACCAGCAGGAATAACTCCTGAACGAATTCCTCTATTTGTATGATCTGTCGGAATTACAGCTCTTCTATTATTATTATCATTACCAGTATTAGCTGGAGCAATCACTATATTACTAACAGATCGAAACTTTAATACTTCATTCTTTGATCCTTCAGGCGGTGGCGATCCAATTTTATATCAACATTTATTC
>JXNC11
AACTCTATATTTTTTTTTAGGTTCCTGAGCAGGTGTAGTAGGGACTTCACTGAGATGGATGATTCGAATTGAACTAGGGACTCCTGGCTCTTTTATCGGTAACGATCAAATTTATAATGTATTCGTTACTGCTCACGCATTTATTATAATCTTCTTTATAGTTATACCCATTATAATTGGAGGATTTGGCAATTGATTAGTACCTTTAATAATTGGTGCCCCAGATATAGCATTCCCCCGAATAAACAATATAAGATTTTGATTATTACCACCATCCCTAACACTCCTTCTCGTAAGAAGAATTGCTGAAGGTGGTGCAGGGACCGGGTGAACCGTATATCCCCCACTATCTAGTAACATTGCACACAGAGGTGCATCTGTAGATTTAGCCATCTTTTCCTTACATTTAGCAGGTGTTTCATCAATTTTAGGAGCTGTTAATTTTATTTCAACAATTATTAATATACGACCAGCAGGAATAACTCCTGAACGAATTCCTCTATTTGTATGATCTGTCGGAATTACAGCTCTTCTATTATTATTATCATTACCAGTATTAGCTGGAGCAATCACTATATTACTAACAGATCGAAACTTTAATACTTCATTCTTTGATCCTTCAGGCGGTGGCGATCCAATTTTATATCAACATTTATTC
>JXNC13
AACTCTATATTTTTTTTTAGGTTCCTGAGCAGGTGTAGTAGGGACTTCACTGAGATGGATGATTCGAATTGAACTAGGGACTCCTGGCTCTTTTATCGGTAACGATCAAATTTATAATGTATTCGTTACTGCTCACGCATTTATTATAATCTTCTTTATAGTTATACCCATTATAATTGGAGGATTTGGCAATTGATTAGTACCTTTAATAATTGGTGCCCCAGATATAGCATTCCCCCGAATAAACAATATAAGATTTTGATTATTACCACCATCCCTAACACTCCTTCTCGTAAGAAGAATTGCTGAAGGTGGTGCAGGGACCGGGTGAACCGTATATCCCCCACTATCTAGTAACATTGCACATAGAGGTGCATCTGTAGATTTAGCCATCTTTTCCTTACATTTAGCAGGTGTTTCATCAATTTTAGGAGCTGTTAATTTTATTTCAACAATTATTAATATACGACCAGCAGGAATAACTCCTGAACGAATTCCTCTATTTGTATGATCTGTCGGAATTACAGCTCTTCTATTATTATTATCATTACCAGTATTAGCTGGAGCAATCACTATATTACTAACAGATCGAAACTTTAATACTTCATTCTTTGATCCTTCAGGCGGTGGCGATCCAATTTTATATCAACATTTATTC
>JXNC14
AACTCTATATTTTTTTTTAGGTTCCTGAGCAGGTGTAGTAGGGACTTCACTGAGATGGATGATTCGAATTGAACTAGGGACTCCTGGCTCTTTTATCGGTAACGATCAAATTTATAATGTATTCGTTACTGCTCACGCATTTATTATAATCTTCTTTATAGTTATACCCATTATAATTGGAGGATTTGGCAATTGATTAGTACCTTTAATAATTGGTGCCCCAGATATAGCATTCCCCCGAATAAACAATATAAGATTTTGATTATTACCACCATCCCTAACACTCCTTCTCGTAAGAAGAATTGCTGAAGGTGGTGCAGGGACCGGGTGAACCGTATATCCCCCACTATCTAGTAACATTGCACACAGAGGTGCATCTGTAGATTTAGCCATCTTTTCCTTACATTTAGCAGGTGTTTCATCAATTTTAGGAGCTGTTAATTTTATTTCAACAATTATTAATATACGACCAGCAGGAATAACTCCTGAACGAATTCCTTTATTTGTATGATCTGTCGGAATTACAGCTCTTCTATTATTATTATCATTGCCAGTATTAGCTGGAGCAATCACTATATTACTAACAGATCGAAACTTTAATACCTCATTTTTTGACCCCACGGGTGGAGGAGACCCAATTTTATATCAACACTTATTC
>JXNC15
AACTCTATATTTTTTTTTAGGTTCCTGAGCAGGTGTAGTAGGGACTTCACTGAGATGGATGATTCGAATTGAACTAGGGACTCCTGGCTCTTTTATCGGTAACGATCAAATTTATAATGTATTCGTTACTGCTCACGCATTTATTATAATCTTCTTTATAGTTATACCCATTATAATTGGAGGATTTGGCAATTGATTAGTACCTTTAATAATTGGTGCCCCAGATATAGCATTCCCCCGAATAAACAATATAAGATTTTGATTATTACCACCATCCCTAACACTCCTTCTCGTAAGAAGAATTGCTGAAGGTGGTGCAGGGACCGGGTGAACCGTATATCCCCCACTATCTAGTAACATTGCACATAGAGGTGCATCTGTAGATTTAGCCATCTTTTCCTTACATTTAGCAGGTGTTTCATCAATTTTAGGAGCTGTTAATTTTATTTCAACAATTATTAATATACGACCAGCAGGAATAACTCCTGAACGAATTCCTCTATTTGTATGATCTGTCGGAATTACAGCTCTTCTATTATTATTATCATTACCAGTATTAGCTGGAGCAATCACTATATTACTAACAGATCGAAACTTTAATACTTCATTCTTTGATCCTTCAGGCGGTGGCGATCCAATTTTATATCAACATTTATTC
>JXNC17
AACTCTATATTTTTTTTTAGGTTCCTGAGCAGGTGTAGTAGGGACTTCACTGAGATGGATGATTCGAATTGAACTAGGGACTCCTGGCTCTTTTATCGGTAACGATCAAATTTATAATGTATTCGTTACTGCTCACGCATTTATTATAATCTTCTTTATAGTTATACCCATTATAATTGGAGGATTTGGCAATTGATTAGTACCTTTAATAATTGGTGCCCCAGATATAGCATTCCCCCGAATAAACAATATAAGATTTTGATTATTACCACCATCCCTAACACTCCTTCTCGTAAGAAGAATTGCTGAAGGTGGTGCAGGGACCGGGTGAACCGTATATCCCCCACTATCTAGTAACATTGCACATAGAGGTGCATCTGTAGATTTAGCCATCTTTTCCTTACATTTAGCAGGTGTTTCATCAATTTTAGGAGCTGTTAATTTTATTTCAACAATTATTAATATACGACCAGCAGGAATAACTCCTGAACGAATTCCTCTATTTGTATGATCTGTCGGAATTACAGCTCTTCTATTATTATTATCATTACCAGTATTAGCTGGAGCAATCACTATATTACTAACAGATCGAAACTTTAATACCTCATTCTTTGACCCCACGGGTGGAGGAGACCCAATTTTATATCAACACTTATTC
>JXNC19
AACTCTATATTTTTTTTTAGGTTCCTGAGCAGGTGTAGTAGGGACTTCACTGAGATGGATGATTCGAATTGAACTAGGGACTCCTGGCTCTTTTATCGGTAACGATCAAATTTATAATGTATTCGTTACTGCTCACGCATTTATTATAATCTTCTTTATAGTTATACCCATTATAATTGGGGGATTTGGCAATTGATTAGTACCTTTAATAATTGGTGCCCCAGATATAGCATTCCCCCGAATAAACAATATAAGATTTTGATTATTACCACCATCCCTAACACTCCTTCTCGTAAGAAGAATTGCTGAAGGTGGTGCAGGGACCGGGTGAACCGTATATCCCCCACTATCTAGTAACATTGCACATAGAGGTGCATCTGTAGATTTAGCCATCTTTTCCTTACATTTAGCAGGTGTTTCATCAATTTTAGGAGCTGTTAATTTTATTTCAACAATTATTAATATACGACCAGCAGGAATAACTCCTGAACGAATTCCTCTATTTGTATGATCTGTCGGAATTACAGCTCTTCTATTATTATTATCATTACCAGTATTAGCTGGAGCAATCACTATATTACTAACAGATCGAAACTTTAATACTTCATTCTTTGATCCTTCAGGCGGTGGCGATCCAATTTTATATCAACATTTATTC
>JXNC20
AACTCTATATTTTTTTTTAGGTTCCTGAGCAGGTGTAGTAGGGACTTCACTGAGATGGATGATTCGAATTGAACTAGGGACTCCTGGCTCTTTTATCGGTAACGATCAAATTTATAATGTATTCGTTACTGCTCACGCATTTATTATAATCTTCTTTATAGTTATACCCATTATAATTGGAGGATTTGGCAATTGATTAGTACCTTTAATAATTGGTGCCCCAGATATAGCATTCCCCCGAATAAACAATATAAGATTTTGATTATTACCACCATCCCTAACACTCCTTCTCGTAAGAAGAATTGCTGAAGGTGGTGCAGGGACCGGGTGAACCGTATATCCCCCACTATCTAGTAACATTGCACATAGAGGTGCATCTGTAGATTTAGCCATCTTTTCCTTACATTTAGCAGGTGTTTCATCAATTTTAGGAGCTGTTAATTTTATTTCAACAATTATTAATATACGACCAGCAGGAATAACTCCTGAACGAATTCCTCTATTTGTATGATCTGTCGGAATTACAGCTCTTCTATTATTATTATCATTACCAGTATTAGCTGGAGCAATCACTATATTACTAACAGATCGAAACTTTAATACCTCATTTTTTGACCCCACGGGTGGAGGAGACCCAATTTTATATCAACACTTATTC
>JXNC21
AACTCTATATTTTTTTTTAGGTTCCTGAGCAGGTGTAGTAGGGACTTCACTGAGATGGATGATTCGAATTGAACTAGGGACTCCTGGCTCTTTTATCGGTAACGATCAAATTTATAATGTATTCGTTACTGCTCACGCATTTATTATAATCTTCTTTATAGTTATACCCATTATAATTGGAGGATTTGGCAATTGATTAGTACCTTTAATAATTGGTGCCCCAGATATAGCATTCCCCCGAATAAACAATATAAGATTTTGATTATTACCACCATCCCTAACACTCCTTCTCGTAAGAAGAATTGCTGAAGGTGGTGCAGGGACCGGGTGAACCGTATATCCCCCACTATCTAGTAACATTGCACATAGAGGTGCATCTGTAGATTTAGCCATCTTTTCCTTACATTTAGCAGGTGTTTCATCAATTTTAGGAGCTGTTAATTTTATTTCAACAATTATTAATATACGACCAGCAGGAATAACTCCTGAACGAATTCCTCTATTTGTATGATCTGTCGGAATTACAGCTCTTCTATTATTATTATCATTACCAGTATTAGCTGGAGCAATCACTATATTACTAACAGATCGAAACTTTAATACTTCATTCTTTGATCCTTCAGGCGGTGGCGATCCAATTTTATATCAACATTTATTC
>JXNC22
AACTCTATATTTTTTTTTAGGTTCCTGAGCAGGTGTAGTAGGGACTTCACTGAGATGGATGATTCGAATTGAACTAGGGACTCCTGGCTCTTTTATCGGTAACGATCAAATTTATAATGTATTCGTTACTGCTCACGCATTTATTATAATCTTCTTTATAGTTATACCCATTATAATTGGAGGATTTGGCAATTGATTAGTACCTTTAATAATTGGTGCCCCAGATATAGCATTCCCCCGAATAAACAATATAAGATTTTGATTATTACCACCATCCCTAACACTCCTTCTCGTAAGAAGAATTGCTGAAGGTGGTGCAGGGACCGGGTGAACCGTATATCCCCCACTATCTAGTAACATTGCACATAGAGGTGCATCTGTAGATTTAGCCATCTTTTCCTTACATTTAGCAGGTGTTTCATCAATTTTAGGAGCTGTTAATTTTATTTCAACAATTATTAATATACGACCAGCAGGAATAACTCCTGAACGAATTCCTCTATTTGTATGATCTGTCGGAATTACAGCTCTTCTATTATTATTATCATTACCAGTATTAGCTGGAGCAATCACTATATTACTAACAGATCGAAACTTTAATACTTCATTCTTTGATCCTTCAGGCGGTGGCGATCCAATTTTATATCAACATTTATTC
>JXNC24
AACTCTATATTTTTTTTTAGGTTCCTGAGCAGGTGTAGTAGGGACTTCACTGAGATGGATGATTCGAATTGAACTAGGGACTCCTGGCTCTTTTATCGGTAACGATCAAATTTATAATGTATTCGTTACTGCTCACGCATTTATTATAATCTTTTTTATAGTTATACCCATTATAATTGGAGGATTTGGCAATTGATTAGTACCTTTAATAATTGGTGCCCCAGATATAGCATTCCCCCGAATAAACAATATAAGATTTTGATTATTACCACCATCCCTAACACTCCTTCTCGTAAGAAGAATTGCTGAAGGTGGTGCAGGGACCGGGTGAACCGTATATCCCCCACTATCTAGTAACATTGCACACAGAGGTGCATCTGTAGATTTAGCCATCTTTTCCTTACATTTAGCAGGTGTTTCATCAATTTTAGGAGCTGTTAATTTTATTTCAACAATTATTAATATACGACCAGCAGGAATAACTCCTGAACGAATTCCTCTATTTGTATGATCTGTCGGAATTACAGCTCTTCTATTATTATTATCATTACCAGTATTAGCTGGAGCAATCACTATATTACTAACAGATCGAAACTTTAATACTTCATTCTTTGATCCTTCAGGCGGTGGCGATCCAATTTTATATCAACATTTATTC
>JXNC26
AACTCTATATTTTTTTTTAGGTTCCTGAGCAGGTGTAGTAGGGACTTCACTGAGATGGATGATTCGAATTGAACTAGGGACTCCTGGCTCTTTTATCGGTAACGATCAAATTTATAATGTATTCGTTACTGCTCACGCATTTATTATAATCTTTTTTATAGTTATACCCATTATAATTGGAGGATTTGGCAATTGATTAGTACCTTTAATAATTGGTGCCCCAGATATAGCATTCCCCCGAATAAACAATATAAGATTTTGATTATTACCACCATCCCTAACACTCCTTCTCGTAAGAAGAATTGCTGAAGGTGGTGCAGGGACCGGGTGAACCGTATATCCCCCACTATCTAGTAACATTGCACACAGAGGTGCATCTGTAGATTTAGCCATCTTTTCCTTACATTTAGCAGGTGTTTCATCAATTTTAGGAGCTGTTAATTTTATTTCAACAATTATTAATATACGACCAGCAGGAATAACTCCTGAACGAATTCCTCTATTTGTATGATCTGTCGGAATTACAGCTCTTCTATTATTATTATCATTACCAGTATTAGCTGGAGCAATCACTATATTACTAACAGATCGAAACTTTAATACTTCATTCTTTGATCCTTCAGGCGGTGGCGATCCAATTTTATATCAACATTTATTC
>JXNC27
AACTCTATATTTTTTTTTAGGTTCCTGAGCAGGTGTAGTAGGGACTTCACTGAGATGGATGATTCGAATTGAACTAGGGACTCCTGGCTCTTTTATCGGTAACGATCAAATTTATAATGTATTCGTTACTGCTCACGCATTTATTATAATCTTCTTTATAGTTATACCCATTATAATTGGAGGATTTGGCAATTGATTAGTACCTTTAATAATTGGTGCCCCAGATATAGCATTCCCCCGAATAAACAATATAAGATTTTGATTATTACCACCATCCCTAACACTCCTTCTCGTAAGAAGAATTGCTGAAGGTGGTGCAGGGACCGGGTGAACCGTATATCCCCCACTATCTAGTAACATTGCACATAGAGGTGCATCTGTAGATTTAGCCATCTTTTCCTTACATTTAGCAGGTGTTTCATCAATTTTAGGAGCTGTTAATTTTATTTCAACAATTATTAATATACGACCAGCAGGAATAACTCCTGAACGAATTCCTCTATTTGTATGATCTGTCGGAATTACAGCTCTTCTATTATTATTATCATTACCAGTATTAGCTGGAGCAATCACTATATTACTAACAGATCGAAACTTTAATACTTCATTCTTTGATCCTTCAGGCGGTGGCGATCCAATTTTATATCAACATTTATTC
>JXNC36
AACTCTATATTTTTTTTTAGGTTCCTGAGCAGGTGTAGTAGGGACTTCACTGAGATGGATGATTCGAATTGAACTAGGGACTCCTGGCTCTTTTATCGGTAACGATCAAATTTATAATGTATTCGTTACTGCTCACGCATTTATTATAATCTTCTTTATAGTTATACCCATTATAATTGGAGGATTTGGCAATTGATTAGTACCTTTAATAATTGGTGCCCCAGATATAGCATTCCCCCGAATAAACAATATAAGATTTTGATTATTACCACCATCCCTAACACTCCTTCTCGTAAGAAGAATTGCTGAAGGTGGTGCAGGGACCGGGTGAACCGTATATCCCCCACTATCTAGTAACATTGCACATAGAGGTGCATCTGTAGATTTAGCCATCTTTTCCTTACATTTAGCAGGTGTTTCATCAATTTTAGGAGCTGTTAATTTTATTTCAACAATTATTAATATACGACCAGCAGGAATAACTCCTGAACGAATTCCTCTATTTGTATGATCTGTCGGAATTACAGCTCTTCTATTATTATTATCATTACCAGTATTAGCTGGAGCAATCACTATATTACTAACAGATCGAAACTTTAATACTTCATTCTTTGATCCTTCAGGCGGTGGCGATCCAATTTTATATCAACATTTATTC
>JXNC37
AACTCTATATTTTTTTTTAGGTTCCTGAGCAGGTGTAGTAGGGACTTCACTGAGATGGATGATTCGAATTGAACTAGGGACTCCTGGCTCTTTTATCGGTAACGATCAAATTTATAATGTATTCGTTACTGCTCACGCATTTATTATAATCTTTTTTATAGTTATACCCATTATAATTGGAGGATTTGGCAATTGATTAGTACCTTTAATAATTGGTGCCCCAGATATAGCATTCCCCCGAATAAACAATATAAGATTTTGATTATTACCACCATCCCTAACACTCCTTCTCGTAAGAAGAATTGCTGAAGGTGGTGCAGGGACCGGGTGAACCGTATATCCCCCACTATCTAGTAACATTGCACACAGAGGTGCATCTGTAGATTTAGCCATCTTTTCCTTACATTTAGCAGGTGTTTCATCAATTTTAGGAGCTGTTAATTTTATTTCAACAATTATTAATATACGACCAGCAGGAATAACTCCTGAACGAATTCCTCTATTTGTATGATCTGTCGGAATTACAGCTCTTCTATTATTATTATCATTACCAGTATTAGCTGGAGCAATCACTATATTACTAACAGATCGAAACTTTAATACTTCATTCTTTGATCCTTCAGGCGGTGGCGATCCAATTTTATATCAACATTTATTC
>JXNC38
AACTCTATATTTTTTTTTAGGTTCCTGAGCAGGTGTAGTAGGGACTTCACTGAGATGGATGATTCGAATTGAACTAGGGACTCCTGGCTCTTTTATCGGTAACGATCAAATTTATAATGTATTCGTTACTGCTCACGCATTTATTATAATCTTCTTTATAGTTATACCCATTATAATTGGAGGATTTGGCAATTGATTAGTACCTTTAATAATTGGTGCCCCAGATATAGCATTCCCCCGAATAAACAATATAAGATTTTGATTATTACCACCATCCCTGACACTCCTTCTCGTAAGAAGAATTGCTGAAGGTGGTGCAGGGACCGGGTGAACCGTATATCCCCCACTATCTAGTAACATTGCACATAGAGGTGCATCTGTAGATTTAGCCATCTTTTCCTTACATTTAGCAGGTGTTTCATCAATTTTAGGAGCTGTTAATTTTATTTCAACAATTATTAATATACGACCAGCAGGAATAACTCCTGAACGAATTCCTCTATTTGTATGATCTGTCGGAATTACAGCTCTTCTATTATTATTATCATTACCAGTATTAGCTGGAGCAATCACTATATTACTAACAGATCGAAACTTTAATACTTCATTCTTTGATCCTTCAGGCGGTGGCGATCCAATTTTATATCAACATTTATTC
>JXNC41
AACTCTATATTTTTTTTTAGGTTCCTGAGCAGGTGTAGTAGGGACTTCACTGAGATGGATGATTCGAATTGAACTAGGGACTCCTGGCTCTTTTATCGGTAACGATCAAATTTATAATGTATTCGTTACTGCTCACGCATTTATTATAATCTTCTTTATAGTTATACCCATTATAATTGGAGGATTTGGCAATTGATTAGTACCTTTAATAATTGGTGCCCCAGATATAGCATTCCCCCGAATAAACAATATAAGATTTTGATTATTACCACCATCCCTAACACTCCTTCTCGTAAGAAGAATTGCTGAAGGTGGTGCAGGGACCGGGTGAACCGTATATCCCCCACTATCTAGTAACATTGCACACAGAGGTGCATCTGTAGATTTAGCCATCTTTTCCTTACATTTAGCAGGTGTTTCATCAATTTTAGGAGCTGTTAATTTTATTTCAACAATTATTAATATACGACCAGCAGGAATAACTCCTGAACGAATTCCTCTATTTGTATGATCTGTCGGAATTACAGCTCTTCTATTATTATTATCATTACCAGTATTAGCTGGAGCAATCACTATATTACTAACAGATCGAAACTTTAATACTTCATTCTTTGATCCTTCAGGCGGTGGCGATCCAATTTTATATCAACATTTATTC
>SCYA
AACTCTATATTTTTTTCTAGGTTCCTGAGCAGGTGTAGTAGGGACTTCACTGAGATGGATGATTCGAATTGAACTGGGAACTCCCGGCTCTTTTATCGGTAACGATCAAATTTATAATGTATTCGTTACTGCTCACGCATTTATTATAATCTTCTTTATAGTTATACCCATTATAATTGGAGGATTTGGCAATTGATTAGTACCTTTAATAATTGGTGCCCCAGATATAGCATTCCCCCGAATAAACAATATAAGATTTTGATTATTACCACCCTCCCTAACACTCCTTCTCGTGAGAAGAATCGCTGAAGGTGGTGCAGGGACTGGGTGAACCGTGTATCCTCCACTATCTAGTAACATTGCACACAGAGGTGCATCTGTAGATTTAGCCATCTTTTCCTTACATTTAGCAGGTGTTTCATCAATTTTAGGAGCTGTTAATTTTATTTCAACAATTATTAATATACGGCCAGCAGGAATAACTCCTGAACGAATTCCTTTATTTGTATGATCTGTCGGAATTACAGCTCTTCTATTATTATTATCATTACCAGTATTAGCTGGAGCAATTACTATATTACTAACAGATCGAAACTTTAATACCTCATTCTTTGATCCTTCAGGCGGTGGTGATCCAATTTTATATCAACATTTATTC
>SXYX1
AACTCTATATTTTTTTCTAGGTTCCTGAGCAGGTGTAGTAGGAACATCGCTGAGATGAATGATTCGAATTGAACTAGGAACCCCCGGTTCTTTTATTGGTAACGATCAAATTTATAATGTATTCGTTACTGCTCACGCATTTATTATAATCTTTTTTATAGTTATACCAATTATAATCGGAGGATTCGGCAATTGATTAGTACCTTTGATAATTGGTGCCCCAGATATAGCATTTCCCCGAATAAACAATATAAGATTTTGATTATTACCTCCCTCCTTAACGCTCCTTCTCGTGAGAAGAATTGCTGAAGGAGGTGCAGGGACAGGATGAACCGTATATCCTCCACTATCTAGTAACATTGCACATAGAGGTACATCTGTAGATCTGGCCATCTTTTCCTTACATTTAGCAGGTGTCTCATCAATTTTAGGAGCTGTCAATTTTATTTCAACAATTATTAACATACGACCAGCAGGAATAACTCCTGAACGAATTCCTCTATTTGTATGATCTGTTGGAATTACAGCTCTTCTATTACTATTATCATTACCAGTATTAGCTGGAGCAATCACTATATTATTAACAGATCGAAACTTTAATACCTCATTCTTTGATCCTTCGGGTGGTGGTGATCCAATTTTATATCAACATTTATTC
>SXYX2
AACTCTATATTTTTTTCTAGGTTCCTGAGCAGGTGTAGTAGGAACATCGCTGAGATGAATGATTCGAATTGAACTAGGAACCCCCGGTTCTTTTATTGGTAACGATCAAATTTATAATGTATTCGTTACTGCTCACGCATTTATTATAATCTTTTTTATAGTTATACCAATTATAATCGGAGGATTCGGCAATTGATTAGTACCTTTGATAATTGGTGCCCCAGATATAGCATTTCCCCGAATAAACAATATAAGATTTTGATTATTACCTCCCTCCTTAACGCTCCTTCTCGTGAGAAGAATTGCTGAAGGAGGTGCAGGGACAGGATGAACCGTATATCCTCCACTATCTAGTAACATTGCACATAGAGGTACATCTGTAGATCTGGCCATCTTTTCCTTACATTTAGCAGGTGTCTCATCAATTTTAGGAGCTGTCAATTTTATTTCAACAATTATTAACATACGACCAGCAGGAATAACTCCTGAACGAATTCCTCTATTTGTATGATCTGTTGGAATTACAGCTCTTCTATTACTATTATCATTACCAGTATTAGCTGGAGCAATCACTATATTATTAACAGATCGAAACTTTAATACCTCATTCTTTGATCCTTCGGGTGGTGGTGATCCAATTTTATATCAACATTTATTC
>SXYX3
AACTCTATATTTTTTTCTAGGTTCCTGAGCAGGTGTAGTAGGAACATCGCTGAGATGAATGATTCGAATTGAACTAGGAACCCCCGGTTCTTTTATTGGTAACGATCAAATTTATAATGTATTCGTTACTGCTCACGCATTTATTATAATCTTTTTTATAGTTATACCAATTATAATCGGAGGATTCGGCAATTGATTAGTACCTTTGATAATTGGTGCCCCAGATATAGCATTTCCCCGAATAAACAATATAAGATTTTGATTATTACCTCCCTCCTTAACGCTCCTTCTCGTGAGAAGAATTGCTGAAGGAGGTGCAGGGACAGGATGAACCGTATATCCTCCACTATCTAGTAACATTGCACATAGAGGTACATCTGTAGATCTGGCCATCTTTTCCTTACATTTAGCAGGTGTCTCATCAATTTTAGGAGCTGTCAATTTTATTTCAACAATTATTAACATACGACCAGCAGGAATAACTCCTGAACGAATTCCTCTATTTGTATGATCTGTTGGAATTACAGCTCTTCTATTACTATTATCATTACCAGTATTAGCTGGAGCAATCACTATATTATTAACAGATCGAAACTTTAATACCTCATTCTTTGATCCTTCGGGTGGTGGTGATCCAATTTTATATCAACATTTATTC
>SXYX4
AACTCTATATTTTTTTCTAGGTTCCTGAGCAGGTGTAGTAGGAACATCGCTGAGATGAATGATTCGAATTGAACTAGGAACCCCCGGTTCTTTTATTGGTAACGATCAAATTTATAATGTATTCGTTACTGCTCACGCATTTATTATAATCTTTTTTATAGTTATACCAATTATAATCGGAGGATTCGGCAATTGATTAGTACCTTTGATAATTGGTGCCCCAGATATAGCATTTCCCCGAATAAACAATATAAGATTTTGATTATTACCTCCCTCCTTAACGCTCCTTCTCGTGAGAAGAATTGCTGAAGGAGGTGCAGGGACAGGATGAACCGTATATCCTCCACTATCTAGTAACATTGCACATAGAGGTACATCTGTAGATCTGGCCATCTTTTCCTTACATTTAGCAGGTGTCTCATCAATTTTAGGAGCTGTCAATTTTATTTCAACAATTATTAACATACGACCAGCAGGAATAACTCCTGAACGAATTCCTCTATTTGTATGATCTGTTGGAATTACAGCTCTTCTATTACTATTATCATTACCAGTATTAGCTGGAGCAATCACTATATTATTAACAGATCGAAACTTTAATACCTCATTCTTTGATCCTTCGGGTGGTGGTGATCCAATTTTATATCAACATTTATTC
>TW1
AACTCTATATTTTTTTTTAGGTTCCTGAGCAGGTGTAGTAGGGACTTCACTGAGATGGATGATTCGAATTGAACTAGGAACCCCTGGCTCTTTTATCGGTAACGATCAAATCTATAATGTATTCGTTACTGCTCACGCATTTATTATAATCTTCTTTATAGTTATACCTATTATAATTGGGGGGTTTGGCAACTGATTAGTACCTTTAATAATTGGTGCCCCAGATATAGCATTCCCTCGAATAAACAATATAAGATTTTGATTATTACCACCCTCCCTAACACTCCTTCTCGTAAGAAGAATCGCTGAAGGTGGTGCAGGGACCGGGTGAACCGTATATCCCCCACTATCTAGTAACATTGCACACAGAGGCGCATCTGTAGATTTAGCCATCTTCTCCTTACATTTAGCAGGTGTCTCATCAATTTTAGGAGCTGTTAATTTTATTTCAACAATTATTAATATACGACCAGCAGGAATAACTCCTGAACGAATTCCTTTATTTGTATGATCTGTCGGAATTACAGCTCTTCTATTATTATTATCATTACCAGTATTGGCTGGAGCAATCACTATATTACTAACAGATCGAAACTTTAATACTTCATTCTTTGATCCTTCAGGTGGTGGTGATCCAATTTTATATCAACATTTATTC
>TW3
AACTCTATATTTTTTTCTAGGTTCCTGAGCAGGTGTAGTAGGGACTTCACTGAGCTGGATGATTCGAATTGAACTGGGAACCCCTGGCTCTTTTATCGGTAACGATCAAATTTACAATGTATTCGTTACTGCTCACGCATTTATTATAATCTTCTTTATAGTTATACCCATCATAATTGGAGGATTTGGTAATTGATTAGTACCTTTAATAATTGGTGCTCCAGATATAGCATTCCCCCGAATAAACAATATAAGATTTTGATTATTACCACCCTCCCTAACACTCCTTCTCGTAAGAAGAATCGCTGAAGGTGGTGCAGGGACTGGGTGAACCGTATATCCCCCACTATCTAGTAACATTGCACACAGAGGCGCATCTGTAGATTTAGCCATCTTTTCCCTACATTTAGCAGGTGTCTCATCAATTTTAGGAGCTGTTAATTTTATTTCAACAATTATTAATATACGACCAGCAGGAATAACTCCTGAACGAATTCCTCTATTTGTATGATCTGTCGGAATTACAGCTCTTCTATTATTACTATCATTACCAGTATTGGCTGGAGCAATCACTATATTATTAACAGATCGAAACTTTAATACTTCATTCTTTGATCCTTCAGGTGGTGGTGATCCAATTTTATATCAACATTTATTC
>TW4
AACTCTATATTTTTTTCTAGGTTCCTGAGCAGGTGTAGTAGGGACTTCACTGAGCTGGATGATTCGAATTGAACTGGGAACCCCTGGCTCTTTTATCGGTAACGATCAAATTTACAATGTATTCGTTACTGCTCACGCATTTATTATAATCTTCTTTATAGTTATACCCATCATAATTGGAGGATTTGGTAATTGATTAGTACCTTTAATAATTGGTGCTCCAGATATAGCATTCCCCCGAATAAACAATATAAGATTTTGATTATTACCACCCTCCCTAACACTCCTTCTCGTAAGAAGAATCGCTGAAGGTGGTGCAGGGACTGGGTGAACCGTATATCCCCCACTATCTAGTAACATTGCACACAGAGGCGCATCTGTAGATTTAGCCATCTTTTCCCTACATTTAGCAGGTGTCTCATCAATTTTAGGAGCTGTTAATTTTATTTCAACAATTATTAATATACGACCAGCAGGAATAACTCCTGAACGAATTCCTCTATTTGTATGATCTGTCGGAATTACAGCTCTTCTATTATTACTATCATTACCAGTATTGGCTGGAGCAATCACTATATTATTAACAGATCGAAACTTTAATACTTCATTCTTTGATCCTTCAGGTGGTGGTGATCCAATTTTATATCAACATTTATTC
>TW5
AACTCTATATTTTTTTCTAGGTTCCTGAGCAGGTGTAGTAGGGACTTCACTGAGCTGGATGATTCGAATTGAACTGGGAACCCCTGGCTCTTTTATCGGTAACGATCAAATTTACAATGTATTCGTTACTGCTCACGCATTTATTATAATCTTCTTTATAGTTATACCCATCATAATTGGAGGATTTGGTAATTGATTAGTACCTTTAATAATTGGTGCTCCAGATATAGCATTCCCCCGAATAAACAATATAAGATTTTGATTATTACCACCCTCCCTAACACTCCTTCTCGTAAGAAGAATCGCTGAAGGTGGTGCAGGGACTGGGTGAACCGTATATCCCCCACTATCTAGTAACATTGCACACAGAGGCGCATCTGTAGATTTAGCCATCTTTTCCCTACATTTAGCAGGTGTCTCATCAATTTTAGGAGCTGTTAATTTTATTTCAACAATTATTAATATACGACCAGCAGGAATAACTCCTGAACGAATTCCTCTATTTGTATGATCTGTCGGAATTACAGCTCTTCTATTATTACTATCATTACCAGTATTGGCTGGAGCAATCACTATATTATTAACAGATCGAAACTTTAATACTTCATTCTTTGATCCTTCAGGTGGTGGTGATCCAATTTTATATCAACATTTATTC
>TW6
AACTCTATATTTTTTTCTAGGTTCCTGAGCAGGTGTAGTAGGGACTTCACTGAGCTGGATGATTCGAATTGAACTGGGGACCCCTGGCTCTTTTATCGGTAACGATCAAATTTACAATGTATTCGTTACTGCTCACGCATTTATTATAATCTTCTTTATAGTTATACCCATCATAATTGGAGGATTTGGTAATTGATTAGTACCTTTAATAATTGGTGCTCCAGATATAGCATTCCCCCGAATAAACAATATAAGATTTTGATTATTACCACCCTCCCTAACACTCCTTCTCGTAAGAAGAATCGCTGAAGGTGGTGCAGGGACTGGGTGAACCGTATATCCCCCACTATCTAGTAACATTGCACACAGAGGCGCATCTGTAGATTTAGCCATCTTTTCCCTACATTTAGCAGGTGTCTCATCAATTTTAGGAGCTGTTAATTTTATTTCAACAATTATTAATATACGACCAGCAGGAATAACTCCTGAACGAATTCCTCTATTTGTATGATCTGTCGGAATTACAGCTCTTCTATTATTACTATCATTACCAGTATTGGCTGGAGCAATCACTATATTATTAACAGATCGAAACTTTAATACTTCATTCTTTGATCCTTCAGGTGGTGGTGATCCAATTTTATATCAACATTTATTC
>TW7
AACTCTATATTTTTTTTTAGGTTCCTGAGCAGGTGTAGTAGGGACTTCACTGAGATGGATGATTCGAATTGAACTAGGGACTCCTGGCTCTTTTATCGGTAACGATCAAATTTATAATGTATTCGTTACTGCTCACGCATTTATTATAATCTTCTTTATAGTTATACCCATTATAATTGGAGGATTTGGCAATTGATTAGTACCTTTAATAATTGGTGCCCCAGATATAGCATTCCCCCGAATAAACAATATAAGATTTTGATTATTACCACCATCCCTAACACTCCTTCTCGTAAGAAGAATTGCTGAAGGTGGTGCAGGGACCGGGTGAACCGTATATCCCCCACTATCTAGTAACATTGCACACAGAGGTGCATCTGTAGATTTAGCCATCTTTTCCTTACATTTAGCAGGTGTTTCATCAATTTTAGGAGCTGTTAATTTTATTTCAACAATTATTAATATACGACCAGCAGGAATAACTCCTGAACGAATTCCTTTATTTGTATGATCTGTCGGAATTACAGCTCTTCTATTATTATTATCATTGCCAGTATTAGCTGGAGCAATCACTATATTACTAACAGATCGAAACTTTAATACTTCATTCTTTGATCCTTCAGGCGGTGGCGATCCAATTTTATATCAACATTTATTC
>TWNT1
AACTCTATATTTTTTTCTAGGTTCCTGAGCAGGTGTAGTAGGGACTTCACTGAGCTGGATGATTCGAATTGAACTGGGAACCCCTGGCTCTTTTATCGGTAACGATCAAATTTACAATGTATTCGTTACTGCTCACGCATTTATTATAATCTTCTTTATAGTTATACCCATCATAATTGGAGGATTTGGTAATTGATTAGTACCTTTAATAATTGGTGCCCCAGATATAGCATTCCCCCGAATAAACAATATAAGATTTTGATTATTACCACCCTCCCTAACACTCCTTCTCGTAAGAAGAATCGCTGAAGGTGGTGCAGGGACTGGGTGAACCGTATATCCCCCACTATCTAGTAACATTGCACACAGAGGCGCATCTGTAGATTTAGCCATCTTTTCCCTACATTTAGCAGGTGTTTCATCAATTTTAGGAGCTGTTAATTTTATTTCAACAATTATTAATATACGACCAGCAGGAATAACTCCTGAACGAATTCCTCTATTTGTATGATCTGTCGGAATTACAGCTCTTCTATTATTATTATCATTACCAGTATTGGCTGGAGCAATCACTATATTATTAACAGATCGAAACTTTAATACTTCATTCTTTGATCCTTCAGGTGGTGGTGATCCAATTTTATATCAACATTTATTC
>TWNT2
AACTCTATATTTTTTTCTAGGTTCCTGAGCAGGTGTAGTAGGGACTTCACTGAGCTGGATGATTCGAATTGAACTGGGAACCCCTGGCTCTTTTATCGGTAACGATCAAATTTACAATGTATTCGTTACTGCTCACGCATTTATTATAATCTTCTTTATAGTTATACCCATCATAATTGGAGGATTTGGTAATTGATTAGTACCTTTAATAATTGGTGCTCCAGATATAGCATTCCCCCGAATAAACAATATAAGATTTTGATTATTACCACCCTCCCTAACACTCCTTCTCGTAAGAAGAATCGCTGAAGGTGGTGCAGGAACTGGGTGAACCGTATATCCCCCACTATCTAGTAACATTGCACACAGAGGCGCATCTGTAGATTTAGCCATCTTTTCCTTACATTTAGCAGGTGTCTCATCAATTTTAGGAGCTGTTAATTTTATTTCAACAATTATTAATATACGACCAGCAGGAATAACTCCTGAACGAATTCCTCTATTTGTATGATCTGTCGGAATTACAGCTCTTCTATTATTATTATCATTACCAGTATTGGCTGGAGCAATCACTATATTATTAACAGATCGAAACTTTAATACTTCATTCTTTGATCCTTCAGGTGGTGGTGATCCAATTTTATATCAACATTTATTC
>TWNT3
AACTCTATATTTTTTTCTAGGTTCCTGAGCAGGTGTAGTAGGGACTTCACTGAGCTGGATGATTCGAATTGAACTGGGAACCCCTGGCTCTTTTATCGGTAACGATCAAATTTACAATGTATTCGTTACTGCTCACGCATTTATTATAATCTTCTTTATAGTTATACCCATCATAATTGGAGGATTTGGTAATTGATTAGTACCTTTAATAATTGGTGCCCCAGATATAGCATTCCCCCGAATAAACAATATAAGATTTTGATTATTACCACCCTCCCTAACACTCCTTCTCGTAAGAAGAATCGCTGAAGGTGGTGCAGGGACTGGGTGAACCGTATATCCCCCACTATCTAGTAACATTGCACACAGAGGCGCATCTGTAGATTTAGCCATCTTTTCCCTACATTTAGCAGGTGTTTCATCAATTTTAGGAGCTGTTAATTTTATTTCAACAATTATTAATATACGACCAGCAGGAATAACTCCTGAACGAATTCCTCTATTTGTATGATCTGTCGGAATTACAGCTCTTCTATTATTATTATCATTACCAGTATTGGCTGGAGCAATCACTATATTATTAACAGATCGAAACTTTAATACTTCATTCTTTGATCCTTCAGGTGGTGGTGATCCAATTTTATATCAACATTTATTC
>TWNT4
AACTCTATATTTTTTTCTAGGTTCCTGAGCAGGTGTAGTAGGGACTTCACTGAGCTGGATGATTCGAATTGAACTGGGAACCCCTGGCTCTTTTATCGGTAACGATCAAATTTACAATGTATTCGTTACTGCTCACGCATTTATTATAATCTTCTTTATAGTTATACCCATCATAATTGGAGGATTTGGTAATTGATTAGTACCTTTAATAATTGGTGCTCCAGATATAGCATTCCCCCGAATAAACAATATAAGATTTTGATTATTACCACCCTCCCTAACACTCCTTCTCGTAAGAAGAATCGCTGAAGGTGGTGCAGGAACTGGGTGAACCGTATATCCCCCACTATCTAGTAACATTGCACACAGAGGCGCATCTGTAGATTTAGCCATCTTTTCCTTACATTTAGCAGGTGTCTCATCAATTTTAGGAGCTGTTAATTTTATTTCAACAATTATTAATATACGACCAGCAGGAATAACTCCTGAACGAATTCCTCTATTTGTATGATCTGTCGGAATTACAGCTCTTCTATTATTATTATCATTACCAGTATTGGCTGGAGCAATCACTATATTATTAACAGATCGAAACTTTAATACTTCATTCTTTGATCCTTCAGGTGGTGGTGATCCAATTCTCTATCAACATTTATTT
>TWNT5
AACTCTATATTTTTTTCTAGGTTCTTGAGCAGGTGTAGTAGGGACTTCACTGAGCTGGATGATTCGAATTGAACTGGGAACCCCTGGCTCTTTTATCGGTAACGATCAAATTTACAATGTATTCGTTACTGCTCACGCATTTATTATAATCTTCTTTATAGTTATACCCATCATAATTGGAGGATTTGGTAATTGATTAGTACCTTTAATAATCGGTGCCCCAGATATAGCATTCCCCCGAATAAACAATATAAGATTTTGATTATTACCACCCTCCCTAACACTCCTTCTCGTAAGAAGAATCGCTGAAGGTGGTGCAGGGACTGGGTGAACCGTATATCCCCCACTATCTAGTAACATTGCACACAGAGGCGCATCTGTAGATTTAGCCATCTTTTCCTTACATTTAGCAGGTGTCTCATCAATTTTAGGAGCTGTTAATTTTATTTCAACAATTATTAATATACGACCAGCAGGAATAACTCCTGAACGAATTCCTCTATTTGTATGATCTGTCGGAATTACAGCTCTTCTATTATTATTATCATTACCAGTATTGGCTGGAGCAATCACTATATTATTAACAGATCGAAACTTTAATACTTCATTCTTTGATCCTTCAGGTGGTGGTGATCCAATTTTATATCAACATTTATTC
>TWPD2
AACTCTATATTTTTTTCTAGGTTCTTGAGCAGGTGTAGTAGGGACTTCACTGAGCTGGATGATTCGAATTGAACTGGGAACCCCTGGCTCTTTTATCGGTAACGATCAAATTTATAATGTATTCGTTACTGCTCACGCATTTATTATAATCTTCTTTATAGTTATACCCATCATAATTGGAGGATTTGGTAATTGATTAGTACCTTTAATAATCGGTGCCCCAGATATAGCATTCCCCCGAATAAACAATATAAGATTTTGATTATTACCACCCTCCCTAACACTCCTTCTCGTAAGAAGAATCGCTGAAGGTGGTGCAGGGACTGGGTGGACCGTATATCCCCCACTATCTAGTAACATTGCACACAGAGGCGCATCTGTAGATTTAGCCATCTTTTCCTTACATTTAGCAGGTGTCTCATCAATTTTAGGAGCTATTAATTTTATTTCAACAATTATTAATATACGACCAGCAGGAATAACTCCTGAACGAATTCCTCTATTTGTATGATCTGTCGGAATTACAGCTCTTCTATTATTATTATCATTACCAGTATTGGCTGGAGCAATCACTATATTATTAACAGATCGAAACTTTAATACTTCATTCTTTGATCCTTCAGGTGGTGGTGATCCAATTTTATATCAACATTTATTC
>TWPD3
AACTCTATATTTTTTTCTAGGTTCTTGAGCAGGTGTAGTAGGGACTTCACTGAGCTGGATGATTCGAATTGAACTGGGAACCCCTGGCTCTTTTATCGGTAACGATCAAATTTACAATGTATTCGTTACTGCTCACGCATTTATTATAATCTTCTTTATAGTTATACCCATCATAATTGGAGGATTTGGTAATTGATTAGTACCTTTAATAATCGGTGCCCCAGATATAGCATTCCCCCGAATAAACAATATAAGATTTTGATTATTACCACCCTCCCTAACACTCCTTCTCGTAAGAAGAATCGCTGAAGGTGGTGCAGGGACTGGGTGAACCGTATATCCCCCACTATCTAGTAACATTGCACACAGAGGCGCATCTGTAGATTTAGCCATCTTTTCCTTACATTTAGCAGGTGTCTCATCAATTTTAGGAGCTGTTAATTTTATTTCAACAATTATTAATATACGACCAGCAGGAATAACTCCTGAACGAATTCCTCTATTTGTATGATCTGTCGGAATTACAGCTCTTCTATTATTATTATCATTACCAGTATTGGCTGGAGCAATCACTATATTATTAACAGATCGAAACTTTAATACTTCATTCTTTGATCCTTCAGGTGGTGGTGATCCAATTTTATATCAACATTTATTC
>TWPD4
AACTCTATATTTTTTTTTAGGTTCCTGAGCAGGTGTAGTAGGGACTTCACTGAGATGGATGATTCGAATTGAACTAGGAACCCCTGGCTCTTTTATCGGTAACGATCAAATCTATAATGTATTCGTTACTGCTCACGCATTTATTATAATCTTCTTTATAGTTATACCTATTATAATTGGGGGGTTTGGCAACTGATTAGTACCTTTAATAATTGGTGCCCCAGATATAGCATTCCCTCGAATAAACAATATAAGATTTTGATTATTACCACCCTCCCTAACACTCCTTCTCGTAAGAAGAATCGCTGAAGGTGGTGCAGGGACCGGGTGAACCGTATATCCCCCACTATCTAGTAACATTGCACACAGAGGCGCATCTGTAGATTTAGCCATCTTCTCCTTACATTTAGCAGGTGTCTCATCAATTTTAGGAGCTGTTAATTTTATTTCAACAATTATTAATATACGACCAGCAGGAATAACTCCTGAACGAATTCCTTTATTTGTATGATCTGTCGGAATTACAGCTCTTCTATTATTATTATCATTACCAGTATTGGCTGGAGCAATCACTATATTACTAACAGATCGAAACTTTAATACTTCATTCTTTGATCCTTCAGGTGGTGGTGATCCAATTTTATATCAACATTTATTC
>ZJLS1
AACTCTATATTTTTTCTTAGGTTCCTGAGCAGGTGTAGTAGGGACTTCACTGAGATGGATGATTCGAATTGAACTAGGAACTCCTGGCTCTTTTATCGGTAACGATCAAATTTATAATGTATTCGTTACTGCTCACGCATTTATTATAATCTTCTTTATAGTTATACCCATTATAATTGGAGGATTTGGCAATTGATTAGTACCTTTAATAATTGGTGCCCCAGATATAGCATTCCCCCGAATAAACAATATAAGATTCTGATTATTACCACCATCCCTAACACTCCTTCTCGTAAGAAGAATTGCTGAAGGTGGTGCAGGGACCGGGTGAACCGTATATCCTCCACTATCTAGTAACATTGCACACAGAGGTGCATCTGTAGATTTAGCCATCTTTTCCTTACATTTAGCAGGTGTTTCATCAATTTTAGGAGCTGTTAATTTTATTTCAACAATTATTAATATACGACCAGCAGGAATAACTCCTGAACGAATTCCTCTATTTGTATGATCTGTCGGAATTACAGCTCTTCTATTATTATTATCATTACCAGTATTAGCTGGAGCAATTACTATATTACTAACAGATCGAAACTTTAATACTTCATTCTTTGATCCTTCAGGCGGTGGTGATCCAATTTTATACCAACATTTATTC
>ZJZC1
AACTCTATATTTTTTTTTAGGTTCCTGAGCAGGTGTAGTAGGGACTTCACTGAGATGGATGATTCGAATTGAACTAGGGACTCCTGGCTCTTTTATCGGTAACGATCAAATTTATAATGTATTCGTTACTGCTCACGCATTTATTATAATCTTCTTTATAGTTATACCCATTATAATTGGAGGATTTGGCAATTGATTAGTACCTTTAATAATTGGTGCCCCAGATATAGCATTCCCCCGAATAAACAATATAAGATTTTGATTATTACCACCATCCCTAACACTCCTTCTCGTAAGAAGAATTGCTGAAGGTGGTGCAGGGACCGGGTGAACCGTATATCCCCCACTATCTAGTAACATTGCACACAGAGGTGCATCTGTAGATTTAGCCATCTTTTCCTTACATTTAGCAGGTGTTTCATCAATTTTAGGAGCTGTTAATTTTATTTCAACAATTATTAATATACGACCAGCAGGAATAACTCCTGAACGAATTCCTTTATTTGTATGATCTGTCGGAATTACAGCTCTTCTATTATTATTATCATTGCCAGTATTAGCTGGCGCAATCACTATATTACTAACAGATCGAAACTTTAATACTTCATTCTTTGATCCTTCAGGCGGTGGCGATCCAATTTTATATCAACATTTATTC
>ZJZC2
AACTCTATATTTTTTTTTAGGTTCCTGAGCAGGTGTAGTAGGGACTTCACTGAGATGGATGATTCGAATTGAACTAGGGACTCCTGGCTCTTTTATCGGTAACGATCAAATTTATAATGTATTCGTTACTGCTCACGCATTTATTATAATCTTCTTTATAGTTATACCCATTATAATTGGAGGATTTGGCAATTGATTAGTACCTTTAATAATTGGTGCCCCAGATATAGCATTCCCCCGAATAAACAATATAAGATTTTGATTATTACCACCATCCCTAACACTCCTTCTCGTAAGAAGAATTGCTGAAGGTGGTGCAGGGACCGGGTGAACCGTATATCCCCCACTATCTAGTAACATTGCACACAGAGGTGCATCTGTAGATTTAGCCATCTTTTCCTTACATTTAGCAGGTGTTTCATCAATTTTAGGAGCTGTTAATTTTATTTCAACAATTATTAATATACGACCAGCAGGAATAACTCCTGAACGAATTCCTTTATTTGTATGATCTGTCGGAATTACAGCTCTTCTATTATTATTATCATTGCCAGTATTAGCTGGAGCAATCACTATATTACTAACAGATCGAAACTTTAATACTTCATTCTTTGATCCTTCAGGCGGTGGCGATCCAATTTTATATCAACATTTATTC
>ZJZC3
AACTCTATATTTTTTTTTAGGTTCCTGAGCAGGTGTAGTAGGGACTTCACTGAGATGGATGATTCGAATTGAACTAGGGACTCCTGGCTCTTTTATCGGTAACGATCAAATTTATAATGTATTCGTTACTGCTCACGCATTTATTATAATCTTCTTTATAGTTATACCCATTATAATTGGAGGATTTGGCAATTGATTAGTACCTTTAATAATTGGTGCCCCAGATATAGCATTCCCCCGAATAAACAATATAAGATTTTGATTATTACCACCATCCCTAACACTCCTTCTCGTAAGAAGAATTGCTGAAGGTGGTGCAGGGACCGGGTGAACCGTATATCCCCCACTATCTAGTAACATTGCACACAGAGGTGCATCTGTAGATTTAGCCATCTTTTCCTTACATTTAGCAGGTGTTTCATCAATTTTAGGAGCTGTTAATTTTATTTCAACAATTATTAATATACGACCAGCAGGAATAACTCCTGAACGAATTCCTTTATTTGTATGATCTGTCGGAATTACAGCTCTTCTATTATTATTATCATTGCCAGTATTAGCTGGAGCAATCACTATATTACTAACAGATCGAAACTTTAATACTTCATTCTTTGATCCTTCAGGCGGTGGCGATCCAATTTTATATCAACATTTATTC
>ZJZC4
AACTCTATATTTTTTTTTAGGTTCCTGAGCAGGTGTAGTAGGGACTTCACTGAGATGGATGATTCGAATTGAACTAGGGACTCCTGGCTCTTTTATCGGTAACGATCAAATTTATAATGTATTCGTTACTGCTCACGCATTTATTATAATCTTCTTTATAGTTATACCCATTATAATTGGAGGATTTGGCAATTGATTAGTACCTTTAATAATTGGTGCCCCAGATATAGCATTCCCCCGAATAAACAATATAAGATTTTGATTATTACCACCATCCCTAACACTCCTTCTCGTAAGAAGAATTGCTGAAGGTGGTGCAGGGACCGGGTGAACCGTATATCCCCCACTATCTAGTAACATTGCACACAGAGGTGCATCTGTAGATTTAGCCATCTTTTCCTTACATTTAGCAGGTGTTTCATCAATTTTAGGAGCTGTTAATTTTATTTCAACAATTATTAATATACGACCAGCAGGAATAACTCCTGAACGAATTCCTTTATTTGTATGATCTGTCGGAATTACAGCTCTTCTATTATTATTATCATTGCCAGTATTAGCTGGAGCAATCACTATATTACTAACAGATCGAAACTTTAATACTTCATTCTTTGATCCTTCAGGCGGTGGTGATCCAATTTTATATCAACATTTATTC
>ZJZC5
AACTCTATATTTTTTTTTAGGTTCCTGAGCAGGTGTAGTAGGGACTTCACTGAGATGGATGATTCGAATTGAACTAGGGACTCCTGGCTCTTTTATCGGTAACGATCAAATTTATAATGTATTCGTTACTGCTCACGCATTTATTATAATCTTCTTTATAGTTATACCCATTATAATTGGAGGATTTGGCAATTGATTAGTACCTTTAATAATTGGTGCCCCAGATATAGCATTCCCCCGAATAAACAATATAAGATTTTGATTATTACCACCATCCCTAACACTCCTTCTCGTAAGAAGAATTGCTGAAGGTGGTGCAGGGACCGGGTGAACCGTATATCCCCCACTATCTAGTAACATTGCACACAGAGGTGCATCTGTAGATTTAGCCATCTTTTCCTTACATTTAGCAGGTGTTTCATCAATTTTAGGAGCTGTTAATTTTATTTCAACAATTATTAATATACGACCAGCAGGAATAACTCCTGAACGAATTCCTTTATTTGTATGATCTGTCGGAATTACAGCTCTTCTATTATTATTATCATTGCCAGTATTAGCTGGCGCAATCACTATATTACTAACAGATCGAAACTTTAATACTTCATTCTTTGATCCTTCAGGCGGTGGCGATCCAATTTTATATCAACATTTATTC
>ZJZC6
AACTCTATATTTTTTTTTAGGTTCCTGAGCAGGTGTAGTAGGGACTTCACTGAGATGGATGATTCGAATTGAACTAGGGACTCCTGGCTCTTTTATCGGTAACGATCAAATTTATAATGTATTCGTTACTGCTCACGCATTTATTATAATCTTCTTTATAGTTATACCCATTATAATTGGAGGATTTGGCAATTGATTAGTACCTTTAATAATTGGTGCCCCAGATATAGCATTCCCCCGAATAAACAATATAAGATTTTGATTATTACCACCATCCCTAACACTCCTTCTCGTAAGAAGAATTGCTGAAGGTGGTGCAGGGACCGGGTGAACCGTATATCCCCCACTATCTAGTAACATTGCACACAGAGGTGCATCTGTAGATTTAGCCATCTTTTCCTTACATTTAGCAGGTGTTTCATCAATTTTAGGAGCTGTTAATTTTATTTCAACAATTATTAATATACGACCAGCAGGAATAACTCCTGAACGAATTCCTTTATTTGTATGATCTGTCGGAATTACAGCTCTTCTATTATTATTATCATTGCCAGTATTAGCTGGAGCAATCACTATATTACTAACAGATCGAAACTTTAATACTTCATTCTTTGATCCTTCAGGCGGTGGCGATCCAATTTTATATCAACATTTATTC
>ZJZC7
AACTCTATATTTTTTTTTAGGTTCCTGAGCAGGTGTAGTAGGGACTTCACTGAGATGGATGATTCGAATTGAACTAGGGACTCCTGGCTCTTTTATCGGTAACGATCAAATTTATAATGTATTCGTTACTGCTCACGCATTTATTATAATCTTCTTTATAGTTATACCCATTATAATTGGAGGATTTGGCAATTGATTAGTACCTTTAATAATTGGTGCCCCAGATATAGCATTCCCCCGAATAAACAATATAAGATTTTGATTATTACCACCATCCCTAACACTCCTTCTCGTAAGAAGAATTGCTGAAGGTGGTGCAGGGACCGGGTGAACCGTATATCCCCCACTATCTAGTAACATTGCACACAGAGGTGCATCTGTAGATTTAGCCATCTTTTCCTTACATTTAGCAGGTGTTTCATCAATTTTAGGAGCTGTTAATTTTATTTCAACAATTATTAATATACGACCAGCAGGAATAACTCCTGAACGAATTCCTTTATTTGTATGATCTGTCGGAATTACAGCTCTTCTATTATTATTATCATTGCCAGTATTAGCTGGAGCAATCACTATATTACTAACAGATCGAAACTTTAATACTTCATTCTTTGATCCTTCAGGCGGTGGCGATCCAATTTTATATCAACATTTATTC
>ZJZC8
AACTCTATATTTTTTTTTAGGTTCCTGAGCAGGTGTAGTAGGGACTTCACTGAGATGGATGATTCGAATTGAACTAGGGACTCCTGGCTCTTTTATCGGTAACGATCAAATTTATAATGTATTCGTTACTGCTCACGCATTTATTATAATCTTCTTTATAGTTATACCCATTATAATTGGAGGATTTGGCAATTGATTAGTACCTTTAATAATTGGTGCCCCAGATATAGCATTCCCCCGAATAAACAATATAAGATTTTGATTATTACCACCATCCCTAACACTCCTTCTCGTAAGAAGAATTGCTGAAGGTGGTGCAGGGACCGGGTGAACCGTGTATCCCCCACTATCTAGTAACATTGCACACAGAGGTGCATCTGTAGATTTAGCCATCTTTTCCTTACATTTAGCAGGTGTTTCATCAATTTTAGGAGCTGTTAATTTTATTTCAACAATTATTAATATACGACCAGCAGGAATAACTCCTGAACGAATTCCTTTATTTGTATGATCTGTCGGAATTACAGCTCTTCTATTATTATTATCATTGCCAGTATTAGCTGGAGCAATCACTATATTACTAACAGATCGAAACTTTAATACTTCATTCTTTGATCCTTCAGGCGGTGGCGATCCAATTTTATATCAACATTTATTC
>ZJZC9
AACTCTATATTTTTTTTTAGGTTCCTGAGCAGGTGTAGTAGGGACTTCACTGAGATGGATGATTCGAATTGAACTAGGGACTCCTGGCTCTTTTATCGGTAACGATCAAATTTATAATGTATTCGTTACTGCTCACGCATTTATTATAATCTTCTTTATAGTTATACCCATTATAATTGGAGGATTTGGCAATTGATTAGTACCTTTAATAATTGGTGCCCCAGATATAGCATTCCCCCGAATAAACAATATAAGATTTTGATTATTACCACCATCCCTAACACTCCTTCTCGTAAGAAGAATTGCTGAAGGTGGTGCAGGGACCGGGTGAACCGTGTATCCCCCACTATCTAGTAACATTGCACACAGAGGTGCATCTGTAGATTTAGCCATCTTTTCCTTACATTTAGCAGGTGTTTCATCAATTTTAGGAGCTGTTAATTTTATTTCAACAATTATTAATATACGACCAGCAGGAATAACTCCTGAACGAATTCCTTTATTTGTATGATCTGTCGGAATTACAGCTCTTCTATTATTATTATCATTGCCAGTATTAGCTGGAGCAATCACTATATTACTAACAGATCGAAACTTTAATACTTCATTCTTTGATCCTTCAGGCGGTGGCGATCCAATTTTATATCAACATTTATTC
>ZJZC10
AACTCTATATTTTTTTTTAGGTTCCTGAGCAGGTGTAGTAGGGACTTCACTGAGATGGATGATTCGAATTGAACTAGGGACTCCTGGCTCTTTTATCGGTAACGATCAAATTTATAATGTATTCGTTACTGCTCACGCATTTATTATAATCTTCTTTATAGTTATACCCATTATAATTGGAGGATTTGGCAATTGATTAGTACCTTTAATAATTGGTGCCCCAGATATAGCATTCCCCCGAATAAACAATATAAGATTTTGATTATTACCACCATCCCTAACACTCCTTCTCGTAAGAAGAATTGCTGAAGGTGGTGCAGGGACCGGGTGAACCGTATATCCCCCACTATCTAGTAACATTGCACACAGAGGTGCATCTGTAGATTTAGCCATCTTTTCCTTACATTTAGCAGGTGTTTCATCAATTTTAGGAGCTGTTAATTTTATTTCAACAATTATTAATATACGACCAGCAGGAATAACTCCTGAACGAATTCCTTTATTTGTATGATCTGTCGGAATTACAGCTCTTCTATTATTATTATCATTGCCAGTATTAGCTGGAGCAATCACTATATTACTAACAGATCGAAACTTTAATACTTCATTCTTTGATCCTTCAGGCGGTGGCGATCCAATTTTATATCAACATTTATTC
>ZJZC11
AACTCTATATTTTTTCTTAGGTTCCTGAGCAGGTGTAGTAGGGACTTCACTGAGATGGATGATTCGAATTGAACTAGGGACTCCTGGCTCTTTTATCGGTAACGATCAAATTTATAATGTATTCGTTACTGCTCACGCATTTATTATAATCTTCTTTATAGTTATACCCATTATAATTGGAGGATTTGGCAATTGATTAGTACCTTTAATAATTGGTGCCCCAGATATAGCATTCCCCCGAATAAACAATATAAGATTTTGATTATTACCACCATCCCTAACACTCCTTCTCGTAAGAAGAATTGCTGAAGGTGGTGCAGGGACCGGGTGAACCGTATATCCTCCACTATCTAGTAACATTGCACACAGAGGTGCATCTGTAGATTTAGCCATCTTTTCCTTACATTTAGCAGGTGTTTCATCAATTTTAGGAGCTGTTAATTTTATTTCAACAATTATTAATATACGACCAGCAGGAATAACTCCTGAACGAATTCCTTTATTTGTATGATCTGTCGGAATTACAGCTCTTCTATTATTATTATCATTACCAGTATTAGCTGGAGCAATTACTATATTACTAACAGATCGAAACTTTAATACTTCATTCTTTGATCCTTCAGGCGGCGGTGATCCAATTTTATACCAACATTTATTC
>ZJZC12
AACTCTATATTTTTTTTTAGGTTCCTGAGCAGGTGTAGTAGGGACTTCACTGAGATGGATGATTCGAATTGAACTAGGGACTCCTGGCTCTTTTATCGGTAACGATCAAATTTATAATGTATTCGTTACTGCTCACGCATTTATTATAATCTTCTTTATAGTTATACCCATTATAATTGGAGGATTTGGCAATTGATTAGTACCTTTAATAATTGGTGCCCCAGATATAGCATTCCCCCGAATAAACAATATAAGATTTTGATTATTACCACCATCCCTAACACTCCTTCTCGTAAGAAGAATTGCTGAAGGTGGTGCAGGGACCGGGTGAACCGTATATCCCCCACTATCTAGTAACATTGCACACAGAGGTGCATCTGTAGATTTAGCCATCTTTTCCTTACATTTAGCAGGTGTTTCATCAATTTTAGGAGCTGTTAATTTTATTTCAACAATTATTAATATACGACCAGCAGGAATAACTCCTGAACGAATTCCTTTATTTGTATGATCTGTCGGAATTACAGCTCTTCTATTATTATTATCATTGCCAGTATTAGCTGGAGCAATCACTATATTACTAACAGATCGAAACTTTAATACTTCATTCTTTGATCCTTCAGGCGGTGGCGATCCAATTTTATATCAACATTTATTC
>ZJZC13
AACTCTATATTTTTTTTTAGGTTCCTGAGCAGGTGTAGTAGGGACTTCACTGAGATGGATGATTCGAATTGAACTAGGGACTCCTGGCTCTTTTATCGGTAACGATCAAATTTATAATGTATTCGTTACTGCTCACGCATTTATTATAATCTTCTTTATAGTTATACCCATTATAATTGGAGGATTTGGCAATTGATTAGTACCTTTAATAATTGGTGCCCCAGATATAGCATTCCCCCGAATAAACAATATAAGATTTTGATTATTACCACCATCCCTAACACTCCTTCTCGTAAGAAGAATTGCTGAAGGTGGTGCAGGGACCGGGTGAACCGTATATCCCCCACTATCTAGTAACATTGCACACAGAGGTGCATCTGTAGATTTGGCCATCTTTTCCTTACATTTAGCAGGTGTTTCATCAATTTTAGGAGCTGTTAATTTTATTTCAACAATTATTAATATACGACCAGCAGGAATAACTCCTGAACGAATTCCTTTATTTGTATGATCTGTCGGAATTACAGCTCTTCTATTATTATTATCATTGCCAGTATTAGCTGGAGCAATCACTATATTACTAACAGATCGAAACTTTAATACTTCATTCTTTGATCCTTCAGGCGGTGGCGATCCAATTTTATATCAACATTTATTC
>ZJZC14
AACTCTATATTTTTTTTTAGGTTCCTGAGCAGGTGTAGTAGGGACTTCACTGAGATGGATGATTCGAATTGAACTAGGGACTCCTGGCTCTTTTATCGGTAACGATCAAATTTATAATGTATTCGTTACTGCTCACGCATTTATTATAATCTTCTTTATAGTTATACCCATTATAATTGGAGGATTTGGCAATTGATTAGTACCTTTAATAATTGGTGCCCCAGATATAGCATTCCCCCGAATAAACAATATAAGATTTTGATTATTACCACCATCCCTAACACTCCTTCTCGTAAGAAGAATTGCTGAAGGTGGTGCAGGGACCGGGTGAACCGTATATCCCCCACTATCTAGTAACATTGCACACAGAGGTGCATCTGTAGATTTAGCCATCTTTTCCTTACATTTAGCAGGTGTTTCATCAATTTTAGGAGCTGTTAATTTTATTTCAACAATTATTAATATACGACCAGCAGGAATAACTCCTGAACGAATTCCTTTATTTGTATGATCTGTCGGAATTACAGCTCTTCTATTATTATTATCATTGCCAGTATTAGCTGGAGCAATCACTATATTACTAACAGATCGAAACTTTAATACTTCATTCTTTGATCCTTCAGGCGGTGGCGATCCAATTTTATATCAACATTTATTC
>ZJZC15
AACTCTATATTTTTTTTTAGGTTCCTGAGCAGGTGTAGTAGGGACTTCACTGAGATGGATGATTCGAATTGAACTAGGGACTCCTGGCTCTTTTATCGGTAACGATCAAATTTATAATGTATTCGTTACTGCTCACGCATTTATTATAATCTTCTTTATAGTTATACCCATTATAATTGGAGGATTTGGCAATTGATTAGTACCTTTAATAATTGGTGCCCCAGATATAGCATTCCCCCGAATAAACAATATAAGATTTTGATTATTACCACCATCCCTAACACTCCTTCTCGTAAGAAGAATTGCTGAAGGTGGTGCAGGGACCGGGTGAACCGTATATCCCCCACTATCTAGTAACATTGCACACAGAGGTGCATCTGTAGATTTAGCCATCTTTTCCTTACATTTAGCAGGTGTTTCATCAATTTTAGGAGCTGTTAATTTTATTTCAACAATTATTAATATACGACCAGCAGGAATAACTCCTGAACGAATTCCTTTATTTGTATGATCTGTCGGAATTACAGCTCTTCTATTATTATTATCATTGCCAGTATTAGCTGGAGCAATCACTATATTACTAACAGATCGAAACTTTAATACTTCATTCTTTGATCCTTCAGGCGGTGGCGATCCAATTTTATATCAACATTTATTC
>ZJZC16
AACTCTATATTTTTTTTTAGGTTCCTGAGCAGGTGTAGTAGGGACTTCACTGAGATGGATGATTCGAATTGAACTAGGGACTCCTGGCTCTTTTATCGGTAACGATCAAATTTATAATGTATTCGTTACTGCTCACGCATTTATTATAATCTTCTTTATAGTTATACCCATTATAATTGGAGGATTTGGCAATTGATTAGTACCTTTAATAATTGGTGCCCCAGATATAGCATTCCCCCGAATAAACAATATAAGATTTTGATTATTACCACCATCCCTAACACTCCTTCTCGTAAGAAGAATTGCTGAAGGTGGTGCAGGGACCGGGTGAACCGTATATCCCCCACTATCTAGTAACATTGCACACAGAGGTGCATCTGTAGATTTAGCCATCTTTTCCTTACATTTAGCAGGTGTTTCATCAATTTTAGGAGCTGTTAATTTTATTTCAACAATTATTAATATACGACCAGCAGGAATAACTCCTGAACGAATTCCTTTATTTGTATGATCTGTCGGAATTACAGCTCTTCTATTATTATTATCATTGCCAGTATTAGCTGGAGCAATCACTATATTACTAACAGATCGAAACTTTAATACTTCATTCTTTGATCCTTCAGGCGGTGGCGATCCAATTTTATATCAACATTTATTC
>ZJZC17
AACTCTATATTTTTTTTTAGGTTCCTGAGCAGGTGTAGTAGGGACTTCACTGAGATGGATGATTCGAATTGAACTAGGGACTCCTGGCTCTTTTATCGGTAACGATCAAATTTATAATGTATTCGTTACTGCTCACGCATTTATTATAATCTTCTTTATAGTTATACCCATTATAATTGGAGGATTTGGCAATTGATTAGTACCTTTAATAATTGGTGCCCCAGATATAGCATTCCCCCGAATAAACAATATAAGATTTTGATTATTACCACCATCCCTAACACTCCTTCTCGTAAGAAGAATTGCTGAAGGTGGTGCAGGGACCGGGTGAACCGTATATCCCCCACTATCTAGTAACATTGCACACAGAGGTGCATCTGTAGATTTAGCCATCTTTTCCTTACATTTAGCAGGTGTTTCATCAATTTTAGGAGCTGTTAATTTTATTTCAACAATTATTAATATACGACCAGCAGGAATAACTCCTGAACGAATTCCTTTATTTGTATGATCTGTCGGAATTACAGCTCTTCTATTATTATTATCATTGCCAGTATTAGCTGGAGCAATCACTATATTACTAACAGATCGAAACTTTAATACTTCATTCTTTGATCCTTCAGGCGGTGGCGATCCAATTTTATATCAACATTTATTC
>ZJZC18
AACTCTATATTTTTTTTTAGGTTCCTGAGCAGGTGTAGTAGGGACTTCACTGAGATGGATGATTCGAATTGAACTAGGGACTCCTGGCTCTTTTATCGGTAACGATCAAATTTATAATGTATTCGTTACTGCTCACGCATTTATTATAATCTTCTTTATAGTTATACCCATTATAATTGGAGGATTTGGCAATTGATTAGTACCTTTAATAATTGGTGCCCCAGATATAGCATTCCCCCGAATAAACAATATAAGATTTTGATTATTACCACCATCCCTAACACTCCTTCTCGTAAGAAGAATTGCTGAAGGTGGTGCAGGGACCGGGTGAACCGTATATCCCCCACTATCTAGTAACATTGCACACAGAGGTGCATCTGTAGATTTAGCCATCTTTTCCTTACATTTAGCAGGTGTTTCATCAATTTTAGGAGCTGTTAATTTTATTTCAACAATTATTAATATACGACCAGCAGGAATAACTCCTGAACGAATTCCTTTATTTGTATGATCTGTCGGAATTACAGCTCTTCTATTATTATTATCATTGCCAGTATTAGCTGGAGCAATCACTATATTACTAACAGATCGAAACTTTAATACTTCATTCTTTGATCCTTCAGGCGGTGGCGATCCAATTTTATATCAACATTTATTC
>ZJZC19
AACTCTATATTTTTTTTTAGGTTCCTGAGCAGGTGTAGTAGGGACTTCACTGAGATGGATGATTCGAATTGAACTAGGGACTCCTGGCTCTTTTATCGGTAACGATCAAATTTATAATGTATTCGTTACTGCTCACGCATTTATTATAATCTTCTTTATAGTTATACCCATTATAATTGGAGGATTTGGCAATTGATTAGTACCTTTAATAATTGGTGCCCCAGATATAGCATTCCCCCGAATAAACAATATAAGATTTTGATTATTACCACCATCCCTAACACTCCTTCTCGTAAGAAGAATTGCTGAAGGTGGTGCAGGGACCGGGTGAACCGTATATCCCCCACTATCTAGTAACATTGCACACAGAGGTGCATCTGTAGATTTAGCCATCTTTTCCTTACATTTAGCAGGTGTTTCATCAATTTTAGGAGCTGTTAATTTTATTTCAACAATTATTAATATACGACCAGCAGGAATAACTCCTGAACGAATTCCTTTATTTGTATGATCTGTCGGAATTACAGCTCTTCTATTATTATTATCATTGCCAGTATTAGCTGGCGCAATCACTATATTACTAACAGATCGAAACTTTAATACTTCATTCTTTGATCCTTCAGGCGGTGGCGATCCAATTTTATATCAACATTTATTC
>ZJZC20
AACTCTATATTTTTTTTTAGGTTCCTGAGCAGGTGTAGTAGGGACTTCACTGAGATGGATGATTCGAATTGAACTAGGGACTCCTGGCTCTTTTATCGGTAACGATCAAATTTATAATGTATTCGTTACTGCTCACGCATTTATTATAATCTTCTTTATAGTTATACCCATTATAATTGGAGGATTTGGCAATTGATTAGTACCTTTAATAATTGGTGCCCCAGATATAGCATTCCCCCGAATAAACAATATAAGATTTTGATTATTACCACCATCCCTAACACTCCTTCTCGTAAGAAGAATTGCTGAAGGTGGTGCAGGGACCGGGTGAACCGTATATCCCCCACTATCTAGTAACATTGCACACAGAGGTGCATCTGTAGATTTAGCCATCTTTTCCTTACATTTAGCAGGTGTTTCATCAATTTTAGGAGCTGTTAATTTTATTTCAACAATTATTAATATACGACCAGCAGGAATAACTCCTGAACGAATTCCTTTATTTGTATGATCTGTCGGAATTACAGCTCTTCTATTATTATTATCATTGCCAGTATTAGCTGGAGCAATCACTATATTACTAACAGATCGAAACTTTAATACTTCATTCTTTGATCCTTCAGGCGGTGGCGATCCAATTTTATATCAACATTTATTC
>ZJZC22
AACTCTATATTTTTTTTTAGGTTCCTGAGCAGGTGTAGTAGGGACTTCACTGAGATGGATGATTCGAATTGAACTAGGGACTCCTGGCTCTTTTATCGGTAACGATCAAATTTATAATGTATTCGTTACTGCTCACGCATTTATTATAATCTTCTTTATAGTTATACCCATTATAATTGGAGGATTTGGCAATTGATTAGTACCTTTAATAATTGGTGCCCCAGATATAGCATTCCCCCGAATAAACAATATAAGATTTTGATTATTACCACCATCCCTAACACTCCTTCTCGTAAGAAGAATTGCTGAAGGTGGTGCAGGGACCGGGTGAACCGTATATCCCCCACTATCTAGTAACATTGCACACAGAGGTGCATCTGTAGATTTAGCCATCTTTTCCTTACATTTAGCAGGTGTTTCATCAATTTTAGGAGCTGTTAATTTTATTTCAACAATTATTAATATACGACCAGCAGGAATAACTCCTGAACGAATTCCTTTATTTGTATGATCTGTCGGAATTACAGCTCTTCTATTATTATTATCATTGCCAGTATTAGCTGGAGCAATCACTATATTACTAACAGATCGAAACTTTAATACTTCATTCTTTGATCCTTCAGGCGGTGGCGATCCAATTTTATATCAACATTTATTC
>ZJZC23
AACTCTATATTTTTTTTTAGGTTCCTGAGCAGGTGTAGTAGGGACTTCACTGAGATGGATGATTCGAATTGAACTAGGGACTCCTGGCTCTTTTATCGGTAACGATCAAATTTATAATGTATTCGTTACTGCTCACGCATTTATTATAATCTTCTTTATAGTTATACCCATTATAATTGGAGGATTTGGCAATTGATTAGTACCTTTAATAATTGGTGCCCCAGATATAGCATTCCCCCGAATAAACAATATAAGATTTTGATTATTACCACCATCCCTGACACTCCTTCTCGTAAGAAGAATTGCTGAAGGTGGTGCAGGGACCGGGTGAACCGTATATCCCCCACTATCTAGTAACATTGCACATAGAGGTGCATCTGTAGATTTAGCCATCTTTTCCTTACATTTAGCAGGTGTTTCATCAATTTTAGGAGCTGTTAATTTTATTTCAACAATTATTAATATACGACCAGCAGGAATAACTCCTGAACGAATTCCTCTATTTGTATGATCTGTCGGAATTACAGCTCTTCTATTATTATTATCATTACCAGTATTAGCTGGAGCAATCACTATATTACTAACAGATCGAAACTTTAATACTTCATTCTTTGATCCTTCAGGCGGTGGCGATCCAATTTTATATCAACATTTATTC
>ZJZC24
AACTCTATATTTTTTTTTAGGTTCCTGAGCAGGTGTAGTAGGGACTTCACTGAGATGGATGATTCGAATTGAACTAGGGACTCCTGGCTCTTTTATCGGTAACGATCAAATTTATAATGTATTCGTTACTGCTCACGCATTTATTATAATCTTCTTTATAGTTATACCCATTATAATTGGAGGATTTGGCAATTGATTAGTACCTTTAATAATTGGTGCCCCAGATATAGCATTCCCCCGAATAAACAATATAAGATTTTGATTATTACCACCATCCCTAACACTCCTTCTCGTAAGAAGAATTGCTGAAGGTGGTGCAGGGACCGGGTGAACCGTATATCCCCCACTATCTAGTAACATTGCACACAGAGGTGCATCTGTAGATTTAGCCATCTTTTCCTTACATTTAGCAGGTGTTTCATCAATTTTAGGAGCTGTTAATTTTATTTCAACAATTATTAATATACGACCAGCAGGAATAACTCCTGAACGAATTCCTTTATTTGTATGATCTGTCGGAATTACAGCTCTTCTATTATTATTATCATTGCCAGTATTAGCTGGAGCAATCACTATATTACTAACAGATCGAAACTTTAATACTTCATTCTTTGATCCTTCAGGCGGTGGCGATCCAATTTTATATCAACATTTATTC
>ZJZC26
AACTCTATATTTTTTTTTAGGTTCCTGAGCAGGTGTAGTAGGGACTTCACTGAGATGGATGATTCGAATTGAACTAGGGACTCCTGGCTCTTTTATCGGTAACGATCAAATTTATAATGTATTCGTTACTGCTCACGCATTTATTATAATCTTCTTTATAGTTATACCCATTATAATTGGAGGATTTGGCAATTGATTAGTACCTTTAATAATTGGTGCCCCAGATATAGCATTCCCCCGAATAAACAATATAAGATTTTGATTATTACCACCATCCCTAACACTCCTTCTCGTAAGAAGAATTGCTGAAGGTGGTGCAGGGACCGGGTGAACCGTATATCCCCCACTATCTAGTAACATTGCACACAGAGGTGCATCTGTAGATTTAGCCATCTTTTCCTTACATTTAGCAGGTGTTTCATCAATTTTAGGAGCTGTTAATTTTATTTCAACAATTATTAATATACGACCAGCAGGAATAACTCCTGAACGAATTCCTTTATTTGTATGATCTGTCGGAATTACAGCTCTTCTATTATTATTATCATTGCCAGTATTAGCTGGCGCAATCACTATATTACTAACAGATCGAAACTTTAATACTTCATTCTTTGATCCTTCAGGCGGTGGCGATCCAATTTTATATCAACATTTATTC
>ZJZC27
AACTCTATATTTTTTTTTAGGTTCCTGAGCAGGTGTAGTAGGGACTTCACTGAGATGGATGATTCGAATTGAACTAGGGACTCCTGGCTCTTTTATCGGTAACGATCAAATTTATAATGTATTCGTTACTGCTCACGCATTTATTATAATCTTCTTTATAGTTATACCCATTATAATTGGAGGATTTGGCAATTGATTAGTACCTTTAATAATTGGTGCCCCAGATATAGCATTCCCCCGAATAAACAATATAAGATTTTGATTATTACCACCATCCCTAACACTCCTTCTCGTAAGAAGAATTGCTGAAGGTGGTGCAGGGACCGGGTGAACCGTATATCCCCCACTATCTAGTAACATTGCACACAGAGGTGCATCTGTAGATTTAGCCATCTTTTCCTTACATTTAGCAGGTGTTTCATCAATTTTAGGAGCTGTTAATTTTATTTCAACAATTATTAATATACGACCAGCAGGAATAACTCCTGAACGAATTCCTTTATTTGTATGATCTGTCGGAATTACAGCTCTTCTATTATTATTATCATTGCCAGTATTAGCTGGAGCAATCACTATATTACTAACAGATCGAAACTTTAATACTTCATTCTTTGATCCTTCAGGCGGTGGTGATCCAATTTTATATCAACATTTATTC
>ZJZC28
AACTCTATATTTTTTCTTAGGTTCCTGAGCAGGTGTAGTAGGGACTTCACTGAGATGGATGATTCGAATTGAACTAGGGACTCCTGGCTCTTTTATCGGTAACGATCAAATTTATAATGTATTCGTTACTGCTCACGCATTTATTATAATCTTCTTTATAGTTATACCCATTATAATTGGAGGATTTGGCAATTGATTAGTACCTTTAATAATTGGTGCCCCAGATATAGCATTCCCCCGAATAAACAATATAAGATTTTGATTATTACCACCATCCCTAACACTCCTTCTCGTAAGAAGAATTGCTGAAGGTGGTGCAGGGACCGGGTGAACCGTATATCCTCCACTATCTAGTAACATTGCACACAGAGGTGCATCTGTAGATTTAGCCATCTTTTCCTTACATTTAGCAGGTGTTTCATCAATTTTAGGAGCTGTTAATTTTATTTCAACAATTATTAATATACGACCAGCAGGAATAACTCCTGAACGAATTCCTCTATTTGTATGATCTGTCGGAATTACAGCTCTTCTATTATTATTATCATTACCAGTATTAGCTGGAGCAATTACTATATTACTAACAGATCGAAACTTTAATACTTCATTCTTTGATCCTTCAGGCGGTGGTGATCCAATTTTATACCAACATTTATTC
>ZJZC29
AACTCTATATTTTTTTTTAGGTTCCTGAGCAGGTGTAGTAGGGACTTCACTGAGATGGATGATTCGAATTGAACTAGGGACTCCTGGCTCTTTTATCGGTAACGATCAAATTTATAATGTATTCGTTACTGCTCACGCATTTATTATAATCTTCTTTATAGTTATACCCATTATAATTGGAGGGTTTGGCAATTGATTAGTACCTTTAATAATTGGTGCCCCAGATATAGCATTCCCCCGAATAAACAATATAAGATTTTGATTATTACCACCATCCCTAACACTCCTTCTCGTAAGAAGAATTGCTGAAGGTGGTGCAGGGACCGGGTGAACCGTATATCCCCCACTATCTAGTAACATTGCACACAGAGGTGCATCTGTAGATTTAGCCATCTTTTCCTTACATTTAGCAGGTGTTTCATCAATTTTAGGAGCTGTTAATTTTATTTCAACAATTATTAATATACGACCAGCAGGAATAACTCCTGAACGAATTCCTTTATTTGTATGATCTGTCGGAATTACAGCTCTTCTATTATTATTATCATTGCCAGTATTAGCTGGAGCAATCACTATATTACTAACAGATCGAAACTTTAATACTTCATTCTTTGATCCTTCAGGCGGTGGTGATCCAATTTTATATCAACATTTATTC
>AHFY
AACTCTATATTTTTTTCTAGGTTCCTGAGCAGGTGTAGTAGGGACTTCACTGAGATGGATGATTCGAATTGAACTAGGGACTCCTGGCTCTTTTATCGGTAACGATCAAATTTATAATGTATTCGTTACTGCTCACGCATTTATTATAATCTTCTTTATAGTTATACCCATTATAATTGGAGGATTTGGCAATTGATTAGTACCTTTAATAATTGGTGCCCCAGATATAGCATTCCCCCGAATAAACAATATAAGATTTTGATTATTACCACCATCCCTAACACTCCTTCTCGTAAGAAGAATTGCTGAAGGTGGTGCAGGGACCGGGTGAACCGTATATCCTCCACTATCTAGCAACATTGCACACAGAGGTGCATCTGTAGATTTAGCCATCTTTTCCTTACATTTAGCAGGTGTTTCATCAATTTTAGGAGCTGTTAATTTTATTTCAACAATTATTAATATACGACCAGCAGGAATAACTCCTGAACGAATTCCTCTATTTGTATGATCTGTTGGAATTACAGCTCTTCTATTATTATTATCATTACCAGTATTAGCTGGAGCAATCACTATATTACTAACAGATCGAAACTTTAATACTTCATTCTTTGATCCTTCAGGCGGTGGTGATCCAATTTTATATCAACATTTATTC
>AHFY2
AACTCTATATTTTTTTTTAGGTTCCTGAGCAGGTGTAGTAGGGACTTCACTGAGATGGATGATTCGAATTGAACTAGGGACTCCTGGCTCTTTTATCGGTAACGATCAAATTTATAATGTATTCGTTACTGCTCACGCATTTATTATAATCTTCTTTATAGTTATACCCATTATAATTGGAGGATTTGGCAATTGATTAGTACCTTTAATAATTGGTGCCCCAGATATAGCATTCCCCCGAATAAACAATATAAGATTTTGATTATTACCACCATCCCTAACACTCCTTCTCGTAAGAAGAATTGCTGAAGGTGGTGCAGGGACCGGGTGAACCGTATATCCTCCACTATCTAGTAACATTGCACACAGAGGTGCATCTGTAGATTTAGCCATCTTTTCCTTACATTTAGCAGGTGTTTCATCAATTTTAGGAGCTGTTAATTTTATTTCAACAATTATTAATATACGACCAGCAGGAATAACTCCTGAACGAATTCCTCTATTTGTATGATCTGTCGGAATTACAGCTCTTCTATTATTATTATCATTACCAGTATTAGCTGGAGCAATCACTATATTACTAACAGATCGAAACTTTAATACTTCATTCTTTGATCCTTCAGGCGGTGGTGATCCAATTTTATATCAACATTTATTC
>AHFY3
AACTCTATATTTTTTTTTAGGTTCCTGAGCAGGTGTAGTAGGGACTTCACTGAGATGGATGATTCGAATTGAACTAGGGACTCCTGGCTCTTTTATCGGTAACGATCAAATTTATAATGTATTCGTTACTGCTCACGCATTTATTATAATCTTCTTTATAGTTATACCCATTATAATTGGAGGATTTGGCAATTGATTAGTACCTTTAATAATTGGTGCCCCAGATATAGCATTCCCCCGAATAAACAATATAAGATTTTGATTATTACCACCATCCCTAACACTCCTTCTCGTAAGAAGAATTGCTGAAGGTGGTGCAGGGACCGGGTGAACCGTATATCCTCCACTATCTAGTAACATTGCACACAGAGGTGCATCTGTAGATTTAGCCATCTTTTCCTTACATTTAGCAGGTGTTTCATCAATTTTAGGAGCTGTTAATTTTATTTCAACAATTATTAATATACGACCAGCAGGAATAACTCCTGAACGAATTCCTCTATTTGTATGATCTGTCGGAATTACAGCTCTTCTATTATTATTATCATTACCAGTATTAGCTGGAGCAATCACTATATTACTAACAGATCGAAACTTTAATACTTCATTCTTTGATCCTTCAGGCGGTGGTGATCCAATTTTATATCAACATTTATTC
>FJQZ1
AACTCTATATTTTTTTTTAGGTTCCTGAGCAGGTGTAGTAGGGACTTCACTGAGATGGATGATTCGAATTGAACTAGGGACTCCTGGCTCTTTTATCGGTAACGATCAAATTTATAATGTATTCGTTACTGCTCACGCATTTATTATAATCTTCTTTATAGTTATACCCATTATAATTGGAGGATTTGGCAATTGATTAGTACCTTTAATAATTGGTGCCCCAGATATAGCATTCCCCCGAATAAACAATATAAGATTTTGATTATTACCACCATCCCTAACACTCCTTCTCGTAAGAAGAATTGCTGAAGGTGGTGCAGGGACCGGGTGAACCGTATATCCCCCATTATCTAGTAACATTGCACACAGAGGTGCATCTGTAGATTTAGCCATCTTTTCCTTACATTTAGCAGGTGTTTCATCAATTTTAGGAGCTGTTAATTTTATTTCAACAATTATTAATATACGACCAGCAGGAATAACTCCTGAACGAATTCCTCTATTTGTATGATCTGTCGGAATTACAGCTCTTCTATTATTATTATCATTACCAGTATTAGCTGGAGCAATCACTATATTACTAACAGATCGAAACTTTAATACTTCATTCTTTGATCCTTCAGGCGGTGGCGATCCAATTTTATATCAACATTTATTC
>FJWY1
AACTCTATATTTTTTTTTAGGTTCCTGAGCAGGTGTAGTAGGGACTTCACTGAGATGGATGATTCGAATTGAACTAGGGACTCCTGGCTCTTTTATCGGTAACGATCAAATTTATAATGTATTCGTTACTGCTCACGCATTTATTATAATCTTCTTTATAGTTATACCCATTATAATTGGAGGATTTGGCAATTGATTAGTACCTTTAATAATTGGTGCCCCAGATATAGCATTCCCCCGAATAAACAATATAAGATTTTGATTATTACCACCATCCCTAACACTCCTTCTCGTAAGAAGAATTGCTGAAGGTGGTGCAGGGACCGGGTGAACCGTATATCCCCCACTATCTAGTAACATTGCACACAGAGGTGCATCTGTAGATTTAGCCATCTTTTCCTTACATTTAGCAGGTGTTTCATCAATTTTAGGAGCTGTTAATTTTATTTCAACAATTATTAATATACGACCAGCAGGAATAACTCCTGAACGAATTCCTTTATTTGTATGATCTGTCGGAATTACAGCTCTTCTATTATTATTATCATTGCCAGTATTAGCTGGAGCAATCACTATATTACTAACAGATCGAAACTTTAATACTTCATTCTTTGATCCTTCAGGCGGTGGCGATCCAATTTTATATCAACATTTATTC
>FJWY2
AACTCTATATTTTTTTTTAGGTTCCTGAGCAGGTGTAGTAGGGACTTCACTGAGATGGATGATTCGAATTGAACTAGGGACTCCTGGCTCTTTTATCGGTAACGATCAAATTTATAATGTATTCGTTACTGCTCACGCATTTATTATAATCTTCTTTATAGTTATACCCATTATAATTGGAGGATTTGGCAATTGATTAGTACCTTTAATAATTGGTGCCCCAGATATAGCATTCCCCCGAATAAACAATATAAGATTTTGATTATTACCACCATCCCTAACACTCCTTCTCGTAAGAAGAATTGCTGAAGGTGGTGCAGGGACCGGGTGAACCGTATATCCCCCACTATCTAGTAACATTGCACACAGAGGTGCATCTGTAGATTTAGCCATCTTTTCCTTACATTTAGCAGGTGTTTCATCAATTTTAGGAGCTGTTAATTTTATTTCAACAATTATTAATATACGACCAGCAGGAATAACTCCTGAACGAATTCCTTTATTTGTATGATCTGTCGGAATTACAGCTCTTCTATTATTATTATCATTGCCAGTATTAGCTGGAGCAATCACTATATTACTAACAGATCGAAACTTTAATACTTCATTCTTTGATCCTTCAGGCGGTGGCGATCCAATTTTATATCAACATTTATTC
>GDMZ2
AACTCTATATTTTTTTTTAGGTTCCTGAGCAGGTGTAGTAGGGACTTCACTGAGATGGATGATTCGAATTGAACTAGGGACTCCTGGCTCTTTTATCGGTAACGATCAAATTTATAATGTATTCGTTACTGCTCACGCATTTATTATAATCTTCTTTATAGTTATACCCATTATAATTGGAGGATTTGGCAATTGATTAGTACCTTTAATAATTGGTGCCCCAGATATAGCATTCCCCCGAATAAACAATATAAGATTTTGATTATTACCACCATCCCTAACACTCCTTCTCGTAAGAAGAATTGCTGAAGGTGGTGCAGGGACCGGGTGAACCGTATATCCCCCACTATCTAGTAACATTGCACACAGAGGTGCATCTGTAGATTTAGCCATCTTTTCCTTACATTTAGCAGGTGTTTCATCAATTTTAGGAGCTGTTAATTTTATTTCAACAATTATTAATATACGACCAGCAGGAATAACTCCTGAACGAATTCCTCTATTTGTATGATCTGTCGGAATTACAGCTCTTCTATTATTATTATCATTACCAGTATTAGCTGGAGCAATCACTATATTACTAACAGATCGAAACTTTAATACTTCATTCTTTGATCCTTCAGGCGGTGGTGATCCAATTTTATATCAACATTTATTC
>GDMZ3
AACTCTATATTTTTTTTTAGGTTCCTGAGCAGGTGTAGTAGGGACTTCACTGAGATGGATGATTCGAATTGAACTAGGGACTCCTGGCTCTTTTATCGGTAACGATCAAATTTATAATGTATTCGTTACTGCTCACGCATTTATTATAATCTTCTTTATAGTTATACCCATTATAATTGGAGGATTTGGCAATTGATTAGTACCTTTAATAATTGGTGCCCCAGATATAGCATTCCCCCGAATAAACAATATAAGATTTTGATTATTACCACCATCCCTAACACTCCTTCTCGTAAGAAGAATTGCTGAAGGTGGTGCAGGGACCGGGTGAACGGTATATCCCCCACTATCTAGTAACATTGCACACAGAGGTGCATCTGTAGATTTAGCCATCTTTTCCTTACATTTAGCAGGTGTTTCATCAATTTTAGGAGCTGTTAATTTTATTTCAACAATTATTAATATACGACCAGCAGGAATAACTCCTGAACGAATTCCTCTATTTGTATGATCTGTCGGAATTACAGCTCTTCTATTATTATTATCATTACCAGTATTAGCTGGAGCAATCACTATATTACTAACAGATCGAAACTTTAATACTTCATTCTTTGATCCTTCAGGCGGTGGTGATCCAATTTTATATCAACATTTATTC
>GDMZ4
AACTCTATATTTTTTTTTAGGTTCCTGAGCAGGTGTAGTAGGGACTTCACTGAGATGGATGATTCGAATTGAACTAGGGACTCCTGGCTCTTTTATCGGTAACGATCAAATTTATAATGTATTCGTTACTGCTCACGCATTTATTATAATCTTCTTTATAGTTATACCCATTATAATTGGAGGATTTGGCAATTGATTAGTACCTTTAATAATTGGTGCCCCAGATATAGCATTCCCCCGAATAAACAATATAAGATTTTGATTATTACCACCATCCCTAACACTCCTTCTCGTAAGAAGAATTGCTGAAGGTGGTGCAGGGACCGGGTGAACCGTATATCCTCCACTATCTAGTAACATTGCACACAGAGGTGCATCTGTAGATTTAGCCATCTTTTCCTTACATTTAGCAGGTGTTTCATCAATTTTAGGAGCTGTTAATTTTATTTCAACAATTATTAATATACGACCAGCAGGAATAACTCCTGAACGAATTCCTCTATTTGTATGATCTGTCGGAATTACAGCTCTTCTATTATTATTATCATTACCAGTATTAGCTGGAGCAATCACTATATTACTAACAGATCGAAACTTTAATACTTCATTCTTTGATCCTTCAGGCGGTGGCGATCCAATTTTATATCAACATTTATTC
>GDMZ5
AACTCTATATTTTTTTTTAGGTTCCTGAGCAGGTGTAGTAGGGACTTCACTGAGATGGATGATTCGAATTGAACTAGGGACTCCTGGCTCTTTTATCGGTAACGATCAAATTTATAATGTATTCGTTACTGCTCACGCATTTATTATAATCTTCTTTATAGTTATACCCATTATAATTGGAGGATTTGGCAATTGATTAGTACCTTTAATAATTGGTGCCCCAGATATAGCATTCCCCCGAATAAACAATATAAGATTTTGATTATTACCACCATCCCTGACACTCCTTCTCGTAAGAAGAATTGCTGAAGGTGGTGCAGGGACCGGGTGAACCGTATATCCCCCACTATCTAGTAACATTGCACACAGAGGTGCATCTGTAGATTTAGCCATCTTTTCCTTACATTTAGCAGGTGTTTCATCAATTTTAGGAGCTGTTAATTTTATTTCAACAATTATTAATATACGACCAGCAGGAATAACTCCTGAACGAATTCCTCTATTTGTATGATCTGTCGGAATTACAGCTCTTCTATTATTATTATCATTACCAGTATTAGCTGGAGCAATCACTATATTACTAACAGATCGAAACTTTAATACTTCATTCTTTGATCCTTCAGGCGGTGGCGATCCAATTTTATATCAACATTTATTC
>GDMZ6
AACTCTATATTTTTTCTTAGGTTCCTGAGCAGGTGTAGTAGGGACTTCACTGAGATGGATGATTCGAATTGAACTGGGAACTCCTGGCTCTTTTATCGGTAACGATCAAATTTATAATGTATTCGTTACTGCTCACGCATTTATTATAATCTTCTTTATAGTTATACCCATTATAATTGGAGGATTTGGCAATTGACTAGTACCTTTAATAATTGGTGCCCCAGATATAGCATTCCCCCGAATAAACAATATAAGATTTTGATTATTACCACCATCCCTAACACTCCTTCTCGTAAGAAGAATCGCTGAAGGTGGTGCAGGGACCGGGTGAACCGTATATCCTCCACTATCTAGTAACATTGCACACAGAGGTGCATCTGTAGATTTAGCTATCTTTTCCTTACATTTAGCAGGTGTTTCATCAATTTTAGGAGCTGTTAATTTTATTTCAACAATTATTAATATACGACCAGCAGGAATAACTCCTGAACGAATTCCTTTATTTGTATGATCTGTCGGAATTACAGCTCTTCTATTATTATTATCATTACCAGTATTAGCTGGAGCAATCACTATATTACTAACAGATCGAAACTTTAACACTTCATTCTTTGATCCTTCAGGCGGTGGCGATCCAATTTTATATCAACATTTATTC
>GDMZ7
AACTCTATATTTTTTTTTAGGTTCCTGAGCAGGTGTAGTAGGGACTTCACTGAGATGGATGATTCGAATTGAACTAGGGACTCCTGGCTCTTTTATCGGTAACGATCAAATTTATAATGTATTCGTTACTGCTCACGCATTTATTATAATCTTCTTTATAGTTATACCCATTATAATTGGAGGATTTGGCAATTGATTAGTACCTTTAATAATTGGTGCCCCAGATATAGCATTCCCCCGAATAAACAATATAAGATTTTGATTATTACCACCATCCCTAACACTCCTTCTCGTAAGAAGAATTGCTGAAGGTGGTGCAGGGACCGGGTGAACCGTATATCCTCCACTATCTAGTAACATTGCACACAGAGGTGCATCTGTAGATTTAGCCATCTTTTCCTTACATTTAGCAGGTGTTTCATCAATTTTAGGAGCTGTTAATTTTATTTCAACAATTATTAATATACGACCAGCAGGAATAACTCCTGAACGAATTCCTCTATTTGTATGATCTGTCGGAATTACAGCTCTTCTATTATTATTATCATTACCAGTATTAGCTGGAGCAATCACTATATTACTAACAGATCGAAACTTTAATACTTCATTCTTTGATCCTTCAGGCGGTGGCGATCCAATTTTATATCAACATTTATTC
>GDMZ8
AACTCTATATTTTTTCTTAGGTTCCTGAGCAGGTGTAGTAGGGACTTCACTGAGATGGATGATTCGAATTGAACTGGGAACTCCTGGCTCTTTTATCGGTAACGATCAAATTTATAATGTATTCGTTACTGCTCACGCATTTATTATAATCTTCTTTATAGTTATACCCATTATAATTGGAGGATTTGGCAATTGACTAGTACCTTTAATAATTGGTGCCCCAGATATAGCATTCCCCCGAATAAACAATATAAGATTTTGATTATTACCACCATCCCTAACACTCCTTCTCGTAAGAAGAATCGCTGAAGGTGGTGCAGGGACCGGGTGAACCGTATATCCTCCACTATCTAGTAACATTGCACACAGAGGTGCATCTGTAGATTTAGCTATCTTTTCCTTACATTTAGCAGGTGTTTCATCAATTTTAGGAGCTGTTAATTTTATTTCAACAATTATTAATATACGACCAGCAGGAATAACTCCTGAACGAATTCCTTTATTTGTATGATCTGTCGGAATTACAGCTCTTCTATTATTATTATCATTACCAGTATTAGCTGGAGCAATCACTATATTACTAACAGATCGAAACTTTAACACTTCATTCTTTGATCCTTCAGGCGGTGGCGATCCAATTTTATATCAACATTTATTC
>GDQY1
AACTCTATATTTTTTTTTAGGTTCCTGAGCAGGTGTAGTAGGGACTTCACTGAGATGGATGATTCGAATTGAACTGGGAACTCCTGGCTCTTTTATCGGTAACGATCAAATTTATAATGTATTCGTTACTGCTCACGCATTTATTATAATCTTCTTTATAGTTATACCCATTATAATTGGAGGATTTGGCAATTGATTAGTACCTTTAATAATTGGTGCCCCAGATATAGCATTCCCCCGAATAAACAATATAAGATTTTGATTATTACCACCATCCCTGACACTCCTTCTCGTAAGAAGAATTGCTGAAGGCGGTGCAGGGACCGGGTGAACCGTATATCCTCCACTATCTAGTAACATTGCACACAGAGGTGCATCTGTAGATTTAGCCATCTTTTCCTTACATTTAGCAGGTGTTTCATCAATTTTAGGAGCTGTTAATTTTATTTCAACAATTATTAATATACGACCAGCAGGAATAACTCCTGAACGAATTCCTCTATTTGTATGATCTGTCGGAATTACAGCTCTTCTATTATTATTATCATTACCAGTATTAGCTGGAGCAATCACTATATTACTAACAGATCGAAACTTTAATACTTCATTCTTTGATCCTTCAGGCGGTGGTGATCCAATTTTATATCAACATTTATTC
>GDQY2
AACTCTATATTTTTTTTTAGGTTCCTGAGCAGGTGTAGTAGGGACTTCACTGAGATGGATGATTCGAATTGAACTAGGAACTCCTGGCTCTTTTATCGGTAACGATCAAATTTATAATGTATTCGTTACTGCTCACGCATTTATTATAATCTTCTTTATAGTTATACCCATTATAATTGGAGGATTTGGCAATTGATTAGTACCTTTAATAATTGGTGCCCCAGATATAGCATTCCCCCGAATAAACAATATAAGATTTTGATTATTACCACCATCCCTAACACTCCTTCTCGTAAGAAGAATTGCTGAAGGTGGTGCAGGGACCGGGTGAACCGTGTATCCTCCACTATCTAGTAACATTGCACACAGAGGTGCATCTGTAGATTTAGCCATCTTTTCCTTACATTTAGCAGGTGTTTCATCAATTTTAGGAGCTGTTAATTTTATTTCAACAATTATTAATATACGACCAGCAGGAATAACTCCTGAACGAATTCCTCTATTTGTATGATCTGTTGGAATTACAGCTCTTCTATTATTATTATCATTACCAGTATTAGCTGGAGCAATCACTATATTACTAACAGATCGAAACTTTAATACTTCATTCTTTGATCCTTCAGGCGGTGGTGATCCAATTTTATATCAACATTTATTC
>GDQY3
AACTCTATATTTTTTTTTAGGTTCCTGAGCAGGTGTAGTAGGGACTTCACTGAGATGGATGATTCGAATTGAACTGGGAACTCCTGGCTCTTTTATCGGTAACGATCAAATTTATAATGTATTCGTTACTGCTCACGCATTTATTATAATCTTCTTTATAGTTATACCCATTATAATTGGAGGATTTGGCAATTGATTAGTACCTTTAATAATTGGTGCCCCAGATATAGCATTCCCCCGAATAAACAATATAAGATTTTGATTATTACCACCATCCCTAACACTCCTTCTCGTAAGAAGAATTGCTGAAGGTGGTGCAGGGACCGGGTGAACCGTATATCCTCCACTATCTAGTAACATTGCACACAGAGGTGCATCTGTAGATTTAGCCATCTTTTCCTTACATTTAGCAGGTGTTTCCTCAATTTTAGGAGCTGTTAATTTTATTTCAACAATTATTAATATACGACCAGCAGGAATAACTCCTGAACGAATTCCTTTATTTGTATGATCTGTCGGAATTACAGCTCTTCTATTATTATTATCATTACCAGTATTAGCTGGAGCAATCACTATATTACTAACAGATCGAAACTTTAATACTTCATTCTTTGATCCTTCAGGCGGTGGTGATCCAATTTTATATCAACATTTATTC
>GDQY4
AACTCTATATTTTTTTTTAGGTTCCTGAGCAGGTGTAGTAGGGACTTCACTGAGATGGATGATTCGAATTGAACTGGGAACTCCTGGCTCTTTTATCGGTAACGATCAAATTTATAATGTATTCGTTACTGCTCACGCATTTATTATAATCTTCTTTATAGTTATACCCATTATAATTGGAGGATTTGGCAATTGATTAGTACCTTTAATAATTGGTGCCCCAGATATAGCATTCCCCCGAATAAACAATATAAGATTTTGATTATTACCACCATCCCTAACACTCCTTCTCGTAAGAAGAATTGCTGAAGGTGGTGCAGGGACCGGGTGAACCGTATATCCTCCACTATCTAGTAACATTGCACACAGAGGTGCATCTGTAGATTTAGCCATCTTTTCCTTACATTTAGCAGGTGTTTCCTCAATTTTAGGAGCTGTTAATTTTATTTCAACAATTATTAATATACGACCAGCAGGAATAACTCCTGAACGAATTCCTCTATTTGTATGATCTGTCGGAATTACAGCTCTTCTATTATTATTATCATTACCAGTATTAGCTGGAGCAATCACTATATTACTAACAGATCGAAACTTTAATACTTCATTCTTTGATCCTTCAGGCGGTGGCGATCCAATTTTATATCAACATTTATTC
>GDQY5
AACTCTATATTTTTTTATAGGTTCCTGAGCAGGTGTAGTAGGGACTTCACTGAGATGGATGATTCGAATTGAACTAGGGACTCCTGGCTCTTTTATCGGTAACGATCAAATTTATAATGTATTCGTTACTGCTCACGCATTTATTATAATCTTCTTTATAGTTATACCCATTATAATTGGAGGATTTGGCAATTGATTAGTACCTTTAATAATTGGTGCCCCAGATATAGCATTCCCCCGAATAAACAATATAAGATTTTGATTATTACCACCATCCCTAACACTCCTTCTCGTAAGAAGAATTGCTGAAGGTGGTGCAGGGACCGGGTGAACCGTATATCCTCCACTATCTAGTAACATTGCACACAGAGGTGCATCTGTAGATTTAGCTATCTTTTCCTTACATTTAGCAGGTGTTTCATCAATTTTAGGAGCTGTTAATTTTATTTCAACAATTATTAATATACGACCAGCAGGAATAACTCCTGAACGAATTCCTCTATTTGTATGATCTGTCGGAATTACAGCTCTTCTATTATTATTATCATTACCAGTATTAGCTGGAGCAATCACTATATTACTAACAGATCGAAACTTTAATACTTCATTCTTTGATCCTTCAGGCGGTGGCGATCCAATTTTATATCAACATTTATTC
>GDQY6
AACTCTATATTTTTTTTTAGGTTCCTGAGCAGGTGTAGTAGGGACTTCACTGAGATGGATGATTCGAATTGAACTAGGGACTCCTGGCTCTTTTATCGGTAACGATCAAATTTATAATGTATTCGTTACTGCTCACGCATTTATTATAATCTTCTTTATAGTTATACCCATTATAATTGGAGGATTTGGCAATTGATTAGTACCTTTAATAATTGGTGCCCCAGATATAGCATTCCCCCGAATAAACAATATAAGATTTTGATTATTACCACCATCCCTAACACTCCTTCTCGTAAGAAGAATTGCTGAAGGTGGTGCAGGGACCGGGTGAACCGTGTATCCTCCACTATCTAGTAACATTGCACACAGAGGTGCATCTGTAGATTTAGCCATCTTTTCCTTACATTTAGCAGGTGTTTCATCAATTTTAGGAGCTGTTAATTTTATTTCAACAATTATTAATATACGACCAGCAGGAATAACTCCTGAACGAATTCCTCTATTTGTATGATCTGTTGGAATTACAGCTCTTCTATTATTATTATCATTACCAGTATTAGCTGGAGCAATCACTATATTACTAACAGATCGAAACTTTAATACTTCATTCTTTGATCCTTCAGGCGGTGGTGATCCAATTTTATATCAACATTTATTC
>GDQY7
AACTCTATATTTTTTTTTAGGTTCCTGAGCAGGTGTAGTAGGGACTTCACTGAGATGGATGATTCGAATTGAACTGGGAACTCCTGGCTCTTTTATCGGTAACGATCAAATTTATAATGTATTCGTTACTGCTCACGCATTTATTATAATCTTCTTTATAGTTATACCCATTATAATTGGAGGATTTGGCAATTGATTAGTACCTTTAATAATTGGTGCCCCAGATATAGCATTCCCCCGAATAAACAATATAAGATTTTGATTATTACCACCATCCCTAACACTCCTTCTCGTAAGAAGAATTGCTGAAGGTGGTGCAGGGACCGGGTGAACCGTATATCCTCCACTATCTAGTAACATTGCACACAGAGGTGCATCTGTAGATTTAGCCATCTTTTCCTTACATTTAGCAGGTGTTTCCTCAATTTTAGGAGCTGTTAATTTTATTTCAACAATTATTAATATACGACCAGCAGGAATAACTCCTGAACGAATTCCTCTATTTGTATGATCTGTCGGAATTACAGCTCTTCTATTATTATTATCATTACCAGTATTAGCTGGAGCAATCACTATATTACTAACAGATCGAAACTTTAATACTTCATTCTTTGATCCTTCAGGCGGTGGCGATCCAATTTTATATCAACATTTATTC
>GDQY8
AACTCTATATTTTTTTTTAGGTTCCTGAGCAGGTGTAGTAGGGACTTCACTGAGATGGATGATTCGAATTGAACTGGGAACTCCTGGCTCTTTTATCGGTAACGATCAAATTTATAATGTATTCGTTACTGCTCACGCATTTATTATAATCTTCTTTATAGTTATACCCATTATAATTGGAGGATTTGGCAATTGATTAGTACCTTTAATAATTGGTGCCCCAGATATAGCATTCCCCCGAATAAACAATATAAGATTTTGATTATTACCACCATCCCTAACACTCCTTCTCGTAAGAAGAATTGCTGAAGGTGGTGCAGGGACCGGGTGAACCGTATATCCTCCACTATCTAGTAACATTGCACACAGAGGTGCATCTGTAGATTTAGCCATCTTTTCCTTACATTTAGCAGGTGTTTCCTCAATTTTAGGAGCTGTTAATTTTATTTCAACAATTATTAATATACGACCAGCAGGAATAACTCCTGAACGAATTCCTCTATTTGTATGATCTGTCGGAATTACAGCTCTTCTATTATTATTATCATTACCAGTATTAGCTGGAGCAATCACTATATTACTAACAGATCGAAACTTTAATACTTCATTCTTTGATCCTTCAGGCGGTGGTGATCCAATTTTATATCAACATTTATTC
>GXJX4
AACTCTATATTTTTTTCTAGGTTCCTGAGCAGGTGTAGTAGGGACTTCACTGAGATGGATGATTCGAATTGAACTGGGAACTCCCGGCTCTTTTATCGGTAACGATCAAATTTATAATGTATTCGTTACTGCTCACGCATTTATTATAATCTTCTTTATAGTTATACCCATTATAATTGGAGGATTTGGCAATTGATTAGTACCTTTAATAATTGGTGCCCCAGATATAGCATTCCCCCGAATAAACAATATAAGATTTTGATTATTACCACCCTCCCTAACACTCCTTCTCGTGAGAAGAATCGCTGAAGGTGGTGCAGGGACTGGGTGAACCGTGTATCCTCCACTATCTAGTAACATTGCACACAGAGGTGCATCTGTAGATTTAGCCATCTTTTCCTTACATTTAGCAGGTGTTTCATCAATTTTAGGAGCTGTTAATTTTATTTCAACAATTATTAATATACGGCCAGCAGGAATAACTCCTGAACGAATTCCTTTATTTGTATGATCTGTCGGAATTACAGCTCTTCTATTATTATTATCATTACCAGTATTAGCTGGAGCAATTACTATATTACTAACAGATCGAAACTTTAATACTTCATTCTTTGATCCTTCAGGCGGTGGTGATCCAATTTTATATCAACATTTATTC
>GXJX5
AACTCTATATTTTTTTTTAGGTTCCTGAGCAGGTGTAGTAGGGACTTCACTGAGATGGATGATTCGAATTGAACTAGGAACTCCTGGCTCTTTTATCGGTAACGATCAAATTTATAATGTATTCGTTACTGCTCACGCATTTATTATAATCTTCTTTATAGTTATACCCATTATAATTGGAGGATTTGGCAATTGATTAGTACCTTTAATAATTGGTGCCCCAGATATAGCATTCCCCCGAATAAACAATATAAGATTTTGATTATTACCACCATCCCTAACACTCCTTCTCGTAAGAAGAATTGCTGAAGGTGGTGCAGGGACCGGGTGAACCGTGTATCCTCCACTATCTAGTAACATTGCACACAGAGGTGCATCTGTAGATTTAGCCATCTTTTCCTTACATTTAGCAGGTGTTTCATCAATTTTAGGAGCTGTTAATTTTATTTCAACAATTATTAATATACGACCAGCAGGAATAACTCCTGAACGAATTCCTCTATTTGTATGATCTGTTGGAATTACAGCTCTTCTATTATTATTATCATTACCAGTATTAGCTGGAGCAATCACCATATTACTAACAGATCGAAACTTTAATACTTCATTCTTTGATCCTTCAGGCGGTGGTGATCCAATTTTATATCAACATTTATTC
>GXJX6
AACTCTATATTTTTTTTTAGGTTCCTGAGCAGGTGTAGTAGGGACTTCACTGAGATGGATGATTCGAATTGAACTAGGGACTCCTGGCTCTTTTATCGGTAACGATCAAATTTATAATGTATTCGTTACTGCTCACGCATTTATTATAATCTTCTTTATAGTTATACCCATTATAATTGGAGGATTTGGCAATTGATTAGTACCTTTAATAATTGGTGCCCCAGATATAGCATTCCCCCGAATAAACAATATAAGATTTTGATTATTACCACCATCCCTAACACTCCTTCTCGTAAGAAGAATTGCTGAAGGTGGTGCAGGGACCGGGTGAACCGTGTATCCTCCACTATCTAGTAACATTGCACACAGAGGTGCATCTGTAGATTTAGCCATCTTTTCCTTACATTTAGCAGGTGTTTCATCAATTTTAGGAGCTGTTAATTTTATTTCAACAATTATTAATATACGACCAGCAGGAATAACCCCTGAACGAATTCCTCTATTTGTATGATCTGTTGGAATTACAGCTCTTCTATTATTATTATCATTACCAGTATTAGCTGGAGCAATCACTATATTACTAACAGATCGAAACTTTAATACTTCATTCTTTGATCCTTCAGGCGGTGGTGATCCAATTTTATATCAACATTTATTC
>GXJX7
AACTCTATATTTTTTTTTAGGTTCCTGAGCAGGTGTAGTAGGGACTTCACTGAGATGGATGATTCGAATTGAACTAGGAACTCCTGGCTCTTTTATCGGTAACGATCAAATTTATAATGTATTCGTTACTGCTCACGCATTTATTATAATCTTCTTTATAGTTATACCCATTATAATTGGAGGATTTGGCAATTGATTAGTACCTTTAATAATTGGTGCCCCAGATATAGCATTCCCCCGAATAAACAATATAAGATTTTGATTATTACCACCATCCCTAACACTCCTTCTCGTAAGAAGAATTGCTGAAGGTGGTGCAGGGACCGGATGAACCGTATATCCTCCACTATCTAGTAACATTGCACACAGAGGTGCATCTGTAGATTTAGCCATCTTTTCCTTACATTTAGCAGGTGTTTCATCAATTTTAGGAGCTGTTAATTTTATTTCAACAATTATTAATATACGACCAGCAGGAATAACTCCTGAACGAATTCCTCTATTTGTATGATCTGTTGGAATTACAGCTCTTCTATTATTATTATCATTACCAGTATTAGCTGGAGCAATCACTATATTACTAACAGATCGAAACTTTAATACTTCATTCTTTGATCCTTCAGGCGGTGGTGATCCAATTTTATATCAACATTTATTC
>GXJX8
AACTCTATATTTTTTTTTAGGTTCCTGAGCAGGTGTAGTAGGGACTTCACTGAGATGGATGATTCGAATTGAACTAGGGACTCCTGGCTCTTTTATCGGTAACGATCAAATTTATAATGTATTCGTTACTGCTCACGCATTTATTATAATCTTCTTTATAGTTATACCCATTATAATTGGAGGGTTTGGCAATTGATTAGTACCTTTAATAATTGGTGCCCCAGATATAGCATTCCCCCGAATAAACAATATAAGATTTTGATTATTACCACCATCCCTAACACTCCTTCTCGTAAGAAGAATTGCTGAAGGTGGTGCAGGGACCGGGTGAACCGTGTATCCTCCACTATCTAGTAACATTGCACACAGAGGTGCATCTGTAGATTTAGCCATCTTTTCCTTACATTTAGCAGGTGTTTCATCAATTTTAGGAGCTGTTAATTTTATTTCAACAATTATTAATATACGACCAGCAGGAATAACTCCTGAACGAATTCCTCTATTTGTATGATCTGTCGGAATTACAGCTCTTCTATTATTATTATCATTACCAGTATTAGCTGGAGCAATCACTATATTACTAACAGATCGAAACTTTAATACTTCATTCTTTGATCCTTCAGGCGGTGGTGATCCAATTTTATATCAACATTTATTC
>GXJX9
AACTCTATATTTTTTTTTAGGTTCCTGAGCAGGTGTAGTAGGGACTTCACTGAGATGGATGATTCGAATTGAACTAGGGACTCCTGGCTCTTTTATCGGTAACGATCAAATTTATAATGTATTCGTTACTGCTCACGCATTTATTATAATCTTCTTTATAGTTATACCCATTATAATTGGAGGATTTGGCAATTGATTAGTACCTTTAATAATTGGTGCCCCAGATATAGCATTCCCCCGAATAAACAATATAAGATTTTGATTATTACCACCATCCCTAACACTCCTTCTCGTAAGAAGAATTGCTGAAGGTGGTGCAGGGACCGGGTGAACCGTGTATCCTCCACTATCTAGTAACATTGCACACAGAGGTGCATCTGTAGATTTAGCCATCTTTTCCTTACATTTAGCAGGTGTTTCATCAATTTTAGGAGCTGTTAATTTTATTTCAACAATTATTAATATACGACCAGCAGGAATAACTCCTGAACGAATTCCTCTATTTGTATGATCTGTTGGAATTACAGCTCTTCTATTATTATTATCATTACCAGTATTAGCTGGAGCAATCACTATATTACTAACAGATCGAAACTTTAATACTTCATTCTTTGATCCTTCAGGCGGTGGTGATCCAATTTTATATCAACATTTATTC
>GZSB11
AACTCTATATTTTTTTTTAGGTTCCTGAGCAGGTGTAGTAGGGACTTCACTGAGATGGATGATTCGAATTGAACTAGGGACTCCTGGCTCTTTTATCGGTAACGATCAAATTTATAATGTATTCGTTACTGCTCACGCATTTATTATAATCTTCTTTATAGTTATACCCATTATAATTGGAGGATTTGGCAATTGATTAGTACCTTTAATAATTGGTGCCCCAGATATAGCATTCCCCCGAATAAACAATATAAGATTTTGATTATTACCACCATCCCTAACACTCCTTCTAGTAAGAAGAATTGCTGAAGGTGGTGCAGGGACCGGGTGAACCGTATATCCTCCACTATCTAGTAACATTGCACACAGAGGTGCATCTGTAGATTTAGCCATCTTTTCCTTACATTTAGCAGGTGTTTCATCAATTTTAGGAGCTGTTAATTTTATTTCAACAATTATTAATATACGACCAGCAGGAATAACTCCTGAACGAATTCCTCTATTTGTATGATCTGTCGGAATTACAGCTCTTCTATTATTATTATCATTACCAGTATTAGCTGGAGCAATCACTATATTACTAACAGATCGAAACTTTAATACTTCATTCTTTGATCCTTCAGGCGGTGGTGATCCAATTTTATATCAACATTTATTC
>GZSB12
AACTCTATATTTTTTTTTAGGTTCCTGAGCAGGTGTAGTAGGGACTTCACTGAGATGGATGATTCGAATTGAACTAGGGACTCCTGGCTCTTTTATCGGTAACGATCAAATTTATAATGTATTCGTTACTGCTCACGCATTTATTATAATCTTCTTTATAGTTATACCCATTATAATTGGAGGATTTGGCAATTGATTAGTACCTTTAATAATTGGTGCCCCAGATATAGCATTCCCCCGAATAAACAATATAAGATTTTGATTATTACCACCATCCCTAACACTCCTTCTCGTAAGAAGAATTGCTGAAGGTGGTGCAGGGACCGGGTGAACCGTATATCCTCCACTATCTAGTAACATTGCACACAGAGGTGCATCTGTAGATTTAGCCATCTTTTCCTTACATTTAGCAGGTGTTTCATCAATTTTAGGAGCTGTTAATTTTATTTCAACAATTATTAATATACGACCAGCAGGAATAACTCCTGAACGAATTCCTCTATTTGTATGATCTGTCGGAATTACAGCTCTTCTATTATTATTATCATTACCAGTATTAGCTGGAGCAATCACTATATTACTAACAGATCGAAACTTTAATACTTCATTCTTTGATCCTTCAGGCGGTGGTGATCCAATTTTATATCAACATTTATTC
>GZSB13
AACTCTATATTTTTTTTTAGGTTCCTGAGCAGGTGTAGTAGGGACTTCACTGAGATGGATGATTCGAATTGAACTAGGGACTCCTGGCTCTTTTATCGGTAACGATCAAATTTATAATGTATTCGTTACTGCTCACGCATTTATTATAATCTTCTTTATAGTTATACCCATTATAATTGGAGGATTTGGCAATTGATTAGTACCTTTAATAATTGGTGCCCCAGATATAGCATTCCCCCGAATAAACAATATAAGATTTTGATTATTACCACCATCCCTAACACTCCTTCTCGTAAGAAGAATTGCTGAAGGTGGTGCAGGGACCGGGTGAACCGTATATCCTCCACTATCTAGTAACATTGCACACAGAGGTGCATCTGTAGATTTAGCCATCTTTTCCTTACATTTAGCAGGTGTTTCATCAATTTTAGGAGCTGTTAATTTTATTTCAACAATTATTAATATACGACCAGCAGGAATAACTCCTGAACGAATTCCTCTATTTGTATGATCTGTCGGAATTACAGCTCTTCTATTATTATTATCATTACCAGTATTAGCTGGAGCAATCACTATATTACTAACAGATCGAAACTTTAATACTTCATTCTTTGATCCTTCAGGCGGTGGTGATCCAATTTTATATCAACATTTATTC
>GZSB14
AACTCTATATTTTTTTTTAGGTTCCTGAGCAGGTGTAGTAGGGACTTCACTGAGATGGATGATTCGAATTGAACTAGGGACTCCTGGCTCTTTTATCGGTAACGATCAAATTTATAATGTATTCGTTACTGCTCACGCATTTATTATAATCTTCTTTATAGTTATACCCATTATAATTGGAGGATTTGGCAATTGATTAGTACCTTTAATAATTGGTGCCCCAGATATAGCATTCCCCCGAATAAACAATATAAGATTTTGATTATTACCACCATCCCTAACACTCCTTCTCGTAAGAAGAATTGCTGAAGGTGGTGCAGGGACCGGGTGAACCGTATATCCTCCACTATCTAGTAACATTGCACACAGAGGTGCATCTGTAGATTTAGCCATCTTTTCCTTACATTTAGCAGGTGTTTCATCAATTTTAGGAGCTGTTAATTTTATTTCAACAATTATTAATATACGACCAGCAGGAATAACTCCTGAACGAATTCCTCTATTTGTATGATCTGTCGGAATTACAGCTCTTCTATTATTATTATCATTACCAGTATTAGCTGGAGCAATCACTATATTACTAACAGATCGAAACTTTAATACTTCATTCTTTGATCCTTCAGGCGGTGGTGATCCAATTTTATATCAACATTTATTC
>GZSB15
AACTCTATATTTTTTTCTAGGTTCCTGAGCAGGTGTAGTAGGGACTTCACTGAGATGGATGATTCGAATTGAACTGGGAACTCCCGGCTCTTTTATCGGTAACGATCAAATTTATAATGTATTCGTTACTGCTCACGCATTTATTATAATCTTCTTTATAGTTATACCCATTATAATTGGAGGATTTGGCAATTGATTAGTACCTTTAATAATTGGTGCCCCAGATATAGCATTCCCCCGAATAAACAATATAAGATTTTGATTATTACCACCCTCCCTAACACTCCTTCTCGTGAGAAGAATCGCTGAAGGTGGTGCAGGGACTGGGTGAACCGTGTATCCTCCACTATCTAGTAACATTGCACACAGAGGTGCATCTGTAGATTTAGCCATCTTTTCCTTACATTTAGCAGGTGTTTCATCAATTTTAGGAGCTGTTAATTTTATTTCAACAATTATTAATATACGGCCAGCAGGAATAACTCCTGAACGAATTCCTTTATTTGTATGATCTGTCGGAATTACAGCTCTTCTATTATTATTATCATTACCAGTATTAGCTGGAGCAATTACTATATTACTAACAGATCGAAACTTTAATACTTCATTCTTTGATCCTTCAGGCGGTGGTGATCCAATTTTATATCAACATTTATTC
>GZSB16
AACTCTATATTTTTTTCTAGGTTCCTGAGCAGGTGTAGTAGGGACTTCACTGAGATGGATGATTCGAATTGAACTGGGAACTCCCGGCTCTTTTATCGGTAACGATCAAATTTATAATGTATTCGTTACTGCTCACGCATTTATTATAATCTTCTTTATAGTTATACCCATTATAATTGGAGGATTTGGCAATTGATTAGTACCTTTAATAATTGGTGCCCCAGATATAGCATTCCCCCGAATAAACAATATAAGATTTTGATTATTACCACCCTCCCTAACACTCCTTCTCGTGAGAAGAATCGCTGAAGGTGGTGCAGGGACTGGGTGAACCGTGTATCCTCCACTATCTAGTAACATTGCACACAGAGGTGCATCTGTAGATTTAGCCATCTTTTCCTTACATTTAGCAGGTGTTTCATCAATTTTAGGAGCTGTTAATTTTATTTCAACAATTATTAATATACGGCCAGCAGGAATAACTCCTGAACGAATTCCTTTATTTGTATGATCTGTCGGAATTACAGCTCTTCTATTATTATTATCATTACCAGTATTAGCTGGAGCAATTACTATATTACTAACAGATCGAAACTTTAATACTTCATTCTTTGATCCTTCAGGCGGTGGTGATCCAATTTTATATCAACATTTATTC
>GZSB17
AACTCTATATTTTTTTTTAGGTTCCTGAGCAGGTGTAGTAGGGACTTCACTGAGATGGATGATTCGAATTGAACTAGGGACTCCTGGCTCTTTTATCGGTAACGATCAAATTTATAATGTATTCGTTACTGCTCACGCATTTATTATAATCTTCTTTATAGTTATACCCATTATAATTGGAGGATTTGGCAATTGATTAGTACCTTTAATAATTGGTGCCCCAGATATAGCATTCCCCCGAATAAACAATATAAGATTTTGATTATTACCACCATCCCTAACACTCCTTCTCGTAAGAAGAATTGCTGAAGGTGGTGCAGGGACCGGGTGAACCGTATATCCTCCACTATCTAGTAACATTGCACACAGAGGTGCATCTGTAGATTTAGCCATCTTTTCCTTACATTTAGCAGGTGTTTCATCAATTTTAGGAGCTGTTAATTTTATTTCAACAATTATTAATATACGACCAGCAGGAATAACTCCTGAACGAATTCCTCTATTTGTATGATCTGTCGGAATTACAGCTCTTCTATTATTATTATCATTACCAGTATTAGCTGGAGCAATCACTATATTACTAACAGATCGAAACTTTAATACTTCATTCTTTGATCCTTCAGGCGGTGGTGATCCAATTTTATATCAACATTTATTC
>GZSB18
AACTCTATATTTTTTTTTAGGTTCCTGAGCAGGTGTAGTAGGGACTTCACTGAGATGGATGATTCGAATTGAACTAGGGACTCCTGGCTCTTTTATCGGTAACGATCAAATTTATAATGTATTCGTTACTGCTCACGCATTTATTATAATCTTCTTTATAGTTATACCCATTATAATTGGAGGATTTGGCAATTGATTAGTACCTTTAATAATTGGTGCCCCAGATATAGCATTCCCCCGAATAAACAATATAAGATTTTGATTATTACCACCATCCCTAACACTCCTTCTCGTAAGAAGAATTGCTGAAGGTGGTGCAGGGACCGGGTGAACCGTATATCCTCCACTATCTAGTAACATTGCACACAGAGGTGCATCTGTAGATTTAGCCATCTTTTCCTTACATTTAGCAGGTGTTTCATCAATTTTAGGAGCTGTTAATTTTATTTCAACAATTATTAATATACGACCAGCAGGAATAACTCCTGAACGAATTCCTCTATTTGTCTGATCTGTCGGAATTACAGCTCTTCTATTATTATTATCATTACCAGTATTAGCTGGAGCAATCACTATATTACTAACAGATCGAAACTTTAATACTTCATTCTTTGATCCTTCAGGCGGTGGTGATCCAATTTTATATCAACATTTATTC
>HNBW1
AACTCTATATTTTTTTTTAGGTTCCTGAGCAGGTGTAGTAGGGACTTCACTGAGATGGATGATTCGAATTGAACTGGGAACCCCTGGCTCTTTTATCGGTAACGATCAAATTTACAATGTATTCGTTACTGCTCACGCATTTATTATAATCTTCTTTATAGTTATACCTATTATAATTGGAGGGTTTGGCAATTGATTAGTACCTTTAATAATTGGTGCCCCAGATATAGCATTCCCCCGAATAAACAATATAAGATTTTGATTATTACCACCTTCCTTAACACTCCTTCTCGTAAGAAGAATTGCTGAAGGTGGTGCAGGGACCGGGTGAACCGTATATCCTCCTTTATCTAGTAACATTGCACATAGAGGCGCATCTGTAGATTTAGCCATCTTTTCCTTACATTTAGCAGGTGTTTCATCAATTTTAGGAGCTGTTAATTTTATTTCAACAATTATTAATATACGACCAGCAGGAATAACTCCTGAACGGATTCCTCTATTTGTATGATCTGTCGGAATTACAGCTCTTCTATTATTATTATCATTACCAGTATTAGCTGGAGCAATCACTATATTACTAACAGATCGAAACTTTAATACTTCATTCTTTGATCCTTCAGGCGGTGGTGATCCAATTTTATATCAACATTTATTC
>HNBW2
AACTCTATATTTTTTTTTAGGTTCCTGAGCAGGTGTAGTAGGGACTTCACTGAGATGGATGATTCGAATTGAACTGGGAACCCCTGGCTCTTTTATCGGTAACGATCAAATTTACAATGTATTCGTTACTGCTCACGCATTTATTATAATCTTCTTTATAGTTATACCTATTATAATTGGAGGGTTTGGCAATTGATTAGTACCTTTAATAATTGGTGCCCCAGATATAGCATTCCCCCGAATAAACAATATAAGATTTTGATTATTACCACCTTCCTTAACACTCCTTCTCGTAAGAAGAATTGCTGAAGGTGGTGCAGGGACCGGGTGAACCGTATATCCTCCTTTATCTAGTAACATTGCACATAGAGGCGCATCTGTAGATTTAGCCATCTTTTCCTTACATTTAGCAGGTGTTTCATCAATTTTAGGAGCTGTTAATTTTATTTCAACAATTATTAATATACGACCAGCAGGAATAACTCCTGAACGGATTCCTCTATTTGTATGATCTGTCGGAATTACAGCTCTTCTATTATTATTATCATTACCAGTATTAGCTGGAGCAATCACTATATTACTAACAGATCGAAACTTTAATACTTCATTCTTTGATCCTTCAGGCGGTGGTGATCCAATTTTATATCAACATTTATTC
>SXYX5
AACTCTATATTTTTTTCTAGGTTCCTGAGCAGGTGTAGTAGGAACATCGCTGAGATGAATGATTCGAATTGAACTAGGAACCCCCGGTTCTTTTATTGGTAACGATCAAATTTATAATGTATTCGTTACTGCTCACGCATTTATTATAATCTTTTTTATAGTTATACCAATTATAATCGGAGGATTCGGCAATTGATTAGTACCTTTGATAATTGGTGCCCCAGATATAGCATTTCCCCGAATAAACAATATAAGATTTTGATTATTACCTCCCTCCTTAACGCTCCTTCTCGTGAGAAGAATTGCTGAAGGAGGTGCAGGGACAGGATGAACCGTATATCCTCCACTATCTAGTAACATTGCACATAGAGGTGCATCTGTAGATCTGGCCATCTTTTCCTTACATTTAGCAGGTGTCTCATCAATTTTAGGAGCTGTCAATTTTATTTCAACAATTATTAACATACGACCAGCAGGAATAACTCCTGAACGAATTCCTCTATTTGTATGATCTGTTGGAATTACAGCTCTTCTATTACTATTATCATTACCAGTATTAGCTGGAGCAATCACTATATTATTAACAGATCGAAACTTTAATACCTCATTCTTTGATCCTTCGGGTGGTGGTGATCCAATTTTATATCAACATTTATTC
>SXYX6
AACTCTATATTTTTTTCTAGGTTCCTGAGCAGGTGTAGTAGGAACATCGCTGAGATGAATGATTCGAATTGAACTAGGAACCCCCGGTTCTTTTATTGGTAACGATCAAATTTATAATGTATTCGTTACTGCTCACGCATTTATTATAATCTTTTTTATAGTTATACCAATTATAATCGGAGGATTCGGCAATTGATTAGTACCTTTGATAATTGGTGCCCCAGATATAGCATTTCCCCGAATAAACAATATAAGATTTTGATTATTACCTCCCTCCTTAACGCTCCTTCTCGTGAGAAGAATTGCTGAAGGAGGTGCAGGGACAGGATGAACCGTATATCCTCCACTATCTAGTAACATTGCACATAGAGGTACATCTGTAGATCTGGCCATCTTTTCCTTACATTTAGCAGGTGTCTCATCAATTTTAGGAGCTGTCAATTTTATTTCAACAATTATTAACATACGACCAGCAGGAATAACTCCTGAACGAATTCCTCTATTTGTATGATCTGTTGGAATTACAGCTCTTCTATTACTATTATCATTACCAGTATTAGCTGGAGCAATCACTATATTATTAACAGATCGAAACTTTAATACCTCATTCTTTGATCCTTCGGGTGGTGGTGATCCAATTTTATATCAACATTTATTC
>SXYX8
AACTCTATATTTTTTTCTAGGTTCCTGAGCAGGTGTAGTAGGAACATCGCTGAGATGAATGATTCGAATTGAACTAGGAACCCCCGGTTCTTTTATTGGTAACGATCAAATTTATAATGTATTCGTTACTGCTCACGCATTTATTATAATCTTTTTTATAGTTATACCAATTATAATCGGAGGATTCGGCAATTGATTAGTACCTTTGATAATTGGTGCCCCAGATATAGCATTTCCCCGAATAAACAATATAAGATTTTGATTATTACCTCCCTCCTTAACGCTCCTTCTCGTGAGAAGAATTGCTGAAGGAGGTGCAGGGACAGGATGAACCGTATATCCTCCACTATCTAGTAACATTGCACATAGAGGTACATCTGTAGATCTGGCCATCTTTTCCTTACATTTAGCAGGTGTCTCATCAATTTTAGGAGCTGTCAATTTTATTTCAACAATTATTAACATACGACCAGCAGGAATAACTCCTGAACGAATTCCTCTATTTGTATGATCTGTTGGAATTACAGCTCTTCTATTACTATTATCATTACCAGTATTAGCTGGAGCAATCACTATATTATTAACAGATCGAAACTTTAATACCTCATTCTTTGATCCTTCGGGTGGTGGTGATCCAATTTTATATCAACATTTATTC
>SXYX9
AACTCTATATTTTTTTCTAGGTTCCTGAGCAGGTGTAGTAGGAACATCGCTGAGATGAATGATTCGAATTGAACTAGGAACCCCCGGTTCTTTTATTGGTAACGATCAAATTTATAATGTATTCGTTACTGCTCACGCATTTATTATAATCTTTTTTATAGTTATACCAATTATAATCGGAGGATTCGGCAATTGATTAGTACCTTTGATAATTGGTGCCCCAGATATAGCATTTCCCCGAATAAACAATATAAGATTTTGATTATTACCTCCCTCCTTAACGCTCCTTCTCGTGAGAAGAATTGCTGAAGGAGGTGCAGGGACAGGATGAACCGTATATCCTCCACTATCTAGTAACATTGCACATAGAGGTACATCTGTAGATCTGGCCATCTTTTCCTTACATTTAGCAGGTGTCTCATCAATTTTAGGAGCTGTCAATTTTATTTCAACAATTATTAACATACGACCAGCAGGAATAACTCCTGAACGAATTCCTCTATTTGTATGATCTGTTGGAATTACAGCTCTTCTATTACTATTATCATTACCAGTATTAGCTGGAGCAATCACTATATTATTAACAGATCGAAACTTTAATACCTCATTCTTTGATCCTTCGGGTGGTGGTGATCCAATTTTATATCAACATTTATTC
>SXYX10
AACTCTATATTTTTTTCTAGGTTCCTGAGCAGGTGTAGTAGGAACATCGCTGAGATGAATGATTCGAATTGAACTAGGAACCCCCGGTTCTTTTATTGGTAACGATCAAATTTATAATGTATTCGTTACTGCTCACGCATTTATTATAATCTTTTTTATAGTTATACCAATTATAATCGGAGGATTCGGCAATTGATTAGTACCTTTGATAATTGGTGCCCCAGATATAGCATTTCCCCGAATAAACAATATAAGATTTTGATTATTACCTCCCTCCTTAACGCTCCTTCTCGTGAGAAGAATTGCTGAAGGAGGTGCAGGGACAGGATGAACCGTATATCCTCCACTATCTAGTAACATTGCACATAGAGGTACATCTGTAGATCTGGCCATCTTTTCCTTACATTTAGCAGGTGTCTCATCAATTTTAGGAGCTGTCAATTTTATTTCAACAATTATTAACATACGACCAGCAGGAATAACTCCTGAACGAATTCCTCTATTTGTATGATCTGTTGGAATTACAGCTCTTCTATTACTATTATCATTACCAGTATTAGCTGGAGCAATCACTATATTATTAACAGATCGAAACTTTAATACCTCATTCTTTGATCCTTCGGGTGGTGGTGATCCAATTTTATATCAACATTTATTC
>SXYX11
AACTCTATATTTTTTTCTAGGTTCCTGAGCAGGTGTAGTAGGAACATCGCTGAGATGAATGATTCGAATTGAACTAGGAACCCCCGGTTCTTTTATTGGTAACGATCAAATTTATAATGTATTCGTTACTGCTCACGCATTTATTATAATCTTTTTTATAGTTATACCAATTATAATCGGAGGATTCGGCAATTGATTAGTACCTTTGATAATTGGTGCCCCAGATATAGCATTTCCCCGAATAAACAATATAAGATTTTGATTATTACCTCCCTCCTTAACGCTCCTTCTCGTGAGAAGAATTGCTGAAGGAGGTGCAGGGACAGGATGAACCGTATATCCTCCACTATCTAGTAACATTGCACATAGAGGTACATCTGTAGATCTGGCCATCTTTTCCTTACATTTAGCAGGTGTCTCATCAATTTTAGGAGCTGTCAATTTTATTTCAACAATTATTAACATACGACCAGCAGGAATAACTCCTGAACGAATTCCTCTATTTGTATGATCTGTTGGAATTACAGCTCTTCTATTACTATTATCATTACCAGTATTAGCTGGAGCAATCACTATATTATTAACAGATCGAAACTTTAATACCTCATTCTTTGATCCTTCGGGTGGTGGTGATCCAATTTTATATCAACATTTATTC
>SXYX13
AACTCTATATTTTTTTCTAGGTTCCTGAGCAGGTGTAGTAGGAACATCGCTGAGATGAATGATTCGAATTGAACTAGGAACCCCCGGTTCTTTTATTGGTAACGATCAAATTTATAATGTATTCGTTACTGCTCACGCATTTATTATAATCTTTTTTATAGTTATACCAATTATAATCGGAGGATTCGGCAATTGATTAGTACCTTTGATAATTGGTGCCCCAGATATAGCATTTCCCCGAATAAACAATATAAGATTTTGATTATTACCTCCCTCCTTAACGCTCCTTCTCGTGAGAAGAATTGCTGAAGGAGGTGCAGGGACAGGATGAACCGTATATCCTCCACTATCTAGTAACATTGCACATAGAGGTACATCTGTAGATCTGGCCATCTTTTCCTTACATTTAGCAGGTGTCTCATCAATTTTAGGAGCTGTCAATTTTATTTCAACAATTATTAACATACGACCAGCAGGAATAACTCCTGAACGAATTCCTCTATTTGTATGATCTGTTGGAATTACAGCTCTTCTATTACTATTATCATTACCAGTATTAGCTGGAGCAATCACTATATTATTAACAGATCGAAACTTTAATACCTCATTCTTTGATCCTTCGGGTGGTGGTGATCCAATTTTATATCAACATTTATTC
>VNM-1
AACTCTATATTTTTTTTTAGGTTCCTGAGCAGGTGTAGTAGGGACTTCACTGAGATGGATGATTCGAATTGAACTAGGGACTCCTGGCTCTTTTATCGGTAACGATCAAATTTATAATGTATTCGTTACTGCTCACGCATTTATTATAATCTTCTTTATAGTTATACCCATTATAATTGGAGGATTTGGCAATTGATTAGTACCTTTAATAATTGGTGCCCCAGATATAGCATTCCCCCGAATAAACAATATAAGATTTTGATTATTACCACCATCCCTAACACTCCTTCTCGTAAGAAGAATTGCTGAAGGTGGTGCAGGGACCGGGTGAACCGTATATCCTCCACTATCTAGTAACATTGCACACAGAGGTGCATCTGTAGATTTAGCCATCTTTTCCTTACATTTAGCAGGTGTTTCATCAATTTTAGGAGCTGTTAATTTTATTTCAACAATTATTAATATACGACCAGCAGGAATAACTCCTGAACGAATTCCTCTATTTGTATGATCTGTCGGAATTACAGCTCTTCTATTATTATTATCATTACCAGTATTAGCTGGAGCAATCACTATATTACTAACAGATCGAAACTTTAATACTTCATTCTTTGATCCTTCAGGCGGTGGTGATCCAATTTTATATCAACATTTATTC
>YNPB1
AACTCTATATTTTTTTCTAGGTTCCTGAGCAGGTGTAGTAGGGACTTCACTGAGATGGATGATTCGAATTGAACTAGGGACTCCTGGCTCTTTTATCGGTAACGATCAAATTTATAATGTATTCGTTACTGCTCACGCATTTATTATAATCTTCTTTATAGTTATACCCATTATAATTGGAGGATTTGGCAATTGATTAGTACCTTTAATAATTGGTGCCCCAGAYATAGCATTCCCCCGAATAAACAATATAAGATTTTGATTATTACCACCATCCCTAACACTCCTTCTCGTAAGAAGAATTGCTGAAGGTGGTGCAGGGACCGGGTGAACCGTATACCCGCCATTATCTAGTAACATTGCACACAGAGGTGCATCCGTAGATCTAGCCATCTTTTCCTTACATTTAGCAGGTGTTTCATCAATTTTAGGAGCTGTTAATTTTATTTCAACAATTATTAATATACGACCAGCAGGAATAACTCCTGAACGAATTCCTTTATTTGTATGATCTGTTGGAATTACAGCTCTTCTATTATTATTATCATTACCAGTATTAGCTGGAGCAATTACTATATTATTAACAGATCGAAACTTTAATACTTCATTCTTTGACCCTTCAGGTGGTGGTGATCCAATTTTATATCAACATTTATTT
